# Supplementary material for: Transcriptional Responses of In Vivo Praziquantel Exposure in Schistosomes Identifies a Functional Role for Calcium Signalling Pathway Member CamKII
Source: PLoS Pathog. 2013 Mar 28;9(3):e1003254. doi: 10.1371/journal.ppat.1003254 (PMC3610926; doi:10.1371/journal.ppat.1003254)
Supplement: Table S1 — Novel genes associated with praziquantel exposure of adult Schistosoma japonicum in vivo. Early (0.5 h to 4 h) and later (12 h to 24 h) responses for female and male parasites are presented normalised to time point 0 (expression = 1) for each sex as a fold ratio. (XLS) [file ppat.1003254.s003.xls]

## Sheet: Sheet1
Contig	Description	0.5	4	12	24	0.5	4	12	24
Up-regulated in female parasite
Contig01639	Calponin homology and LIM domain	2.2	1.2	4.6	2.7	0.8	0.6	0.3	0.6
Contig01526	Peroxiredoxin 1	2.1	1.8	4.7	4.1	0.8	0.7	0.5	0.5
Contig02774	Fatty acid-binding protein type 2	2.1	0.5	3.3	2.9	1	0.5	0.3	0.4
Contig10880	Calmodulin-3	2	8	30.7	93.7	0.8	1.4	3.6	11.7
Contig11579	Peroxiredoxin-2	1.8	1.6	6	3.5	0.7	0.6	0.5	0.6
Contig08320	Thioredoxin peroxidase	1.8	1.6	6.1	3	0.7	0.5	0.5	0.6
Contig04112	Mucin-like protein 1	1.5	1	0.1	2.2	1.8	2.5	5.7	8.1
Contig07198	Protein kinase C-like 2	1.4	2	6.8	6.9	0.9	1.8	2.9	3.8
Contig04124	Superoxide dismutase [Cu-Zn]	1.4	2.3	2.5	2.6	0.6	0.6	0.3	0.4
Contig08178	Mucin-16	1.3	0.1	2	15.8	1.5	0.5	0.4	0.4
Contig01443	ADP,ATP carrier protein 1, mitochondrial	1.2	2.2	1.3	1.5	0.6	0.8	0.5	0.6
Contig09270	UvrABC system protein C	1.2	1.3	2.5	2.5	2	1.7	2	3.3
Contig01285	Calcium/calmodulin-dependent protein kinase type II	0.8	1.3	3.3	2.8	1	1.7	2.4	3.2
Contig07230	Beta-defensin 106A	0.7	0.4	4.9	2.6	2.2	1.4	2.3	4.3
Early up-regulated in male parasite
Contig13962	Myosin heavy chain, muscle	1.2	2.1	1.7	4.1	11	8.4	1.7	0.6
Contig02502	Laminin subunit gamma-1	0.3	0.1	0.1	0.3	9.7	15.7	9	11.9
Contig01749	Potassium voltage-gated channel - A member 5	0.5	0.2	0.3	0.3	8.5	5.5	4.3	4.1
Contig07435	Paramyosin	0.6	0.2	0.4	0.1	8.3	8.2	10.9	13.3
Contig08829	Palmitoyltransferase PFA5	1	1.7	3.1	3.3	6.5	17	20	14.4
Contig00538	Annexin A5	0.7	0.1	0.3	0.2	4.4	2.9	2.4	1.7
Contig05788	Dynamin-2	0.7	0.3	0.2	0.3	4.1	6.8	13	20.1
Contig06241	Microtubule-actin cross-linking factor 1	0.5	0.2	0.3	0.2	4	3.5	2.6	3.7
Contig03361	Supervillin	0.6	0.2	0.2	0.5	3.3	4.5	7	6.9
Contig01607	Dynamin	0.6	0.3	0.2	0.3	3.3	6.5	12.8	18.7
Contig06926	Collagen alpha-2(I) chain	2.1	1	0.8	1.9	3.3	6.5	4.9	5.8
Contig05103	Na/K-transporting ATPase subunit beta-1-interacting	0.4	0.1	0.3	0.2	3.3	4.1	4.2	4.1
Contig04019	Annexin A2	0.5	0.2	0.8	0.2	3.1	2.3	2.2	2.7
Contig10357	Calretinin	0.5	0.1	0.4	0.2	2.9	2.5	1.3	1.1
Contig07699	Mucin-1	0.9	0.7	0.3	1	2.8	11	4.1	7
Contig02825	Actin cytoskeleton-regulatory complex protein END3	1.3	1.3	0.2	1.7	2.6	3.8	6.2	8.9
Contig05315	Talin-1	0.6	0.7	0.3	0.5	2.6	5.1	9.8	11
Contig05997	Calpain-B	0.6	0.4	1.3	0.7	2.5	2.6	3.6	4.4
Contig02322	Multidrug resistance-associated protein 1	0.4	0.2	0.1	0.1	2.4	6.1	6.3	10.2
Contig11129	Basement membrane-specific heparan sulfate proteoglycan core	0.6	0.2	0.2	0.2	2.4	3.7	5.4	9
Contig07932	Myoferlin	0.6	0.2	0.7	0.7	2.4	2.8	2.7	4.3
Contig05935	G protein-coupled receptor kinase 6	0.7	0.5	0.3	0.8	2.3	4.1	3.8	4.6
Contig00678	Tetraspanin-31	0.7	0.3	0.3	0.3	2.2	2	3.6	7.9
Contig07230	Beta-defensin 106A	0.7	0.4	4.9	2.6	2.2	1.4	2.3	4.3
Contig05931	Sodium-dependent dopamine transporter	0.3	0.1	0.5	0.1	2.2	4.6	2.6	6.5
Contig04218	Clathrin heavy chain 1	0.6	0.2	0.1	0.1	2.2	5	11.3	15.4
Contig06580	Gamma-tubulin complex component 4 homolog	0.5	0.1	0.3	0.2	2.1	4	4.8	6.4
Contig06620	Sodium-dependent glucose transporter 1	0.7	0.3	0.7	0.2	2	1.4	0.5	0.3
Contig06889	Exocyst complex component 1	0.5	0.2	0.3	0.1	1.9	3.1	3.4	4
Contig07474	Phosphatidylinositol-binding clathrin assembly	0.8	0.6	0.2	0.4	1.8	3.6	4.6	7.6
Contig00027	Tubulin beta-2C chain	0.5	0.9	0.3	0.7	1.6	2.5	4	4
Contig05360	Actin, alpha anomalous	0.9	1.5	6.7	2.9	1.4	2.1	2.7	12.6
Contig05129	Solute carrier family 2, glucose transporter member 1	0.8	0.6	0.6	0	1.4	2.3	1.8	1.6
Contig03803	Exocyst complex component 2	0.5	0.4	0.3	0.4	1.2	2.8	4.2	3.9
Contig00204	Tubulin alpha-3 chain	1.3	1.6	0.6	2	0.8	2.8	2	2.6
Later up-regulated in male parasite
Contig02678	Ca-activated potassium channel slowpoke	0.3	0.1	0.1	0.1	9.1	12.4	9.4	10
Contig02748	ABC transporter H family member 2	1	0.1	0.4	0.1	4.7	5.5	9	14.5
Contig02322	Multidrug resistance-associated protein 1	0.4	0.2	0.1	0.1	2.4	6.1	6.3	10.2
Contig03666	Solute carrier family 12 member 5	0.8	0.7	0.2	0.1	2.7	5.2	5.5	5.1
Contig09553	Sarcoplasmic Ca-binding protein	0.7	0.3	0.7	1	3.6	3	5.4	4.8
Contig12806	ABC transporter H family member 2	0.4	0.2	1	0.1	2	4.1	5.3	8
Contig02734	Ca-activated potassium channel subunit alpha-1	0.5	0.1	0.2	0.1	5.6	6.9	4.7	4.7
Contig04450	Ca/calmodulin-dependent protein kinase	0.8	0.5	0.4	0.1	3.2	5	4.4	6.2
Contig06933	Multidrug resistance-associated protein 1	0.4	0.6	0.5	1.1	1.9	3.2	4.1	3.7
Contig05840	ABC transporter H family member 2	0.4	0.2	0.6	0.4	7.1	6.5	4	4.8
Contig00295	Kv channel-interacting protein 4	0.7	0.4	0.2	0.3	2.6	3.7	3.9	6
Contig05801	Plasma membrane Ca-transporting ATPase 2	0.6	0.1	0.2	0.1	2.6	3.3	3.7	3.6
Contig05293	Ca-transporting ATPase sarco/endoplasmic reticulum	0.5	0.1	0.3	0.1	3.6	3.4	3.5	3
Contig14083	Solute carrier family 12 member 9	0.6	0.3	0.5	0.2	2.8	5.4	3.5	4.3
Contig10609	ATP-binding cassette sub-family F member 1	0.8	0.1	0.5	0.1	1.2	2.7	2.7	2.8
Contig04944	Multidrug resistance-associated protein 2	0.7	0.4	0.2	0.1	2.1	3.4	2.6	4.7
Contig02253	Multidrug resistance protein 3 (SMDR2)	0.5	0.1	0.4	0.1	3.2	3.8	2.6	2.1
Contig13089	Multidrug resistance protein 10	0.4	0.1	0.3	0.1	1.9	2.2	2.6	3.8
Contig07768	85 kDa Ca-independent phospholipase A2	0.5	0.2	0.4	0.1	1.7	2.1	2.4	3.4
Contig02767	ATP-binding cassette sub-family B member 7	0.8	0.5	0.2	0.1	1.1	2.3	2.3	2.8
Contig06213	Solute carrier family 41 member 1	0.6	0.5	0.3	0.1	1	3.5	2.2	3
Contig11174	Multidrug resistance protein 17	0.6	0.2	0.3	0.1	1.5	3	2	2.4
Contig02870	Two pore Ca channel protein 2	0.7	0.3	0.5	0.1	1.8	2.9	2	2.5
Contig03904	ATP-binding cassette sub-family F member 2	0.6	0.5	0.4	0	0.6	1.6	1.8	2.1
Contig01396	Voltage-dependent R-type Ca channel subunit alpha-1E	0.6	0.1	0.3	0.1	1.7	2.1	1.8	2.2
Contig02267	Plasma membrane Ca-transporting ATPase 2	0.8	0.4	1	0.3	2	2.2	1.7	2.3
Contig01825	Solute carrier family 13 member 5	0.6	0.8	0.4	0.2	1	1.7	1.7	2.4
Contig08405	Canalicular multispecific organic anion transporter 2	0.6	0.2	0.4	0.3	3.8	1.4	1.7	2.3
Contig06827	Solute carrier family 13 member 2	0.5	0.6	0.4	0.2	0.7	1.5	1.6	2.1
Contig04060	Multidrug resistance protein 3	0.8	0.5	0.3	0.1	1.6	2.5	1.6	2.8
Contig04880	Tetraspanin-18	0.5	0.1	1.2	0.4	1.4	1.4	1.4	3.2
