# Supplementary material for: Transcriptional Responses of In Vivo Praziquantel Exposure in Schistosomes Identifies a Functional Role for Calcium Signalling Pathway Member CamKII
Source: PLoS Pathog. 2013 Mar 28;9(3):e1003254. doi: 10.1371/journal.ppat.1003254 (PMC3610926; doi:10.1371/journal.ppat.1003254)
Supplement: Table S2 — All 5,097 genes that passed flag and p-value≤0.05 filtering in 10 of 20 samples. Normalised data to time point 0 for adult female and male parasites and corresponding t-test p-value and flag result for each time point. Description of Contigs are also included. P = present, A = absent, M = marginal. Microarray Contig number and gene expression fold change relative for time point 0 for male (M) and female (F) parasites at time points 0, 0.5, 4, 12 and 24 h. (XLSX) [file ppat.1003254.s004.xlsx]

## Sheet: S1 Allgenes PZQ 0.05pvalue
[t-test p-value less than 0.05]
20090619 praz
[t-test p-value less than 0.05]
Notes from the individual filter steps follow.
1. t-test p-value less than 0.05
Genes from "[Flags are Present] OR [Flags are Present]" with t-test p-value in "20090619 praz" from anything to 0.05 in at least 4 of 10 conditions. The cross-gene error model was inactive. Multiple testing correction: Benjamini and Hochberg false discovery rate.
Sample ()*	F0			F0.5			F4			F12			F24			M0			M0.5			M4			M12			M24
Sex ()*S	female			female			female			female			female			male			male			male			male			male
Systematic	Normalized	t-test P-value	Flags	Normalized	t-test P-value	Flags	Normalized	t-test P-value	Flags	Normalized	t-test P-value	Flags	Normalized	t-test P-value	Flags	Normalized	t-test P-value	Flags	Normalized	t-test P-value	Flags	Normalized	t-test P-value	Flags	Normalized	t-test P-value	Flags	Normalized	t-test P-value	Flags	Description	SIngnal_IP	Domains	Gene Ontologies	Transmembrane
Contig00001	0.991018	0.955423	P	1.611	4.9937e-05	P	2.08692	0.07837	P	3.34948	0.000137692	P	3.46012	0.138438	P	0.996373	0.969761	P	0.488417	5.75343e-06	P	0.320822	0.0920472	P	0.153154	0.0522663	P	0.156622	0.000211288	P	Histone H2B OS=Drosophila teissieri GN=His2B PE=3 SV=3	NIL	Domain:IPR009072:Histone-fold, Domain:IPR007125:Histone core, Family:IPR000558:Histone H2B	Molecular Function:DNA binding, Molecular Function:DNA binding, Biological Process:nucleosome assembly, Cellular Component:nucleus, Molecular Function:DNA binding, Cellular Component:nucleosome	1 strong transmembrane helices, total score : 935
Contig00013	0.992631	0.958251	P	0.841946	0.0179027	P	1.42366	0.188799	P	1.99418	0.000112875	P	1.20665	0.030262	P	0.998524	0.97938	P	1.24096	0.00861442	P	1.23195	0.54017	P	0.550199	0.194697	P	0.83218	0.114385	P	Rho-related GTP-binding protein RhoC OS=Mus musculus GN=Rhoc PE=1 SV=2	21-22	Family:IPR013753:Ras, Domain:IPR005225:Small GTP-binding protein, Family:IPR003579:Ras small GTPase, Rab type, Family:IPR003578:Ras small GTPase, Rho type, Family:IPR003577:Ras small GTPase, Ras type, Family:IPR001806:Ras GTPase	Molecular Function:GTP binding, Biological Process:protein transport, Biological Process:small GTPase mediated signal transduction, Molecular Function:GTP binding, Biological Process:small GTPase mediated signal transduction, Cellular Component:intracellular, Molecular Function:GTP binding, Biological Process:small GTPase mediated signal transduction, Cellular Component:intracellular, Molecular F…	2 strong transmembrane helices, total score : 1585
Contig00016	0.993184	0.958663	P	0.827495	0.3168	P,M	0.857649	0.0136894	P,M	1.67015	0.000397415	P	1.50145	8.46447e-05	P	0.999865	0.998208	P	0.849093	0.00820916	P	0.87245	0.631348	P	0.47114	0.114116	P	0.507062	0.0242833	P	Cathepsin S OS=Bos taurus GN=CTSS PE=1 SV=2	NIL	Domain:IPR013201:Proteinase inhibitor I29, cathepsin propeptide, Family:IPR013128:Peptidase C1A, papain, Domain:IPR000668:Peptidase C1A, papain C-terminal, Active_site:IPR000169:Peptidase, cysteine peptidase active site	Molecular Function:cysteine-type peptidase activity, Molecular Function:cysteine-type peptidase activity, Biological Process:proteolysis, Biological Process:proteolysis, Molecular Function:cysteine-type endopeptidase activity	2 strong transmembrane helices, total score : 2090
Contig00018	0.975938	0.929116	P	0.661482	0.00048887	P	0.0868277	1.69757e-05	A	0.283106	5.23947e-05	P	0.168006	0.00290674	A	1	1	P	4.16449	8.8425e-08	P	5.64309	0.0773466	P	7.89334	0.0802687	P	6.98097	0.0737729	P	ATP phosphoribosyltransferase OS=Chlorobium chlorochromatii (strain CaD3) GN=hisG PE=3 SV=1	NIL	NIL	NIL	4 strong transmembrane helices, total score : 4559
Contig00019	0.988438	0.948394	P	0.103697	7.73291e-06	A	0.266991	0.0248259	P,A	0.397075	0.00016738	P	0.346802	0.0102777	A	0.999526	0.993039	P	1.71896	3.10406e-05	P	2.72708	0.146594	P	7.31501	0.0640743	P	1.82061	0.0798178	P	Protein SERAC1 OS=Mus musculus GN=Serac1 PE=2 SV=1	NIL	NIL	NIL	1 strong transmembrane helices, total score : 922
Contig00020	0.994229	0.963018	P	0.817377	0.00322852	P	0.248654	0.0211446	P	0.185964	5.90537e-06	P	0.173124	3.44717e-09	P	0.999505	0.991512	P	1.31208	0.000963235	P	0.945865	0.83138	P	1.15555	0.621054	P	1.7152	0.0216222	P	Golgin subfamily A member 6C OS=Homo sapiens GN=GOLGA6C PE=3 SV=1	NIL	Domain:IPR007527:Zinc finger, SWIM-type	Molecular Function:zinc ion binding	1 strong transmembrane helices, total score : 851
Contig00027	0.994629	0.964648	P	0.534031	2.77024e-05	P	0.943966	0.810569	P	0.273374	1.82605e-05	P	0.732632	0.579789	P	0.999634	0.994995	P	1.56831	5.54427e-05	P	2.51208	0.136938	P	3.98155	0.062216	P	4.00069	1.66842e-06	P	Tubulin beta-2C chain OS=Mus musculus GN=Tubb2c PE=1 SV=1	NIL	Domain:IPR003008:Tubulin/FtsZ, GTPase, Family:IPR002453:Beta tubulin, Family:IPR000217:Tubulin	Biological Process:protein polymerization, Cellular Component:protein complex, Biological Process:microtubule-based movement, Cellular Component:microtubule, Molecular Function:GTP binding, Molecular Function:structural molecule activity, Biological Process:microtubule-based process, Cellular Component:microtubule, Molecular Function:GTP binding	1 strong transmembrane helices, total score : 916
Contig00028	0.988524	0.9501	P	0.43016	2.35624e-06	P	0.151401	0.00249491	P	0.600906	0.0141066	P	0.337793	2.28701e-05	P	0.999432	0.991483	P	1.7388	1.51084e-05	P	1.35782	0.353251	P	1.11146	0.741748	P	1.25388	0.378113	P	Botulinum neurotoxin type E, nontoxic component OS=Clostridium botulinum GN=ent-120 PE=4 SV=1	NIL	NIL	NIL	NIL
Contig00030	0.994645	0.964834	P	0.4241	9.69711e-07	P	0.17682	0.0269249	P	1.49623	0.00031624	P	0.355101	1.94002e-05	P	0.999305	0.987332	P	0.59157	1.62069e-05	P	1.56414	0.260639	P	0.736084	0.389229	P	1.12226	0.487174	P	Dipeptidyl-peptidase 1 OS=Pongo abelii GN=CTSC PE=2 SV=1	26-27	Domain:IPR014882:Cathepsin C exclusion, Family:IPR013128:Peptidase C1A, papain, Domain:IPR000668:Peptidase C1A, papain C-terminal, Active_site:IPR000169:Peptidase, cysteine peptidase active site	Molecular Function:cysteine-type peptidase activity, Molecular Function:cysteine-type peptidase activity, Biological Process:proteolysis, Biological Process:proteolysis, Molecular Function:cysteine-type endopeptidase activity	1 strong transmembrane helices, total score : 1610
Contig09103	0.988398	0.949379	P	0.095074	1.19714e-05	A	0.164328	0.000354679	A	0.311556	0.00175373	P,M	0.317965	0.00331909	A	0.998584	0.979584	P	0.57895	1.7202e-05	P	0.803216	0.439431	P	0.933129	0.817767	P	0.840851	0.313403	P	Annexin A10 OS=Homo sapiens GN=ANXA10 PE=2 SV=3	NIL	Family:IPR008156:Annexin, type X, Family:IPR001464:Annexin	Molecular Function:calcium-dependent phospholipid binding, Molecular Function:calcium ion binding, Molecular Function:calcium-dependent phospholipid binding, Molecular Function:calcium ion binding	NIL
Contig00032	0.994522	0.964163	P	0.811761	0.0183857	P	0.237004	0.0520135	P	0.174885	0.00257769	P	0.176821	1.53439e-08	P	0.998926	0.982155	P	1.30455	0.00104507	P	0.950577	0.83655	P	1.15019	0.570675	P	1.69511	0.0128688	P	Zinc finger SWIM domain-containing protein 1 OS=Homo sapiens GN=ZSWIM1 PE=2 SV=2	NIL	Domain:IPR007527:Zinc finger, SWIM-type	Molecular Function:zinc ion binding	1 strong transmembrane helices, total score : 1253
Contig00034	0.990276	0.953889	P	0.797145	0.00408731	P	0.398431	1.52612e-06	P	0.294208	2.25973e-07	P	0.309002	0.089541	P	0.999906	0.998596	P	1.33796	0.000556221	P	0.955742	0.860846	P	0.93969	0.799554	P	1.1701	0.204362	P	Endoglucanase D OS=Clostridium cellulovorans GN=engD PE=1 SV=1	NIL	Domain:IPR011001:Saposin-like, Domain:IPR008139:Saposin B, Domain:IPR008138:Saposin-like type B, 2	NIL	3 strong transmembrane helices, total score : 4320
Contig00035	0.993847	0.962467	P	0.486225	1.01721e-05	P	0.561619	0.158517	P	1.40125	0.000467601	P	0.74423	0.00122182	P	0.999902	0.998529	P	0.510691	2.86777e-05	P	0.888409	0.641642	P	0.569711	0.186438	P	1.08076	0.174927	P	Epididymal secretory protein E1 OS=Pan troglodytes GN=NPC2 PE=2 SV=1	20-21	Domain:IPR014756:Immunoglobulin E-set, Domain:IPR003172:MD-2-related lipid-recognition	NIL	3 strong transmembrane helices, total score : 3392
Contig00037	0.99789	0.975654	P	1.42787	0.00208286	P	2.40244	0.0282368	P	2.25487	8.37438e-05	P	2.95926	0.0220313	P	0.999845	0.997121	P	1.03944	0.381729	P	0.701355	0.339957	P	0.331362	0.0975414	P	0.337754	0.0140122	P	NADH-ubiquinone oxidoreductase chain 1 OS=Mytilus edulis GN=ND1 PE=3 SV=2	NIL	Family:IPR001694:Respiratory-chain NADH dehydrogenase, subunit 1	Cellular Component:membrane, Biological Process:electron transport	7 strong transmembrane helices, total score : 12051
Contig00040	0.999265	0.99754	A	1.18293	0.312657	A	2.04461	0.0011414	A	1.67936	0.00741492	A	3.95619	0.0242161	A	0.998169	0.976761	P	2.84141	3.86058e-07	P	3.01425	0.145314	P	2.90859	0.198662	P	4.63494	0.101234	P	Putative leucine-rich repeat-containing protein DDB_G0290503 OS=Dictyostelium discoideum GN=DDB_G0290503 PE=4 SV=1	16-17	NIL	NIL	1 strong transmembrane helices, total score : 704
Contig00041	0.989814	0.95277	P	0.725639	0.00040055	P	0.436304	2.69774e-06	P	1.47602	0.000166043	P	0.0984634	2.54094e-07	P	0.999409	0.989378	P	1.15995	0.01458	P	0.870197	0.643423	P	0.514641	0.142946	P	0.449175	0.0525005	P	Glycosyltransferase 1 domain-containing protein 1 OS=Mus musculus GN=Glt1d1 PE=2 SV=2	23-24	Domain:IPR001296:Glycosyl transferase, group 1	Biological Process:biosynthetic process	NIL
Contig00045	0.981226	0.935764	P	1.16525	0.0195412	P	2.24747	0.000135185	P	2.11194	9.07123e-06	P	1.0669	0.794481	P	0.99875	0.981088	P	0.638679	0.000115331	P	0.937253	0.806954	P	0.49507	0.138339	P	0.597709	0.0148474	P	Transmembrane protein 33 OS=Mus musculus GN=Tmem33 PE=2 SV=1	NIL	Family:IPR005344:Protein of unknown function UPF0121	Cellular Component:integral to membrane	3 strong transmembrane helices, total score : 4907
Contig00046	0.991932	0.957541	P	0.739445	0.000742674	P	0.768565	0.209876	P	2.76033	7.38344e-05	P	2.18746	0.0743665	P	0.999104	0.985338	P	0.445042	2.67453e-06	P	0.720838	0.355879	P	0.282917	0.0768991	P	0.37921	0.00608587	P	Cysteine desulfurase OS=Haemophilus somnus (strain 2336) GN=iscS PE=3 SV=1	25-26	Domain:IPR011001:Saposin-like	NIL	1 strong transmembrane helices, total score : 1529
Contig00047	0.990834	0.954665	P	0.821261	0.00774945	P	0.198511	0.00525869	P	0.641928	0.000157595	P	0.197459	4.81975e-08	P	0.998954	0.98657	P	1.44523	0.000549489	P	1.12922	0.655218	P	0.741072	0.378672	P	0.987705	0.91757	P	Factor VIII intron 22 protein OS=Mus musculus GN=F8a1 PE=2 SV=1	NIL	NIL	NIL	2 strong transmembrane helices, total score : 1561
Contig00048	0.991794	0.957515	P	0.393224	6.12337e-07	P	0.188664	0.0023251	P	1.86455	8.89805e-05	P	0.439257	0.0109064	P	0.999257	0.988145	P	0.548766	2.1539e-05	P	1.17275	0.561358	P	0.527567	0.14768	P	0.790346	0.0531856	P	Cathepsin L-like proteinase OS=Fasciola hepatica GN=Cat-1 PE=1 SV=1	NIL	Domain:IPR013201:Proteinase inhibitor I29, cathepsin propeptide, Family:IPR013128:Peptidase C1A, papain, Domain:IPR000668:Peptidase C1A, papain C-terminal	Molecular Function:cysteine-type peptidase activity, Molecular Function:cysteine-type peptidase activity, Biological Process:proteolysis	6 strong transmembrane helices, total score : 7462
Contig00053	0.996776	0.970793	P	1.26066	0.00714185	P	2.04464	0.0150262	P	1.8336	1.23638e-05	P	2.73432	0.00106653	P	0.999783	0.996881	P	0.908355	0.0828491	P	0.794601	0.469846	P	0.452111	0.0834603	P	0.484812	0.0355664	P	Glyceraldehyde-3-phosphate dehydrogenase OS=Trionyx sinensis GN=GAPDH PE=2 SV=1	NIL	Domain:IPR016040:NAD(P)-binding, Family:IPR006424:Glyceraldehyde-3-phosphate dehydrogenase, type I, Family:IPR000173:Glyceraldehyde 3-phosphate dehydrogenase	Biological Process:metabolic process, Molecular Function:binding, Molecular Function:catalytic activity, Molecular Function:NAD binding, Molecular Function:glyceraldehyde-3-phosphate dehydrogenase activity, Biological Process:glucose metabolic process, Molecular Function:NAD binding, Biological Process:glycolysis	1 strong transmembrane helices, total score : 561
Contig00054	0.990681	0.954512	P	0.892634	0.0620067	P	0.467141	2.65266e-05	P	2.68265	8.01274e-06	P	2.08149	5.53002e-06	P	0.99685	0.972166	P	1.83918	4.28735e-05	P	1.52417	0.294148	P	1.92452	0.226413	P	2.84603	0.0817648	P	Centromeric protein E OS=Homo sapiens GN=CENPE PE=1 SV=2	19-20	Domain:IPR010989:t-SNARE	Biological Process:vesicle-mediated transport, Cellular Component:membrane, Molecular Function:protein binding	1 strong transmembrane helices, total score : 1063
Contig00059	0.990128	0.953773	P	1.26667	0.00376684	P	1.92543	0.105301	P	1.36951	0.0260864	P	2.83235	7.28094e-05	P	0.999695	0.994504	P	0.694444	0.000149162	P	1.01356	0.959289	P	0.683147	0.241583	P	0.733866	0.191854	P	Fructose-bisphosphate aldolase OS=Echinococcus multilocularis GN=FBPA PE=2 SV=1	NIL	Domain:IPR013785:Aldolase-type TIM barrel, Family:IPR000741:Fructose-bisphosphate aldolase, class-I	Biological Process:metabolic process, Molecular Function:catalytic activity, Biological Process:glycolysis, Molecular Function:fructose-bisphosphate aldolase activity	NIL
Contig00061	0.988302	0.949616	P	0.617932	3.5205e-05	P	0.141539	0.00926114	P	1.43791	0.000216638	P	0.0894052	5.58081e-08	P	0.99884	0.981594	P	1.64958	0.000108168	P	0.786092	0.460937	P	0.737015	0.33784	P	0.673474	0.120614	P	Tropomyosin OS=Schistosoma haematobium PE=2 SV=1	NIL	Family:IPR000533:Tropomyosin	NIL	NIL
Contig05312	0.99422	0.962394	P	0.0542607	1.39186e-05	P,A	0.112781	0.00216773	P	0.453167	1.80198e-05	P	0.213597	0.000155283	P	0.999999	0.999989	P	0.257728	1.38988e-07	P	0.927774	0.787322	P	1.2807	0.446876	P	1.19888	0.358948	P	Annexin A10 OS=Homo sapiens GN=ANXA10 PE=2 SV=3	NIL	Family:IPR001464:Annexin	Molecular Function:calcium-dependent phospholipid binding, Molecular Function:calcium ion binding	1 strong transmembrane helices, total score : 794
Contig00065	0.994547	0.96368	P	1.25421	0.00744379	P	1.33045	0.0431638	P,M	1.73544	0.000213807	P	1.47012	0.000119276	P	0.999976	0.99972	P	1.03683	0.585321	P	0.771	0.423179	P	0.447692	0.0526102	P	0.461616	0.00424436	P	14 kDa fatty acid-binding protein OS=Schistosoma mansoni PE=1 SV=1	NIL	Domain:IPR012674:Calycin, Domain:IPR011038:Calycin-like, Domain:IPR000566:Lipocalin-related protein and Bos/Can/Equ allergen, Domain:IPR000463:Cytosolic fatty-acid binding	Molecular Function:binding, Molecular Function:binding, Molecular Function:lipid binding, Biological Process:transport, Molecular Function:transporter activity	NIL
Contig00066	0.988	0.949403	P	1.16463	0.0100769	P	1.42619	0.00744129	P	1.76903	0.0332076	P	1.68527	1.06128e-05	P	0.998951	0.982374	P	0.652759	5.25723e-05	P	0.479904	0.166672	P	0.257582	0.100669	P	0.277255	0.0369446	P	Proteasome maturation protein OS=Homo sapiens GN=POMP PE=1 SV=1	NIL	Family:IPR008012:Proteasome maturation factor UMP1	NIL	1 strong transmembrane helices, total score : 552
Contig00067	0.99472	0.965019	P	1.35458	0.00266234	P	1.98247	0.000497506	P	2.32084	9.23032e-06	P	2.02554	4.70218e-06	P	0.999685	0.994281	P	0.778276	0.000906649	P	0.477626	0.142478	P	0.265708	0.0774528	P	0.319216	0.000478904	P	60S ribosomal protein L24 OS=Drosophila melanogaster GN=RpL24 PE=1 SV=1	NIL	Family:IPR000988:Ribosomal protein L24e	Biological Process:translation, Cellular Component:ribosome, Cellular Component:intracellular, Molecular Function:structural constituent of ribosome	NIL
Contig00068	0.985867	0.945182	P	0.729579	0.000383769	P	0.282047	0.00412067	P	0.849972	0.0187927	P	0.0620255	6.7161e-08	P	0.998852	0.981731	P	1.28771	0.00181026	P	1.29491	0.440601	P	0.882888	0.718549	P	1.02941	0.8923	P	28S ribosomal protein S27, mitochondrial OS=Bos taurus GN=MRPS27 PE=1 SV=1	NIL	NIL	NIL	1 strong transmembrane helices, total score : 727
Contig00076	0.991069	0.955592	P	0.83309	0.00523938	P	0.805925	0.434639	P	0.267964	0.0285396	P	0.178815	0.0725623	P	0.999216	0.987808	P	1.34662	0.0018793	P	1.7739	0.198742	P	1.81627	0.205808	P	2.36808	0.00920851	P	Sulfite oxidase, mitochondrial OS=Macaca fascicularis GN=SUOX PE=2 SV=3	NIL	Family:IPR008335:Eukaryotic molybdopterin oxidoreductase, Domain:IPR000572:Oxidoreductase, molybdopterin binding	Biological Process:electron transport, Biological Process:electron transport	1 strong transmembrane helices, total score : 530
Contig00077	0.992032	0.958017	P	0.725905	0.000312666	P	0.471845	0.0623235	P	0.45366	0.000192808	P	0.0515332	0.0510627	P	0.998493	0.979146	P	1.20978	0.00474194	P	1.58625	0.244407	P	1.98932	0.138446	P	2.92529	0.000271494	P	TATA box-binding protein-associated factor RNA polymerase I subunit A OS=Mus musculus GN=Taf1a PE=1 SV=1	22-23	NIL	NIL	3 strong transmembrane helices, total score : 1978
Contig00078	0.99015	0.953703	P	0.790019	0.00160484	P	0.608467	0.2332	P	0.717638	0.000616837	P	0.219173	4.51303e-08	P	0.999343	0.988596	P	0.752419	0.000691237	P	1.15641	0.599862	P	0.783849	0.481271	P	1.08704	0.51836	P	Cyclin-C OS=Bos taurus GN=CCNC PE=2 SV=1	NIL	Family:IPR015429:Transcription regulator cyclin, Domain:IPR013763:Cyclin-related, Domain:IPR011028:Cyclin-like, Domain:IPR006671:Cyclin, N-terminal, Domain:IPR006670:Cyclin	NIL	NIL
Contig00081	0.991252	0.956007	P	0.679948	6.63793e-05	P	0.598124	0.12034	P	0.69663	0.00831545	P	0.0919008	2.66994e-09	P	0.996714	0.970697	P	0.600955	2.22817e-05	P	1.07231	0.789305	P	0.945906	0.812703	P	1.18211	0.158029	P	Sulfide:quinone oxidoreductase, mitochondrial OS=Mus musculus GN=Sqrdl PE=2 SV=2	NIL	Domain:IPR015904:Sulphide quinone-reductase, Domain:IPR013027:FAD-dependent pyridine nucleotide-disulphide oxidoreductase	NIL	1 strong transmembrane helices, total score : 578
Contig00082	0.992267	0.958523	P	0.779139	0.00119614	P	1.34798	0.196485	P	1.17617	0.0146935	P	0.607437	6.5773e-05	P	0.999067	0.983499	P	0.707569	0.000193529	P	0.692346	0.330552	P	0.435597	0.154746	P	0.44451	0.055886	P	Fumarylacetoacetate hydrolase domain-containing protein 1 OS=Rattus norvegicus GN=Fahd1 PE=2 SV=1	NIL	Domain:IPR011234:Fumarylacetoacetase, C-terminal-related, Domain:IPR002529:Fumarylacetoacetase, C-terminal-like	Biological Process:metabolic process, Molecular Function:catalytic activity, Biological Process:metabolic process, Molecular Function:catalytic activity	NIL
Contig00085	0.980656	0.935782	P	0.597787	4.15086e-05	P	0.170721	0.00653298	P	1.11624	0.424507	P	0.03643	7.07472e-07	A	0.997288	0.972176	P	2.42319	4.91348e-06	P	1.30516	0.460984	P	1.15647	0.662342	P	0.784999	0.264643	P	Troponin I OS=Pontastacus leptodactylus PE=1 SV=1	NIL	Family:IPR001978:Troponin	NIL	NIL
Contig00087	0.990751	0.95477	P	0.519607	4.06168e-06	P	0.394222	0.000533485	P	2.00039	4.7117e-06	P	0.924312	0.398556	P	0.999723	0.99534	P	0.423003	6.97463e-06	P	0.920339	0.748052	P	0.413713	0.152645	P	0.701585	0.11808	P	Proactivator polypeptide OS=Bos taurus GN=PSAP PE=1 SV=3	32-33	Domain:IPR011001:Saposin-like, Domain:IPR008139:Saposin B, Domain:IPR008138:Saposin-like type B, 2	NIL	1 strong transmembrane helices, total score : 1671
Contig00091	0.99354	0.961829	P	1.23306	0.00227171	P	1.69281	0.0977077	P	1.56969	0.00998117	P	1.64888	0.0606044	P	0.999169	0.985136	P	0.618525	2.99862e-05	P	0.57532	0.202505	P	0.313808	0.0965144	P	0.457436	0.0127466	P	26S proteasome non-ATPase regulatory subunit 10 OS=Rattus norvegicus GN=Psmd10 PE=2 SV=1	NIL	Repeat:IPR002110:Ankyrin	NIL	2 strong transmembrane helices, total score : 1126
Contig00092	0.990001	0.952763	P	0.564602	1.81307e-05	P	0.103141	0.0377146	P	0.344909	0.00589528	P	0.0580146	2.3295e-07	P	0.999601	0.994008	P	1.45536	0.00329196	P	2.40549	0.122716	P	2.93608	0.111694	P	4.73544	0.00256818	P	Ankyrin repeat and LEM domain-containing protein 2 OS=Mus musculus GN=Ankle2 PE=2 SV=2	NIL	Repeat:IPR002110:Ankyrin	NIL	NIL
Contig00093	0.992914	0.959758	P	0.927028	0.15092	P	1.47813	0.153275	P	1.25338	0.0058952	P	0.689452	0.0143017	P	0.998315	0.977784	P	0.791387	0.00218635	P	2.04173	0.141289	P	2.06272	0.14425	P	3.82749	0.000493726	P	Glucose-fructose oxidoreductase domain-containing protein 1 OS=Homo sapiens GN=GFOD1 PE=2 SV=1	NIL	NIL	NIL	1 strong transmembrane helices, total score : 1277
Contig07541	0.994061	0.963327	P	0.503589	3.52745e-06	P	0.274339	0.0799653	P	2.59633	0.00398589	P	1.86566	3.46712e-05	P	0.99867	0.980171	P	1.61635	3.06815e-05	P	1.7144	0.20275	P	2.74133	0.109743	P	5.49751	0.00543707	P	Annexin A11 OS=Bos taurus GN=ANXA11 PE=1 SV=1	NIL	Family:IPR001464:Annexin	Molecular Function:calcium-dependent phospholipid binding, Molecular Function:calcium ion binding	NIL
Contig05208	0.984399	0.942292	P	0.727747	0.000248996	P	0.395719	0.0896954	P	1.66826	0.00289328	P	0.371079	0.00776218	P	0.999437	0.989968	P	1.12921	0.0274158	P	0.774613	0.428005	P	0.519226	0.20349	P	0.676488	0.142837	P	Annexin A13 OS=Mus musculus GN=Anxa13 PE=2 SV=3	NIL	Family:IPR001464:Annexin	Molecular Function:calcium-dependent phospholipid binding, Molecular Function:calcium ion binding	NIL
Contig00104	0.98665	0.945812	P	1.09705	0.124049	P	1.40515	0.0127142	P	1.98622	1.82856e-05	P	1.09747	0.121794	P	0.999191	0.988057	P	0.775181	0.00185043	P	0.460325	0.136682	P	0.303486	0.0886482	P	0.338933	0.0129134	P	40S ribosomal protein S11 OS=Mus musculus GN=Rps11 PE=2 SV=3	NIL	Domain:IPR016027:Nucleic acid-binding, OB-fold-like, Domain:IPR012340:Nucleic acid-binding, OB-fold, Family:IPR000266:Ribosomal protein S17	Biological Process:translation, Cellular Component:ribosome, Cellular Component:intracellular, Molecular Function:structural constituent of ribosome	1 strong transmembrane helices, total score : 794
Contig00105	0.993125	0.960417	P	0.545112	0.000333193	P	0.108461	0.0402307	P	0.452092	1.01141e-05	P	0.0779643	1.51385e-05	A	0.999251	0.990114	P	3.0942	5.29808e-07	P	2.8593	0.106268	P	3.19758	0.0647507	P	4.6334	1.23776e-07	P	RWD domain-containing protein 1 OS=Homo sapiens GN=RWDD1 PE=1 SV=1	NIL	Domain:IPR016135:Ubiquitin-conjugating enzyme/RWD-like, Domain:IPR006575:RWD	NIL	NIL
Contig00107	0.995086	0.966303	P	2.06468	1.15407e-05	P	3.47857	0.0175711	P	2.60255	1.41954e-06	P	3.23051	2.41766e-07	P	0.999871	0.997587	P	0.645755	5.45543e-05	P	0.942659	0.798636	P	0.409262	0.102896	P	0.742111	0.0060543	P	CD63 antigen OS=Bos taurus GN=CD63 PE=2 SV=4	32-33	Domain:IPR008952:Tetraspanin, Family:IPR000301:CD9/CD37/CD63 antigen	Cellular Component:integral to membrane, Cellular Component:integral to membrane	4 strong transmembrane helices, total score : 7410
Contig00110	0.991386	0.956202	P	0.753456	0.000896062	P	0.776034	0.504306	P	1.31312	0.118175	P	0.614744	0.0135439	P	0.999092	0.985231	P	0.858411	0.0192998	P	0.563242	0.196095	P	0.411567	0.116644	P	0.384738	0.00331786	P	Actin-related protein 2/3 complex subunit 5 OS=Rattus norvegicus GN=Arpc5 PE=1 SV=3	NIL	Family:IPR006789:ARP2/3 complex 16 kDa subunit (p16-Arc)	Biological Process:regulation of actin filament polymerization, Cellular Component:cytoskeleton	1 strong transmembrane helices, total score : 1370
Contig00111	0.993278	0.96122	P	1.04159	0.459434	P	1.22696	0.246531	P	0.501758	1.04513e-05	P	1.35018	0.0142853	P	0.999245	0.987859	P	0.702019	0.00034619	P	1.55306	0.265801	P	1.27687	0.404129	P	2.55594	0.00210865	P	Transmembrane protein 66 OS=Dictyostelium discoideum GN=tmem66 PE=3 SV=1	36-37	Family:IPR009567:Protein of unknown function DUF1183	NIL	2 strong transmembrane helices, total score : 4407
Contig00112	0.991289	0.956326	P	0.483952	2.93988e-06	P	0.136109	0.0340755	P	0.688272	0.000792472	P	0.0758207	3.87888e-09	P	0.997235	0.973488	P	1.5761	3.17265e-05	P	1.33779	0.380636	P	1.01814	0.94316	P	1.20005	0.284433	P	Unconventional prefoldin RPB5 interactor OS=Mus musculus GN=Rmp PE=1 SV=2	NIL	Domain:IPR009053:Prefoldin, Domain:IPR004127:Prefoldin alpha-like	Molecular Function:unfolded protein binding, Cellular Component:prefoldin complex, Biological Process:protein folding	2 strong transmembrane helices, total score : 1968
Contig00115	0.988106	0.948813	P	0.501185	2.32772e-05	P	0.0912856	5.55708e-06	A	0.421561	5.83522e-05	P	0.173054	0.000108952	A	0.998721	0.98053	P	5.0622	4.01687e-08	P	4.25596	0.0777005	P	3.42596	0.110886	P	4.45708	0.0176376	P	UPF0635 protein C6orf134 homolog OS=Mus musculus PE=2 SV=1	NIL	Domain:IPR016181:Acyl-CoA N-acyltransferase, Family:IPR007965:Protein of unknown function DUF738	NIL	1 strong transmembrane helices, total score : 846
Contig00118	0.988319	0.949961	P	0.959838	0.36724	P	1.03403	0.884341	P	0.25443	7.01764e-08	P	0.479716	0.00340173	P	0.999084	0.985699	P	1.74507	2.3306e-05	P	4.45319	0.0683278	P	3.60139	0.0958177	P	4.54999	0.00979086	P	V-type proton ATPase 116 kDa subunit a isoform 1 OS=Pongo abelii GN=ATP6V0A1 PE=2 SV=1	25-26	Family:IPR002490:ATPase, V0/A0 complex, 116-kDa subunit, Domain:IPR000005:Helix-turn-helix, AraC type	Cellular Component:membrane, Biological Process:proton transport, Molecular Function:sequence-specific DNA binding, Cellular Component:intracellular, Molecular Function:transcription factor activity	4 strong transmembrane helices, total score : 5830
Contig00120	0.991797	0.957309	P	1.37349	0.00313048	P	2.05775	0.126249	P	0.11198	2.95713e-06	P	2.74024	6.18342e-06	P	0.998715	0.981002	P	1.4787	0.000205396	P	5.38795	0.0684195	P	4.21937	0.0724008	P	6.05039	0.0108806	P	RNA-binding protein 4 OS=Oryctolagus cuniculus GN=RBM4 PE=2 SV=1	NIL	Family:IPR015466:RNA binding motif 4 - LARK, Domain:IPR012677:Nucleotide-binding, alpha-beta plait, Domain:IPR000504:RNA recognition motif, RNP-1	Molecular Function:nucleotide binding, Molecular Function:nucleic acid binding	1 strong transmembrane helices, total score : 569
Contig00122	0.993324	0.960529	P	1.09836	0.669221	P,M	1.74405	0.0625996	P	2.09554	9.2124e-06	P,M	1.69286	0.000287093	P	0.99994	0.998911	P	0.685147	0.000113325	P	0.735561	0.357905	P	0.369939	0.101086	P	0.481933	0.00571369	P	Bax inhibitor 1 OS=Homo sapiens GN=TEGT PE=1 SV=2	NIL	Family:IPR006214:Protein of unknown function UPF0005	NIL	6 strong transmembrane helices, total score : 10328
Contig00123	0.993007	0.959272	P	1.22229	0.0203597	P	1.85518	0.0854702	P	2.06756	0.00246621	P,M	1.64364	2.83919e-05	P	0.999784	0.996345	P	0.681826	0.000168323	P	0.742107	0.398013	P	0.379898	0.111456	P	0.491168	0.012368	P	Bax inhibitor 1 OS=Sus scrofa GN=TEGT PE=2 SV=1	16-17	Family:IPR006214:Protein of unknown function UPF0005	NIL	4 strong transmembrane helices, total score : 4728
Contig00133	0.995444	0.966883	P	0.807575	0.00486392	P	1.13161	0.483605	P	1.76177	6.46349e-05	P	0.42522	0.0118917	P	0.9982	0.977041	P	0.672194	0.000527415	P	1.20061	0.558015	P	0.509719	0.154229	P	0.671397	0.000403172	P	Major facilitator superfamily domain-containing protein 1 OS=Bos taurus GN=MFSD1 PE=2 SV=1	NIL	Domain:IPR016196:MFS general substrate transporter, Family:IPR011701:Major facilitator superfamily MFS-1, Family:IPR007114:Major facilitator superfamily	Cellular Component:integral to membrane, Biological Process:transport, Molecular Function:transporter activity	4 strong transmembrane helices, total score : 7427
Contig00134	0.997893	0.975198	P	1.24421	0.0262788	P	1.8012	0.00048895	P	1.5413	0.0210453	P,M	3.89361	0.0227283	P	0.999871	0.998408	P	1.07726	0.256384	P	0.791254	0.450688	P	0.449983	0.0858375	P	0.475981	0.0335985	P	ATP synthase subunit a OS=Acanthamoeba castellanii GN=ATP6 PE=3 SV=1	42-43	Family:IPR000568:ATPase, F0 complex, subunit A	Cellular Component:proton-transporting two-sector ATPase complex, Cellular Component:membrane, Biological Process:proton transport	6 strong transmembrane helices, total score : 11937
Contig00140	0.987312	0.948007	P	1.40295	0.00038765	P	1.60435	0.175988	P	2.41457	0.00105774	P	1.13684	0.0392656	P	0.998792	0.981136	P	0.800022	0.00218173	P	0.467679	0.165697	P	0.290629	0.0884994	P	0.26195	0.00499581	P	Thymosin beta OS=Coturnix coturnix japonica PE=3 SV=3	16-17	Family:IPR001152:Thymosin beta-4	Biological Process:cytoskeleton organization and biogenesis, Cellular Component:cytoplasm, Molecular Function:actin binding	2 strong transmembrane helices, total score : 3564
Contig00142	0.991042	0.95591	P	1.17664	0.00735525	P	1.29275	0.489641	P	0.765277	0.000785257	P	1.48871	0.000141506	P	0.998552	0.979702	P	0.871349	0.0161943	P	2.10223	0.148901	P	1.62208	0.251604	P	2.05656	0.0337985	P	RING finger protein 126 OS=Homo sapiens GN=RNF126 PE=1 SV=1	25-26	Domain:IPR013083:Zinc finger, RING/FYVE/PHD-type, Domain:IPR011016:Zinc finger, variant RING-type, Domain:IPR001841:Zinc finger, RING-type	Molecular Function:zinc ion binding, Molecular Function:zinc ion binding, Molecular Function:protein binding	1 strong transmembrane helices, total score : 836
Contig00143	0.992245	0.958295	P	0.493482	4.29857e-06	P	0.181477	0.0213918	P	0.58493	0.00597962	P	0.0169123	6.03834e-05	P	0.997603	0.975001	P	0.883151	0.0265723	P	1.49142	0.279425	P	1.52339	0.227685	P	1.47762	0.0496803	P	Glucose-6-phosphate isomerase OS=Macaca fascicularis GN=GPI PE=2 SV=3	NIL	Family:IPR001672:Phosphoglucose isomerase (PGI)	Biological Process:glycolysis, Biological Process:gluconeogenesis, Molecular Function:glucose-6-phosphate isomerase activity	NIL
Contig00147	0.97912	0.933927	P	0.799745	0.00370344	P	0.436522	0.0720061	P	1.64948	0.0181837	P	0.502109	0.000891392	P	0.999691	0.994712	P	2.0183	1.39458e-05	P	1.24377	0.522768	P	0.755934	0.512407	P	0.80773	0.454578	P	A-kinase anchor protein 11 OS=Homo sapiens GN=AKAP11 PE=1 SV=1	NIL	Domain:IPR009060:UBA-like	NIL	NIL
Contig00150	0.992488	0.958177	P	1.1864	0.00788615	P	1.50586	0.190143	P	1.73363	0.003928	P	1.94292	3.81179e-06	P	0.999105	0.983765	P	0.637492	3.3782e-05	P	0.836716	0.541079	P	0.458607	0.163736	P	0.586093	0.0733877	P	Ubiquitin-conjugating enzyme E2 D4 OS=Homo sapiens GN=UBE2D4 PE=1 SV=1	NIL	Domain:IPR016135:Ubiquitin-conjugating enzyme/RWD-like, Domain:IPR000608:Ubiquitin-conjugating enzyme, E2	Biological Process:regulation of protein metabolic process, Biological Process:post-translational protein modification, Molecular Function:small conjugating protein ligase activity	2 strong transmembrane helices, total score : 1785
Contig00151	0.991485	0.956622	P	1.42792	0.000146113	P	2.24059	0.126683	P	2.28379	0.00106015	P	2.64324	0.000155756	P	0.999734	0.99508	P	0.782032	0.00113689	P	0.506976	0.180041	P	0.24241	0.084295	P	0.278878	0.0266069	P	T-complex protein 1 subunit delta OS=Homo sapiens GN=CCT4 PE=1 SV=4	NIL	Family:IPR012717:T-complex protein 1, delta subunit, Domain:IPR008950:GroEL-like chaperone, ATPase, Family:IPR002423:Chaperonin Cpn60/TCP-1, Conserved_site:IPR002194:Chaperonin TCP-1, conserved site, Family:IPR001844:Chaperonin Cpn60	Molecular Function:unfolded protein binding, Biological Process:protein folding, Molecular Function:ATP binding, Molecular Function:unfolded protein binding, Biological Process:protein folding, Molecular Function:ATP binding, Biological Process:cellular protein metabolic process, Molecular Function:ATP binding, Molecular Function:protein binding, Molecular Function:unfolded protein binding, Biolo…	1 strong transmembrane helices, total score : 1038
Contig00152	0.988888	0.951134	P	0.590457	1.3623e-05	P	0.0909137	0.0275245	P	0.454035	0.00281774	P	0.0789832	0.00152509	P	0.998804	0.981302	P	2.72843	3.42001e-07	P	2.08643	0.154899	P	1.34678	0.370696	P	1.10101	0.48397	P	Glutamate [NMDA] receptor subunit 3A OS=Rattus norvegicus GN=Grin3a PE=1 SV=1	NIL	NIL	NIL	2 strong transmembrane helices, total score : 3036
Contig00156	0.991462	0.956583	P	0.788045	0.00494749	P	0.278453	0.0263453	P	0.969215	0.661604	P	0.420582	0.000156122	P	0.999812	0.997119	P	1.54727	0.000236756	P	0.68121	0.297243	P	0.55818	0.194499	P	0.42924	3.12774e-06	P	Four and a half LIM domains protein 2 OS=Rattus norvegicus GN=Fhl2 PE=1 SV=1	NIL	Domain:IPR001781:Zinc finger, LIM-type	Molecular Function:zinc ion binding	2 strong transmembrane helices, total score : 2248
Contig00159	0.992797	0.959976	P	0.748661	0.00131417	P	0.520003	0.0997568	P	0.282486	0.023004	P	0.0994959	0.00222042	P,A	0.999446	0.992312	P	0.62647	5.36858e-05	P	1.52775	0.228163	P	1.67785	0.169142	P	1.99747	2.23786e-05	P	WD repeat-containing protein 51A OS=Bos taurus GN=WDR51A PE=2 SV=1	NIL	Domain:IPR015943:WD40/YVTN repeat-like, Domain:IPR011046:WD40 repeat-like, Repeat:IPR001680:WD40 repeat	NIL	NIL
Contig00161	0.985263	0.942914	P	0.514481	0.000172387	P	0.333663	0.000233123	A	0.65674	0.00255374	P	0.645616	0.193253	A	0.999988	0.9998	P	1.88764	8.60204e-06	P	1.66051	0.261905	P	1.15442	0.666081	P	1.62529	0.176382	P	Calcium-activated chloride channel regulator 1 OS=Mus musculus GN=Clca1 PE=1 SV=2	NIL	NIL	NIL	1 strong transmembrane helices, total score : 589
Contig00163	0.997146	0.973254	P	1.27946	0.0310527	P	1.64576	0.184955	P	2.35181	1.43642e-05	P	2.45296	1.77241e-06	P	0.999027	0.984232	P	0.671041	7.84827e-05	P	0.673416	0.271932	P	0.432409	0.0928891	P	0.552873	0.000539938	P	Lin-7 homolog C OS=Pongo abelii GN=LIN7C PE=2 SV=1	NIL	Domain:IPR014775:L27, C-terminal, Domain:IPR004172:L27, Domain:IPR001478:PDZ/DHR/GLGF	Molecular Function:protein binding	2 strong transmembrane helices, total score : 1848
Contig00164	0.992591	0.958885	P	0.510254	1.09386e-05	P	0.207783	0.0249907	P	0.669639	0.000314592	P	0.0401395	0.000129748	A	0.999205	0.987128	P	0.803475	0.00269911	P	1.37802	0.371291	P	1.76878	0.216037	P	1.80696	0.033201	P	Signal transducing adapter molecule 1 OS=Mus musculus GN=Stam PE=1 SV=3	NIL	Domain:IPR008942:ENTH/VHS, Domain:IPR002014:VHS	Biological Process:intracellular protein transport	3 strong transmembrane helices, total score : 3292
Contig00167	0.986431	0.945951	P	0.571161	4.58445e-05	P	0.569457	0.113982	P	0.739085	0.00124344	P	0.0992341	1.15662e-07	P	0.995267	0.964842	P	1.32873	0.00135026	P	1.4407	0.343698	P	1.57617	0.273042	P	1.56954	0.077649	P	Sodium- and chloride-dependent GABA transporter ine OS=Drosophila melanogaster GN=ine PE=1 SV=1	NIL	Family:IPR000175:Sodium:neurotransmitter symporter	Cellular Component:membrane, Biological Process:neurotransmitter transport, Cellular Component:integral to plasma membrane, Molecular Function:neurotransmitter:sodium symporter activity	4 strong transmembrane helices, total score : 7186
Contig00171	0.994155	0.963617	P	0.808516	0.00285585	P	0.335067	0.00500007	P	0.359304	5.19004e-07	P	0.143983	0.000421753	P	0.999526	0.99239	P	1.85764	4.35333e-05	P	1.89251	0.18021	P	2.14856	0.134746	P	3.00835	0.0024692	P	L-2-hydroxyglutarate dehydrogenase, mitochondrial OS=Pongo abelii GN=L2HGDH PE=2 SV=1	NIL	Domain:IPR006076:FAD dependent oxidoreductase	Molecular Function:oxidoreductase activity	2 strong transmembrane helices, total score : 1940
Contig00172	0.985212	0.943738	P	0.911213	0.128498	P	0.138747	4.52135e-06	P	0.385109	2.43312e-06	P	0.222086	0.0112714	P	0.999986	0.999797	P	1.18542	0.0205781	P	0.853252	0.593034	P	0.655405	0.360735	P	1.59436	0.18652	P	50S ribosomal protein L15 OS=Mycoplasma pulmonis GN=rplO PE=3 SV=1	NIL	NIL	NIL	3 strong transmembrane helices, total score : 2866
Contig00175	0.993457	0.961379	P	1.3068	0.00381195	P	1.36739	0.0645509	P	1.76913	3.63949e-05	P	0.820198	0.222215	P	0.99916	0.986066	P	0.801756	0.00574218	P	0.48475	0.146132	P	0.296256	0.0771591	P	0.369525	4.82491e-06	P	Replicase polyprotein 1ab OS=Human coronavirus HKU1 (isolate N2) GN=rep PE=3 SV=1	17-18	NIL	NIL	3 strong transmembrane helices, total score : 3117
Contig00176	0.988385	0.949994	P	0.531334	0.000142023	P	0.180421	2.2782e-05	P,A	0.907405	0.0675128	P	0.190528	0.00378396	A	0.999627	0.993469	P	1.59035	5.08271e-05	P	1.41313	0.328278	P	1.51423	0.308216	P	1.60098	0.122795	P	TelA-like protein SSP1345 OS=Staphylococcus saprophyticus subsp. saprophyticus (strain ATCC 15305 / DSM 20229) GN=SSP1345 PE=3 SV=1	NIL	NIL	NIL	NIL
Contig00178	0.994511	0.964087	P	0.57126	5.86937e-05	P	0.166449	8.49532e-08	P	0.709262	0.000941427	P	0.170394	2.09966e-08	P	0.999673	0.995302	P	1.84136	1.87753e-05	P	1.22723	0.441311	P	0.757071	0.310046	P	0.816653	0.00880332	P	Syntenin-2 OS=Mus musculus GN=Sdcbp2 PE=2 SV=1	NIL	Domain:IPR001478:PDZ/DHR/GLGF	Molecular Function:protein binding	1 strong transmembrane helices, total score : 2177
Contig00180	0.989864	0.95313	P	0.777374	0.0012368	P	0.282019	0.0132412	P	0.542373	8.02777e-06	P	0.0985251	3.63316e-09	P	0.998651	0.980201	P	1.48448	0.000100766	P	0.988846	0.965685	P	0.721338	0.348069	P	0.846784	0.287542	P	BAG family molecular chaperone regulator 3 OS=Mus musculus GN=Bag3 PE=1 SV=1	NIL	Domain:IPR001202:WW/Rsp5/WWP	Molecular Function:protein binding	NIL
Contig00182	0.992769	0.960021	P	0.637428	0.000299294	P	0.222866	0.00892611	P	0.692587	0.000263835	P	0.0829087	3.36378e-06	A	0.99962	0.993203	P	1.34309	0.00042988	P	1.48744	0.299359	P	1.15916	0.629452	P	1.41277	0.148159	P	Selenocysteine-specific elongation factor OS=Homo sapiens GN=EEFSEC PE=2 SV=3	17-18	Domain:IPR005225:Small GTP-binding protein, Domain:IPR000795:Protein synthesis factor, GTP-binding	Molecular Function:GTP binding, Molecular Function:GTP binding, Molecular Function:GTPase activity	3 strong transmembrane helices, total score : 2245
Contig04019	0.988881	0.950882	P	0.543468	2.29935e-05	P	0.157712	0.00839149	P,A	0.829218	0.143964	P	0.243543	0.000390019	A	0.998491	0.978925	P	3.12046	4.30291e-07	P	2.29378	0.149321	P	2.16421	0.133508	P	2.72598	0.03936	P	Annexin A2 OS=Gallus gallus GN=ANXA2 PE=1 SV=2	24-25	Family:IPR001464:Annexin	Molecular Function:calcium-dependent phospholipid binding, Molecular Function:calcium ion binding	1 strong transmembrane helices, total score : 955
Contig00190	0.993522	0.96196	P	1.37022	0.00111762	P	1.69869	0.112283	P	2.04064	6.41706e-06	P	1.93385	1.08058e-05	P	0.999181	0.985974	P	1.06475	0.22817	P	1.26149	0.448535	P	0.716991	0.319673	P	0.637995	0.0203852	P	Cytochrome b ascorbate-dependent protein 3 OS=Bos taurus GN=CYBASC3 PE=2 SV=1	NIL	Domain:IPR006593:Cytochrome b561 / ferric reductase transmembrane, Family:IPR004877:Cytochrome b561	Cellular Component:integral to membrane, Biological Process:electron transport	6 strong transmembrane helices, total score : 8437
Contig00191	0.989295	0.952019	P	0.864295	0.0144552	P	1.22979	0.498179	P	2.15932	0.0139425	P	1.71951	0.0255069	P	0.998566	0.979754	P	0.875948	0.0208239	P	0.595952	0.242947	P	0.452144	0.135207	P	0.447262	0.0329022	P	CD63 antigen OS=Homo sapiens GN=CD63 PE=1 SV=2	NIL	Domain:IPR008952:Tetraspanin, Family:IPR000301:CD9/CD37/CD63 antigen	Cellular Component:integral to membrane, Cellular Component:integral to membrane	4 strong transmembrane helices, total score : 7247
Contig00194	0.947006	0.884844	P,A	0.909666	0.569307	A	1.57229	0.017129	A	1.55822	0.0346318	P,A	3.04228	0.0184324	A	0.999662	0.99486	P	1.15084	0.0315986	P	0.486071	0.167276	P	0.255641	0.0960306	P	0.234189	0.0232911	P	DNA double-strand break repair rad50 ATPase OS=Pyrococcus kodakaraensis GN=rad50 PE=3 SV=1	21-22	NIL	NIL	2 strong transmembrane helices, total score : 1502
Contig00196	0.990289	0.9538	P	0.454299	2.94382e-06	P	0.416423	0.0377863	P	2.07161	0.000308845	P	0.687988	0.0026941	P	0.99914	0.986594	P	1.30417	0.00233196	P	2.49093	0.117278	P	1.64813	0.236628	P	4.17355	0.00783985	P	Plexin domain-containing protein 1 OS=Mus musculus GN=Plxdc1 PE=1 SV=1	NIL	NIL	NIL	1 strong transmembrane helices, total score : 2991
Contig00199	0.98609	0.945704	P	0.864776	0.0173613	P	0.368313	0.00201825	P	1.03127	0.515677	P	0.40596	0.0162495	P	0.998256	0.977941	P	1.47202	9.09717e-05	P	1.27185	0.457583	P	0.919016	0.768279	P	1.03095	0.864016	P	Large tegument protein OS=Human herpesvirus 6A (strain GS) GN=U31 PE=3 SV=1	NIL	NIL	NIL	1 strong transmembrane helices, total score : 1439
Contig00201	0.993857	0.961547	P	0.452069	4.08739e-05	P	0.165962	4.86533e-05	A	0.453758	8.87851e-05	P	0.321125	0.00746873	A	0.999035	0.990917	P	1.05153	0.607791	P	2.28272	0.118492	P	1.37291	0.387072	P	2.05333	0.0115004	P	Microtubule-associated protein 2 OS=Rattus norvegicus GN=Map2 PE=1 SV=3	NIL	NIL	NIL	NIL
Contig00204	0.990552	0.954747	P	1.34294	0.0019774	P	1.55537	0.250835	P	0.581569	0.022661	P	1.96592	5.10275e-06	P	0.998538	0.979368	P	0.827548	0.00985418	P	2.75465	0.117138	P	2.04261	0.154263	P	2.63303	0.00428088	P	Tubulin alpha-3 chain OS=Rattus norvegicus GN=Tuba3a PE=2 SV=1	NIL	Domain:IPR008280:Tubulin/FtsZ, C-terminal, Domain:IPR003008:Tubulin/FtsZ, GTPase, Family:IPR002452:Alpha tubulin, Family:IPR000217:Tubulin	Biological Process:protein polymerization, Cellular Component:protein complex, Molecular Function:GTP binding, Molecular Function:GTPase activity, Biological Process:protein polymerization, Cellular Component:protein complex, Biological Process:microtubule-based movement, Cellular Component:microtubule, Molecular Function:GTP binding, Molecular Function:structural molecule activity, Biological Pr…	2 strong transmembrane helices, total score : 1473
Contig00205	0.99018	0.95387	P	1.35946	0.000363084	P	1.72982	2.3878e-05	P	1.3694	0.164103	P	1.69803	1.98533e-05	P	0.998251	0.977915	P	0.661793	8.7088e-05	P	0.562543	0.206448	P	0.423344	0.135204	P	0.474955	0.0322919	P	Probable Xaa-Pro aminopeptidase 3 OS=Pongo abelii GN=XPNPEP3 PE=2 SV=1	NIL	Domain:IPR007865:Peptidase M24B, X-Pro dipeptidase/aminopeptidase P N-terminal, Domain:IPR000994:Peptidase M24, catalytic core	Molecular Function:manganese ion binding, Molecular Function:X-Pro aminopeptidase activity, Molecular Function:metalloexopeptidase activity, Biological Process:proteolysis	3 strong transmembrane helices, total score : 3468
Contig00207	0.99185	0.957257	P	1.17375	0.0197313	P	1.62932	0.28682	P	1.39818	0.198476	P	0.601213	0.0099493	P	0.999698	0.995784	P	0.795752	0.00670241	P	0.676926	0.254277	P	0.314395	0.0797791	P	0.425209	1.71944e-06	P	Transmembrane emp24 domain-containing protein 10 OS=Oryctolagus cuniculus GN=TMED10 PE=1 SV=1	34-35	Family:IPR015720:TMP21 related	NIL	3 strong transmembrane helices, total score : 4767
Contig00211	0.991979	0.95741	P	0.447637	2.37686e-06	P	0.0684728	0.0276277	P,M	0.338172	0.0606248	P	0.0590628	0.00346586	A	1	0.999997	P	1.26182	0.00229219	P	1.28248	0.464927	P	0.511715	0.183841	P	0.381651	0.00411114	P	Kynureninase OS=Rattus norvegicus GN=Kynu PE=1 SV=2	20-21	Domain:IPR015424:Pyridoxal phosphate-dependent transferase, major region, Domain:IPR015422:Pyridoxal phosphate-dependent transferase, major region, subdomain 2, Domain:IPR015421:Pyridoxal phosphate-dependent transferase, major region, subdomain 1, Family:IPR010111:Kynureninase	Molecular Function:pyridoxal phosphate binding, Molecular Function:catalytic activity, Molecular Function:pyridoxal phosphate binding, Molecular Function:catalytic activity, Molecular Function:kynureninase activity, Molecular Function:pyridoxal phosphate binding, Biological Process:NAD biosynthetic process, Biological Process:tryptophan catabolic process, Cellular Component:cytoplasm	2 strong transmembrane helices, total score : 1405
Contig00212	0.985756	0.944739	P	0.775652	0.00291692	P	0.331477	0.0643452	P	0.456219	0.000459655	P	0.19061	3.14476e-05	P	0.998981	0.984816	P	1.54678	0.000150466	P	1.72317	0.220435	P	3.40417	0.100042	P	4.61084	0.0183267	P	Ubiquitin-associated protein 2-like OS=Mus musculus GN=Ubap2l PE=1 SV=1	NIL	NIL	NIL	1 strong transmembrane helices, total score : 649
Contig00214	0.989955	0.953298	P	1.41667	0.000239865	P	0.755809	0.16162	P	0.193533	0.0133278	P	0.604414	0.00394071	P	0.998793	0.981088	P	1.36651	0.000328973	P	1.30804	0.421851	P	3.87387	0.0869717	P	5.78531	0.00667875	P	LisH domain-containing protein C1711.05 OS=Schizosaccharomyces pombe GN=SPBC1711.05 PE=2 SV=1	NIL	NIL	NIL	2 strong transmembrane helices, total score : 2341
Contig00218	0.988649	0.9502	P	0.589618	3.62963e-05	P	0.122476	0.0589528	P	0.200618	2.67734e-06	P	0.0679012	1.2348e-07	P	0.999457	0.992474	P	2.0107	1.41213e-05	P	3.04125	0.0827928	P	3.04668	0.119703	P	4.5386	0.00535388	P	Alanyl-tRNA synthetase, mitochondrial OS=Arabidopsis thaliana GN=ALATS PE=1 SV=3	NIL	Domain:IPR012947:Threonyl/alanyl tRNA synthetase, SAD	Biological Process:tRNA aminoacylation, Biological Process:translation, Cellular Component:cytoplasm, Molecular Function:ATP binding	NIL
Contig00219	0.98991	0.953254	P	0.913337	0.0773114	P	0.673991	0.222969	P	0.476672	0.000823614	P	0.327724	0.000290219	P	0.999432	0.990092	P	1.18723	0.00738001	P	2.13127	0.151815	P	2.21624	0.159879	P	3.32763	0.0051906	P	Protein arginine N-methyltransferase OS=Cricetulus longicaudatus PE=2 SV=2	NIL	NIL	NIL	2 strong transmembrane helices, total score : 2022
Contig00220	0.992528	0.958353	P	0.798399	0.00283013	P	0.304024	0.00799909	P	0.932958	0.591104	P	0.140774	6.82754e-07	P	0.999965	0.999519	P	1.08729	0.110278	P	0.891269	0.665432	P	0.56417	0.195491	P	0.755157	0.00123285	P	DNA excision repair protein ERCC-1 OS=Homo sapiens GN=ERCC1 PE=1 SV=1	NIL	Domain:IPR010994:RuvA domain 2-like, Family:IPR004579:DNA repair protein rad10	Biological Process:DNA repair, Cellular Component:nucleus, Molecular Function:endonuclease activity, Molecular Function:damaged DNA binding	NIL
Contig00221	0.992498	0.958995	P	0.515952	4.82748e-06	P	0.081934	0.0297588	P	0.608855	0.00315131	P	0.0693475	5.17109e-08	P	0.998821	0.983202	P	1.75833	1.2694e-05	P	1.47427	0.28557	P	0.873939	0.615237	P	1.29282	0.148158	P	RNA polymerase II-associated protein 3 OS=Xenopus tropicalis GN=rpap3 PE=2 SV=1	21-22	Repeat:IPR013105:Tetratricopeptide TPR2, Domain:IPR013026:Tetratricopeptide region, Domain:IPR011990:Tetratricopeptide-like helical, Repeat:IPR001440:Tetratricopeptide TPR-1	Molecular Function:binding	1 strong transmembrane helices, total score : 1325
Contig00224	0.989864	0.953225	P	0.613094	0.000122725	P	0.100053	0.00540123	P	0.126021	0.000904096	P	0.0524431	1.50713e-07	P	0.997237	0.972993	P	1.92071	9.37256e-06	P	9.15107	0.0382269	P	2.1739	0.162255	P	2.39219	0.0439199	P	Uncharacterized histidine-rich protein DDB0167791 OS=Dictyostelium discoideum GN=DDB_G0274557 PE=4 SV=1	NIL	Domain:IPR007087:Zinc finger, C2H2-type	Molecular Function:zinc ion binding, Cellular Component:intracellular, Molecular Function:nucleic acid binding	NIL
Contig00227	0.995433	0.967333	P	1.35227	0.0190332	P	0.754092	0.353055	P	0.0176894	0.00860466	P	0.722506	0.526341	P	0.998773	0.981163	P	2.33442	1.60695e-06	P	4.70645	0.0731207	P	12.0706	0.0324382	P	22.334	3.57717e-10	P	RNA-binding protein 12 OS=Homo sapiens GN=RBM12 PE=1 SV=1	NIL	Domain:IPR000504:RNA recognition motif, RNP-1	Molecular Function:nucleic acid binding	NIL
Contig00229	0.990393	0.954411	P	1.2361	0.00548825	P	0.730731	0.224358	P	0.225325	2.21147e-07	P	0.587268	0.000356905	P	0.999027	0.98323	P	1.4232	0.000683767	P	1.16106	0.58204	P	2.46418	0.129191	P	4.26934	0.00259465	P	Envelope glycoprotein gp160 OS=Human immunodeficiency virus type 1 (isolate ANT70 group O) GN=env PE=3 SV=1	19-20	PTM:IPR006162:Phosphopantetheine attachment site	Molecular Function:phosphopantetheine binding	4 strong transmembrane helices, total score : 4928
Contig02551	0.990368	0.953721	P	0.698011	0.000904641	P	0.758039	0.00551884	P	1.85067	1.74892e-05	P	0.315898	2.43016e-07	P	0.998258	0.977464	P	1.06568	0.253821	P	1.15981	0.592614	P	0.920321	0.779469	P	1.29705	0.102597	P	Annexin A4 OS=Mus musculus GN=Anxa4 PE=2 SV=3	NIL	Family:IPR001464:Annexin	Molecular Function:calcium-dependent phospholipid binding, Molecular Function:calcium ion binding	1 strong transmembrane helices, total score : 504
Contig00233	0.992215	0.957668	P	0.55044	7.2575e-06	P	0.228442	4.73552e-06	P	0.185725	0.000153876	P	0.0242202	9.93734e-07	P,A	0.999215	0.987683	P	1.47755	0.000807024	P	4.63162	0.0604979	P	5.68759	0.0518763	P	7.75032	5.93255e-08	P	Cullin-4A OS=Mus musculus GN=Cul4a PE=2 SV=1	NIL	Domain:IPR016159:Cullin repeat-like, Domain:IPR016158:Cullin homology, Domain:IPR001373:Cullin, N-terminal region	Molecular Function:ubiquitin protein ligase binding, Cellular Component:cullin-RING ubiquitin ligase complex, Biological Process:ubiquitin-dependent protein catabolic process, Molecular Function:ubiquitin protein ligase binding, Cellular Component:cullin-RING ubiquitin ligase complex, Biological Process:ubiquitin-dependent protein catabolic process	1 strong transmembrane helices, total score : 532
Contig00234	0.985915	0.94538	P	0.860678	0.0103679	P	1.01686	0.932902	P	0.727198	0.000448298	P	0.239474	1.19501e-06	P	0.998979	0.982643	P	0.835709	0.00469915	P	0.953842	0.863962	P	0.580962	0.271722	P	0.59086	0.104799	P	Coproporphyrinogen III oxidase, mitochondrial OS=Rattus norvegicus GN=Cpox PE=2 SV=1	32-33	Family:IPR001260:Coproporphyrinogen III oxidase	Biological Process:porphyrin biosynthetic process, Molecular Function:coproporphyrinogen oxidase activity	1 strong transmembrane helices, total score : 1085
Contig00237	0.984953	0.94251	P	0.743711	0.0111855	P	0.31941	0.000289235	A	0.6895	0.00334328	P	0.618037	0.0809851	A	0.999694	0.995869	P	1.94755	7.48268e-06	P	1.70096	0.202663	P	1.9441	0.18427	P	2.12245	0.0553528	P	Uncharacterized glycosyltransferase AER61 OS=Gallus gallus GN=AER61 PE=2 SV=2	NIL	NIL	NIL	NIL
Contig00238	0.997008	0.970235	P	0.463734	3.17487e-06	P	0.0913758	0.0100194	P	0.275471	1.27342e-07	P	0.0756913	0.00973435	P	0.998199	0.977231	P	2.91067	5.12161e-06	P	3.6168	0.102829	P	2.41935	0.116088	P	2.60589	0.0198043	P	Poly [ADP-ribose] polymerase 1 OS=Bos taurus GN=PARP1 PE=2 SV=2	17-18	Domain:IPR012317:Poly(ADP-ribose) polymerase, catalytic region, Domain:IPR004102:Poly(ADP-ribose) polymerase, regulatory region	Cellular Component:nucleus, Molecular Function:NAD+ ADP-ribosyltransferase activity, Biological Process:protein amino acid ADP-ribosylation, Cellular Component:nucleus, Molecular Function:NAD+ ADP-ribosyltransferase activity	NIL
Contig00239	0.989829	0.953112	P	0.525663	9.32462e-06	P	0.0729397	7.03178e-07	P	0.178795	5.17764e-08	P	0.0389715	7.33558e-05	A	0.999254	0.987419	P	5.66053	2.93986e-08	P	5.77104	0.0562006	P	4.60831	0.0661996	P	6.16759	0.00413876	P	Tetratricopeptide repeat protein 16 OS=Macaca fascicularis GN=TTC16 PE=2 SV=1	NIL	Domain:IPR011990:Tetratricopeptide-like helical	Molecular Function:binding	NIL
Contig00240	0.993216	0.960696	P	0.848198	0.01114	P	0.340022	0.044606	P	0.230746	5.66936e-08	P	0.0500644	2.21504e-07	P	0.999823	0.99745	P	0.951343	0.324553	P	2.22761	0.140157	P	2.41826	0.130314	P	3.34234	0.010811	P	DNA mismatch repair protein MSH2 OS=Saccharomyces cerevisiae GN=MSH2 PE=1 SV=2	NIL	Domain:IPR000432:DNA mismatch repair protein MutS, C-terminal	Molecular Function:mismatched DNA binding, Biological Process:mismatch repair, Molecular Function:ATP binding	2 strong transmembrane helices, total score : 1988
Contig00241	0.989591	0.952661	P	0.600789	0.000524536	P	0.108085	0.0195498	P	0.507985	7.15307e-06	P	0.112527	7.75692e-08	P	0.999224	0.986356	P	2.05716	3.04014e-06	P	1.13814	0.638621	P	0.782582	0.453457	P	0.876517	0.384058	P	Bifunctional autolysin OS=Staphylococcus epidermidis (strain ATCC 12228) GN=atl PE=3 SV=1	NIL	Domain:IPR001623:Heat shock protein DnaJ, N-terminal	Molecular Function:heat shock protein binding	1 strong transmembrane helices, total score : 684
Contig00245	0.986591	0.946218	P	0.497304	3.49369e-06	P	0.0835379	0.0132102	P	0.301654	9.93313e-07	P	0.272846	0.0706813	P	0.99976	0.996612	P	4.33486	8.12079e-08	P	4.8651	0.0793182	P	3.99494	0.0966719	P	5.75669	0.0330191	P	CAP-Gly domain-containing linker protein 1 OS=Mus musculus GN=Clip1 PE=1 SV=1	NIL	NIL	NIL	NIL
Contig00246	0.994582	0.961879	P	1.23432	0.0549196	P	1.92411	0.000446447	P,M	1.49182	0.0487593	P	2.05106	3.16305e-06	P	0.99956	0.992047	P	0.273594	9.38612e-08	P	0.491635	0.165	P	0.0525475	0.0294639	P	0.0543569	9.28533e-05	P	Extracellular superoxide dismutase [Cu-Zn] OS=Caenorhabditis elegans GN=sod-4 PE=1 SV=2	19-20	Domain:IPR001424:Superoxide dismutase, copper/zinc binding	Molecular Function:metal ion binding, Biological Process:superoxide metabolic process	1 strong transmembrane helices, total score : 1070
Contig00248	0.98864	0.949882	P	1.32832	0.000906839	P	1.20924	0.144862	P	0.341956	9.5671e-05	P	0.59298	4.30402e-05	P	0.999566	0.99279	P	2.457	7.37028e-07	P	6.19909	0.061491	P	4.62223	0.113865	P	5.72953	0.0590549	P	Collagen alpha-2(I) chain OS=Homo sapiens GN=COL1A2 PE=1 SV=6	NIL	Repeat:IPR008161:Collagen helix repeat, Repeat:IPR008160:Collagen triple helix repeat, Domain:IPR002181:Fibrinogen, alpha/beta/gamma chain, C-terminal globular, Domain:IPR000885:Fibrillar collagen, C-terminal	Biological Process:phosphate transport, Cellular Component:cytoplasm, Biological Process:signal transduction, Molecular Function:receptor binding, Cellular Component:collagen, Molecular Function:extracellular matrix structural constituent	NIL
Contig00249	0.986627	0.946403	P	0.734575	0.000294377	P	1.33866	0.00197885	P	2.35298	0.000383755	P	0.889501	0.209529	P	0.997874	0.976038	P	0.337519	2.27459e-07	P	1.11435	0.678666	P	0.544788	0.206806	P	0.739357	0.081853	P	Deoxyribonuclease-2-beta OS=Mus musculus GN=Dnase2b PE=2 SV=1	NIL	Family:IPR004947:Deoxyribonuclease II	Biological Process:DNA metabolic process, Molecular Function:deoxyribonuclease II activity	1 strong transmembrane helices, total score : 561
Contig00250	0.989003	0.950724	P	0.558451	2.38535e-05	P	0.414909	0.0133946	P	2.2416	2.1176e-05	P	1.20635	0.0918265	P	0.999825	0.997138	P	0.473245	6.23627e-06	P	0.930231	0.801001	P	0.407026	0.139013	P	0.492531	0.0153928	P	Proactivator polypeptide OS=Homo sapiens GN=PSAP PE=1 SV=2	NIL	Domain:IPR011001:Saposin-like, Domain:IPR008139:Saposin B, Domain:IPR008138:Saposin-like type B, 2	NIL	2 strong transmembrane helices, total score : 1905
Contig00251	0.992244	0.958411	P	1.32388	0.00178814	P	2.56256	0.000139583	P	0.194342	0.0147651	P	1.74193	0.0133483	P	0.999208	0.986609	P	1.11968	0.0595627	P	3.68193	0.0835822	P	2.15535	0.144597	P	2.76013	0.0184483	P	Y-box-binding protein 2-A OS=Xenopus laevis GN=ybx2-A PE=1 SV=2	NIL	Domain:IPR016027:Nucleic acid-binding, OB-fold-like, Domain:IPR012340:Nucleic acid-binding, OB-fold, Domain:IPR011129:Cold shock protein, Domain:IPR002059:Cold-shock protein, DNA-binding	Molecular Function:nucleic acid binding, Molecular Function:DNA binding	NIL
Contig00256	0.980942	0.936577	P	0.803452	0.00401674	P	0.123751	0.000450576	P,A	0.672203	0.00838199	P	0.18606	0.000798257	A	0.998962	0.982467	P	1.74315	9.95636e-06	P	1.07598	0.824554	P	0.938264	0.855045	P	1.32543	0.248567	P	Vasohibin-2 OS=Mus musculus GN=Vash2 PE=2 SV=1	NIL	NIL	NIL	2 strong transmembrane helices, total score : 2039
Contig00259	0.98771	0.948781	P	0.655752	7.91156e-05	P	0.269638	0.0582313	P	0.319698	0.000264617	P	0.0778848	3.37683e-09	P	0.998291	0.978039	P	1.61627	3.10124e-05	P	2.76005	0.117846	P	2.11666	0.17378	P	2.4425	0.0485938	P	Tubulin-specific chaperone D OS=Bos taurus GN=TBCD PE=2 SV=1	NIL	NIL	NIL	1 strong transmembrane helices, total score : 1869
Contig00260	0.99208	0.958321	P	1.16539	0.00988636	P	1.06451	0.69564	P	2.5566	0.0378828	P	1.91979	8.27507e-06	P	0.999172	0.984588	P	0.699254	0.000138802	P	0.38287	0.121228	P	0.205573	0.0610093	P	0.246488	3.41892e-05	P	NADH dehydrogenase [ubiquinone] 1 alpha subcomplex subunit 5 OS=Macaca fascicularis GN=NDUFA5 PE=3 SV=3	23-24	Family:IPR006806:ETC complex I subunit	Biological Process:electron transport, Cellular Component:mitochondrial inner membrane	1 strong transmembrane helices, total score : 569
Contig00261	0.992116	0.958187	P	0.933043	0.164171	P	0.481955	0.0889735	P	0.435277	0.00134548	P	0.285695	2.40307e-07	P	0.998647	0.979982	P	1.79703	8.56372e-06	P	1.83647	0.193025	P	3.62419	0.0781287	P	4.31764	0.012077	P	Glycogen phosphorylase, liver form OS=Rattus norvegicus GN=Pygl PE=1 SV=5	NIL	Family:IPR011833:Glycogen/starch/alpha-glucan phosphorylase, Family:IPR000811:Glycosyl transferase, family 35	Molecular Function:pyridoxal phosphate binding, Biological Process:carbohydrate metabolic process, Molecular Function:phosphorylase activity, Biological Process:carbohydrate metabolic process, Molecular Function:phosphorylase activity	1 strong transmembrane helices, total score : 680
Contig00264	0.991159	0.956141	P	1.14073	0.0209496	P	1.36362	0.261688	P	0.156807	0.0025781	P	0.543104	1.15273e-05	P	0.999471	0.991039	P	1.54868	0.000106979	P	3.42062	0.0886467	P	2.95637	0.0976314	P	3.9861	0.002796	P	WD repeat-containing protein 53 OS=Bos taurus GN=WDR53 PE=2 SV=1	NIL	Domain:IPR015943:WD40/YVTN repeat-like, Domain:IPR011046:WD40 repeat-like, Repeat:IPR001680:WD40 repeat	NIL	4 strong transmembrane helices, total score : 3499
Contig00265	0.994622	0.964587	P	0.865014	0.019427	P	1.06396	0.484973	P	5.48444	5.27529e-08	P	5.45438	2.85023e-07	P	0.999351	0.989002	P	0.724059	0.000280861	P	0.979118	0.935898	P	1.58228	0.237496	P	3.75114	0.0181966	P	Transgelin OS=Gallus gallus GN=TAGLN PE=1 SV=3	NIL	Domain:IPR016146:Calponin-homology, Domain:IPR001715:Calponin-like actin-binding, Repeat:IPR000557:Calponin repeat	NIL	3 strong transmembrane helices, total score : 2944
Contig00266	0.977285	0.930122	P	1.27181	0.0123849	P	6.01634	0.00662946	P	3.00627	9.64356e-07	P	5.20008	0.0246316	P	0.999605	0.993314	P	1.01851	0.735095	P	0.618195	0.280437	P	0.413939	0.175586	P	0.355702	0.040728	P	Ubiquitin-conjugating enzyme E2 S OS=Homo sapiens GN=UBE2S PE=1 SV=2	NIL	Domain:IPR016135:Ubiquitin-conjugating enzyme/RWD-like, Domain:IPR000608:Ubiquitin-conjugating enzyme, E2	Biological Process:regulation of protein metabolic process, Biological Process:post-translational protein modification, Molecular Function:small conjugating protein ligase activity	1 strong transmembrane helices, total score : 2329
Contig00269	0.990626	0.953455	P	0.705161	0.00061494	P	0.254162	0.0210578	P	0.0749647	2.82027e-06	P	0.0525809	1.09049e-07	P	0.99775	0.97442	P	2.79665	1.77818e-06	P	3.03358	0.0905263	P	4.70058	0.0602264	P	6.00352	0.00268577	P	Uncharacterized WD repeat-containing protein C1672.07 OS=Schizosaccharomyces pombe GN=SPCC1672.07 PE=2 SV=1	NIL	NIL	NIL	1 strong transmembrane helices, total score : 954
Contig00270	0.993073	0.960533	P	0.798892	0.00256478	P	0.417321	0.106125	P	0.598796	0.00975149	P	0.150835	3.23478e-08	P	0.999318	0.987595	P	1.1194	0.0426337	P	0.760582	0.390853	P	0.500274	0.172213	P	0.515998	0.00798083	P	Mediator of RNA polymerase II transcription subunit 10 OS=Xenopus laevis GN=med10 PE=2 SV=1	18-19	NIL	NIL	1 strong transmembrane helices, total score : 1856
Contig00272	0.992142	0.95779	P	0.881483	0.0485659	P	0.508891	0.155648	P	0.0698767	3.35598e-09	P	1.51597	0.000397119	P	0.999083	0.984235	P	0.35646	4.14312e-07	P	6.63863	0.056065	P	4.49934	0.0615048	P	6.37601	0.000379286	P	NAD(P)H-quinone oxidoreductase chain 4, chloroplastic OS=Arabidopsis thaliana GN=ndhD PE=2 SV=3	NIL	NIL	NIL	1 strong transmembrane helices, total score : 1378
Contig00274	0.990774	0.953328	P	0.642342	0.00159806	P	0.783302	0.527148	P	4.03844	1.81055e-06	P	0.654158	0.0204976	P	0.999064	0.988458	P	1.5479	0.000340828	P	2.83001	0.0910831	P	3.23035	0.0749313	P	3.73332	1.38342e-05	P	Dual specificity mitogen-activated protein kinase kinase 1 (Fragment) OS=Serinus canaria GN=MAP2K1 PE=2 SV=1	23-24	Domain:IPR017442:Serine/threonine protein kinase-related, Conserved_site:IPR017441:Protein kinase ATP binding, conserved site, Domain:IPR011009:Protein kinase-like, Domain:IPR000719:Protein kinase, core	Biological Process:protein amino acid phosphorylation, Molecular Function:ATP binding, Molecular Function:protein kinase activity, Biological Process:protein amino acid phosphorylation, Molecular Function:ATP binding, Molecular Function:protein kinase activity, Biological Process:protein amino acid phosphorylation, Molecular Function:ATP binding, Molecular Function:protein kinase activity	2 strong transmembrane helices, total score : 2571
Contig00275	0.990854	0.954994	P	1.26862	0.002535	P	1.36912	0.028715	P	1.33437	0.00201651	P	0.88652	0.200807	P	0.999313	0.989043	P	0.735713	0.00066243	P	0.560854	0.208866	P	0.277345	0.0869823	P	0.346226	0.0059562	P	D-beta-hydroxybutyrate dehydrogenase, mitochondrial OS=Homo sapiens GN=BDH1 PE=1 SV=3	NIL	NIL	NIL	2 strong transmembrane helices, total score : 1893
Contig00276	0.99028	0.953527	P	1.28222	0.00329975	P	1.27725	0.311213	P	2.90394	6.0567e-07	P	1.71303	1.81946e-05	P	0.999623	0.994383	P	0.812226	0.00613388	P	0.494055	0.185131	P	0.313344	0.090682	P	0.338702	0.0013398	P	UPF0366 protein C11orf67 homolog OS=Bos taurus PE=2 SV=1	24-25	Family:IPR007523:Protein of unknown function DUF498	NIL	4 strong transmembrane helices, total score : 5881
Contig00277	0.990472	0.954305	P	1.14269	0.0217803	P	1.85641	0.00608707	P	1.10206	0.0947199	P	1.54039	0.000523567	P	0.99975	0.996088	P	0.6105	4.72486e-05	P	1.21055	0.524415	P	0.801321	0.475272	P	1.02392	0.855448	P	WD repeat-containing protein 82 OS=Homo sapiens GN=WDR82 PE=1 SV=1	NIL	Domain:IPR015943:WD40/YVTN repeat-like, Domain:IPR011046:WD40 repeat-like, Repeat:IPR001680:WD40 repeat	NIL	NIL
Contig00278	0.985808	0.944794	P	0.531563	4.4116e-05	P	0.201308	0.000154242	A	0.49024	0.000427628	P	0.864638	0.700038	P	0.997318	0.971824	P	2.83315	9.49276e-07	P	2.86744	0.107545	P	1.98742	0.1742	P	1.69416	0.0388711	P	Protein FAM149B1 OS=Rattus norvegicus GN=Fam149b1 PE=2 SV=1	NIL	NIL	NIL	1 strong transmembrane helices, total score : 1189
Contig00279	0.99055	0.952848	P	0.452811	0.000174185	P	0.241122	0.00116856	A	0.545201	0.114332	P	0.416517	0.0432933	A	0.99809	0.977678	P	1.8143	0.000178017	P	3.15982	0.0892796	P	2.78197	0.106788	P	3.10509	2.08518e-06	P	Protein transport protein SEC31 OS=Saccharomyces cerevisiae GN=SEC31 PE=1 SV=2	NIL	NIL	NIL	NIL
Contig00281	0.994676	0.965013	P	0.983076	0.735796	P	0.580021	0.108194	P	0.434096	0.0278141	P	0.21763	0.00122523	P	0.99866	0.980122	P	0.630873	3.9236e-05	P	1.11484	0.655722	P	1.13995	0.4666	P	1.27494	0.00135445	P	WD repeat-containing protein 13 OS=Pan troglodytes GN=WDR13 PE=3 SV=1	NIL	Domain:IPR015943:WD40/YVTN repeat-like, Domain:IPR011046:WD40 repeat-like, Repeat:IPR001680:WD40 repeat	NIL	2 strong transmembrane helices, total score : 2012
Contig00283	0.993952	0.96275	P	1.35892	0.000434643	P	2.03318	0.102509	P	1.3431	0.0137641	P	2.37501	8.55438e-07	P	0.999816	0.996809	P	0.536547	7.25181e-06	P	0.998967	0.996639	P	0.578144	0.182811	P	0.83505	0.214371	P	Splicing factor, arginine/serine-rich 10 OS=Mus musculus GN=Sfrs10 PE=1 SV=1	NIL	Domain:IPR012677:Nucleotide-binding, alpha-beta plait, Domain:IPR000504:RNA recognition motif, RNP-1	Molecular Function:nucleotide binding, Molecular Function:nucleic acid binding	NIL
Contig00285	0.993973	0.962547	P	0.828552	0.00646008	P	0.646265	0.258324	P	0.427734	4.3717e-06	P	0.0709719	0.0831034	P	0.997762	0.975065	P	0.615478	6.20469e-05	P	1.66755	0.208554	P	1.61435	0.203096	P	2.13055	0.00402329	P	Signal recognition particle 68 kDa protein OS=Homo sapiens GN=SRP68 PE=1 SV=2	NIL	NIL	NIL	2 strong transmembrane helices, total score : 1865
Contig00292	0.989141	0.95165	P	1.03101	0.521097	P	0.742316	0.226153	P	0.633715	0.00025415	P	0.283049	0.0261663	P	0.999007	0.983559	P	0.72621	0.00135284	P	1.20022	0.545293	P	1.18124	0.58761	P	1.64348	0.0134892	P	Probable ATP-dependent RNA helicase DDX23 OS=Pongo abelii GN=DDX23 PE=2 SV=1	NIL	Domain:IPR014021:Helicase, superfamily 1 and 2, ATP-binding, Domain:IPR011545:DNA/RNA helicase, DEAD/DEAH box type, N-terminal, Domain:IPR001650:DNA/RNA helicase, C-terminal, Conserved_site:IPR000629:RNA helicase, ATP-dependent, DEAD-box, conserved site	Molecular Function:ATP-dependent helicase activity, Molecular Function:ATP binding, Molecular Function:nucleic acid binding, Molecular Function:ATP binding, Molecular Function:helicase activity, Molecular Function:nucleic acid binding, Molecular Function:ATP-dependent helicase activity, Molecular Function:ATP binding, Molecular Function:nucleic acid binding	NIL
Contig00294	0.994129	0.96342	P	0.863926	0.0248306	P	0.984351	0.936687	P	0.143519	0.00524329	P	0.443284	0.290176	P	0.99947	0.99135	P	1.65377	2.36781e-05	P	3.43711	0.0882588	P	5.18216	0.0505923	P	6.98302	1.43854e-07	P	Transketolase OS=Rattus norvegicus GN=Tkt PE=1 SV=1	NIL	Domain:IPR005474:Transketolase, N-terminal	NIL	1 strong transmembrane helices, total score : 508
Contig00538	0.980974	0.936223	P	0.73646	0.00169697	P	0.0932078	0.0621079	P	0.341607	6.59353e-05	P	0.180607	8.16192e-06	P	0.999014	0.986939	P	4.4429	1.01342e-07	P	2.85154	0.116361	P	2.40421	0.165743	P	1.71819	0.117698	P	Annexin A5 OS=Gallus gallus GN=ANXA5 PE=1 SV=2	17-18	Family:IPR001464:Annexin	Molecular Function:calcium-dependent phospholipid binding, Molecular Function:calcium ion binding	1 strong transmembrane helices, total score : 618
Contig00296	0.960567	0.906814	P	2.16212	5.96731e-06	P	0.528209	0.0117235	A	1.94899	0.000775399	P	1.07235	0.727548	A	0.999833	0.997819	P	2.17217	1.14855e-06	P	2.82154	0.16035	P	2.64592	0.171302	P	4.40096	0.0712143	P	C-type lectin domain family 4 member F OS=Homo sapiens GN=CLEC4F PE=2 SV=1	NIL	NIL	NIL	NIL
Contig00299	0.989803	0.953039	P	1.25199	0.00185101	P	1.5493	0.177032	P	1.74696	0.0119254	P	1.25114	0.0349487	P	0.999285	0.988161	P	0.682101	0.000162269	P	0.586004	0.217605	P	0.306763	0.0963552	P	0.338027	0.0148563	P	CKLF-like MARVEL transmembrane domain-containing protein 7 OS=Homo sapiens GN=CMTM7 PE=2 SV=1	NIL	Domain:IPR008253:Marvel	Cellular Component:membrane	5 strong transmembrane helices, total score : 8184
Contig00300	0.981611	0.937866	P	0.450522	4.28596e-06	P	0.255139	0.0676614	P	0.446323	0.00041781	P	0.13311	0.0104044	A	0.999372	0.989637	P	0.641523	8.69196e-05	P	1.28147	0.5189	P	1.07566	0.854348	P	1.2449	0.49482	P	Evolutionarily conserved signaling intermediate in Toll pathway, mitochondrial OS=Xenopus tropicalis GN=ecsit PE=2 SV=1	NIL	Family:IPR010418:ECSIT	NIL	NIL
Contig00302	0.991402	0.956363	P	0.634455	0.0116723	P	0.439037	2.49517e-05	P	0.494719	0.000213631	P	0.072746	0.000945893	A	0.999036	0.983256	P	0.73587	0.00067961	P	1.67174	0.253547	P	2.0337	0.208939	P	2.69415	0.0373445	P	RNA polymerase II-associated protein 2 OS=Pongo abelii GN=RPAP2 PE=2 SV=1	NIL	Family:IPR007308:Protein of unknown function DUF408	NIL	NIL
Contig00303	0.99439	0.963944	P	0.665518	0.0016684	P	0.368945	0.091549	P	0.483353	0.0310108	P	0.109851	0.0364092	P	0.999164	0.985917	P	0.758674	0.000760946	P	1.48786	0.307526	P	1.7613	0.188662	P	2.36088	0.00257616	P	RNA polymerase II-associated protein 2 OS=Rattus norvegicus GN=Rpap2 PE=2 SV=1	NIL	NIL	NIL	NIL
Contig00310	0.993728	0.9622	P	1.45147	0.000162515	P	2.44103	2.67828e-06	P	1.68038	0.000214034	P	1.64807	0.028544	P	0.998517	0.979126	P	0.808833	0.00483247	P	0.982579	0.942623	P	0.573121	0.181284	P	0.64035	0.00848628	P	Proteasome subunit beta type-2 OS=Mus musculus GN=Psmb2 PE=1 SV=1	NIL	Family:IPR001353:20S proteasome, A and B subunits	Biological Process:ubiquitin-dependent protein catabolic process, Cellular Component:proteasome core complex, Molecular Function:threonine endopeptidase activity	1 strong transmembrane helices, total score : 798
Contig00313	0.995966	0.968385	P	0.733512	0.000537205	P	0.67514	0.271234	P	0.444154	2.12316e-05	P	0.14367	0.00327456	A	0.998118	0.976899	P	0.827274	0.0121326	P	1.83945	0.17001	P	1.90209	0.18416	P	2.35009	0.0375462	P	Tetratricopeptide repeat protein 7A OS=Mus musculus GN=Ttc7a PE=2 SV=1	NIL	NIL	NIL	NIL
Contig00315	0.983871	0.941384	P	0.667399	0.000103219	P	0.254476	5.30918e-05	P	0.277391	0.0135481	P	0.200575	9.83225e-05	P	0.999998	0.999973	P	1.72948	3.6238e-05	P	1.63538	0.254593	P	2.13408	0.13475	P	3.29663	0.0213261	P	Activated CDC42 kinase 1 OS=Bos taurus GN=TNK2 PE=2 SV=1	NIL	Domain:IPR015779:ACK tyrosine protein kinase, N-terminal, Domain:IPR011009:Protein kinase-like, Domain:IPR010993:Sterile alpha motif homology	NIL	2 strong transmembrane helices, total score : 1442
Contig00316	0.987064	0.946552	P	0.659473	0.000144549	P	0.436156	0.0297606	P	0.302584	0.000499548	P	0.373718	0.205257	P	0.995033	0.962928	P	1.94277	0.000112504	P	2.53014	0.138245	P	3.45055	0.0911462	P	4.6183	0.00256021	P	RNA pseudouridylate synthase domain-containing protein 1 OS=Mus musculus GN=Rpusd1 PE=2 SV=1	NIL	Domain:IPR006145:Pseudouridine synthase	Molecular Function:pseudouridine synthase activity, Molecular Function:RNA binding, Biological Process:pseudouridine synthesis	2 strong transmembrane helices, total score : 3068
Contig00320	0.987098	0.947196	P	1.47806	0.000157642	P	1.35641	0.546325	P	1.95047	0.028655	P	2.08961	0.0885139	P	0.998919	0.982515	P	0.811862	0.00823809	P	0.712669	0.332462	P	0.446175	0.156043	P	0.507678	0.0228942	P	Phycobilisome 37.5 kDa linker polypeptide, phycocyanin-associated, rod OS=Fremyella diplosiphon GN=cpcH2 PE=1 SV=3	NIL	NIL	NIL	1 strong transmembrane helices, total score : 681
Contig00321	0.989127	0.951602	P	0.79428	0.00185486	P	0.409492	0.174393	P	0.364895	2.14846e-07	P	0.118968	6.15168e-09	P	0.998723	0.980579	P	0.753224	0.000819762	P	1.40453	0.337807	P	1.44074	0.34896	P	2.21683	0.0437828	P	Tubulin-specific chaperone E OS=Mus musculus GN=Tbce PE=1 SV=1	NIL	NIL	NIL	3 strong transmembrane helices, total score : 1816
Contig00322	0.990949	0.951367	P	0.618905	0.00871422	P	0.907547	0.478703	P	1.9525	1.07833e-05	P	0.88225	0.62136	A	0.993511	0.959838	P	2.52585	0.000464622	P	2.62556	0.102466	P	2.23636	0.192899	P	2.46879	0.00917533	P	Zinc finger protein 830 OS=Rattus norvegicus GN=Znf830 PE=2 SV=1	NIL	Domain:IPR007087:Zinc finger, C2H2-type	Molecular Function:zinc ion binding, Cellular Component:intracellular, Molecular Function:nucleic acid binding	NIL
Contig00323	0.992022	0.957122	P	0.654089	0.000156753	P	0.220256	0.0027802	P	0.394492	1.73167e-06	P	0.0480586	3.85227e-09	P	0.998283	0.977446	P	1.38915	0.00108441	P	1.94644	0.146515	P	1.8516	0.175413	P	2.57283	4.63911e-06	P	Serine-rich adhesin for platelets OS=Staphylococcus aureus (strain MW2) GN=sraP PE=3 SV=1	NIL	NIL	NIL	NIL
Contig00329	0.990542	0.954717	P	0.674649	8.21555e-05	P	0.141338	0.00469392	P	0.690949	0.0151132	P	0.0706157	8.31723e-09	P	0.9997	0.994532	P	1.68663	1.43807e-05	P	1.30669	0.413155	P	1.01444	0.959265	P	0.958108	0.765763	P	Cell wall protein DAN1 OS=Saccharomyces cerevisiae GN=DAN1 PE=1 SV=1	NIL	NIL	NIL	NIL
Contig00330	0.994568	0.964157	P	0.700473	0.00050847	P	0.503293	0.352386	P	0.151562	5.94951e-07	P	0.222539	3.49888e-05	A	0.999913	0.999385	P	3.3226	5.74929e-07	P	7.19396	0.0457975	P	9.49713	0.0487625	P	11.9717	0.00189664	P	Abhydrolase domain-containing protein FAM108B1 OS=Xenopus tropicalis GN=fam108b1 PE=2 SV=1	NIL	NIL	NIL	1 strong transmembrane helices, total score : 2824
Contig00332	0.994912	0.965705	P	1.22434	0.00382324	P	1.26615	0.292437	P	2.27415	1.34808e-06	P	1.58278	0.159401	P	0.99925	0.986581	P	0.797604	0.00246155	P	0.533865	0.165896	P	0.34595	0.0915687	P	0.421333	0.00445884	P	Uncharacterized protein C1orf149 homolog OS=Xenopus tropicalis PE=2 SV=1	NIL	Family:IPR015418:Histone H4 acetyltransferase, NuA4 complex, Eaf6	NIL	1 strong transmembrane helices, total score : 620
Contig00333	0.992657	0.959657	P	1.31991	0.000548985	P	1.99431	0.0901242	P	1.5847	0.000115202	P	1.3359	0.276597	P	0.99981	0.996813	P	0.683417	9.58217e-05	P	0.83044	0.534577	P	0.40149	0.0980036	P	0.503808	0.00232132	P	Probable histone H2A.1 OS=Medicago truncatula GN=MtrDRAFT_AC149210g1v1 PE=3 SV=1	NIL	Domain:IPR009072:Histone-fold, Domain:IPR007125:Histone core, Family:IPR002119:Histone H2A	Molecular Function:DNA binding, Molecular Function:DNA binding, Biological Process:nucleosome assembly, Cellular Component:nucleus, Molecular Function:DNA binding, Cellular Component:nucleosome	2 strong transmembrane helices, total score : 1504
Contig00334	0.994164	0.963134	P	1.18529	0.0102795	P	1.56913	0.0388279	P	1.31882	0.00209948	P	1.39726	0.0133413	P	0.999301	0.989926	P	0.756074	0.00183436	P	1.00812	0.973541	P	0.560215	0.189234	P	0.694174	0.00061077	P	ADP-ribosylation factor-like protein 6-interacting protein 1 OS=Homo sapiens GN=ARL6IP1 PE=1 SV=2	NIL	NIL	NIL	4 strong transmembrane helices, total score : 5834
Contig00335	0.987332	0.947796	P	0.403587	1.44885e-06	P	0.073135	0.00644232	P,A	0.267922	3.4885e-06	P	0.110242	0.000474985	A	0.998771	0.980939	P	3.05112	2.1157e-07	P	2.37846	0.144542	P	1.48571	0.365579	P	1.68273	0.12853	P	Uncharacterized protein C2orf81 homolog OS=Bos taurus PE=2 SV=2	NIL	Family:IPR002160:Proteinase inhibitor I3, Kunitz legume	Molecular Function:endopeptidase inhibitor activity	1 strong transmembrane helices, total score : 546
Contig00343	0.994245	0.963963	P	1.08968	0.121578	P	0.869955	0.476365	P	1.68212	0.000367671	P	0.681715	0.000335704	P	0.999488	0.99233	P	1.33031	0.000429544	P	0.548551	0.189991	P	0.518333	0.149632	P	0.572258	0.0107247	P	Smoothelin OS=Mus musculus GN=Smtn PE=2 SV=2	NIL	Domain:IPR016146:Calponin-homology, Domain:IPR001715:Calponin-like actin-binding	NIL	1 strong transmembrane helices, total score : 524
Contig00344	0.993717	0.962019	P	0.555216	0.00547126	P	0.0459049	7.63668e-05	P,A	0.13696	3.05045e-07	P	0.0729655	0.000992236	A	0.999959	0.999274	P	6.78801	9.93517e-09	P	4.35986	0.057142	P	4.04993	0.0913154	P	1.74527	0.0962932	P	Protein PES4 OS=Saccharomyces cerevisiae GN=PES4 PE=2 SV=2	23-24	NIL	NIL	1 strong transmembrane helices, total score : 1016
Contig00345	0.982871	0.939739	P	0.39269	2.82169e-06	P	0.0843025	9.31085e-06	A	0.465376	2.62974e-05	P	0.16312	0.00187563	A	0.998262	0.980519	P	1.22517	0.00809928	P	1.90493	0.198121	P	1.50451	0.401248	P	1.58656	0.212412	P	Oxidation resistance protein 1 OS=Rattus norvegicus GN=Oxr1 PE=1 SV=2	NIL	Domain:IPR002482:Peptidoglycan-binding LysM	Biological Process:cell wall catabolic process	NIL
Contig00352	0.989144	0.951496	P	0.444325	1.68191e-06	P	0.0792552	0.00993139	P	0.193762	0.0249548	P	0.0591626	0.0123591	P	0.999359	0.989529	P	2.00758	4.18152e-05	P	3.14113	0.107236	P	4.8807	0.0773848	P	8.32234	0.00110408	P	Ubiquitin carboxyl-terminal hydrolase 48 OS=Mus musculus GN=Usp48 PE=2 SV=2	NIL	Domain:IPR000626:Ubiquitin	Biological Process:protein modification process	NIL
Contig00353	0.989797	0.952554	P	0.721537	0.000358548	P	0.172675	0.00526276	P	0.504584	0.0329218	P	0.108571	1.74412e-06	P	0.997241	0.973146	P	1.28501	0.00178477	P	1.08634	0.740081	P	0.636146	0.288226	P	0.747161	0.201371	P	Receptor-type tyrosine-protein phosphatase V OS=Rattus norvegicus GN=Ptprv PE=1 SV=1	20-21	Active_site:IPR016130:Protein-tyrosine phosphatase, active site, Domain:IPR003595:Protein-tyrosine phosphatase, catalytic, Domain:IPR000387:Protein-tyrosine phosphatase, Domain:IPR000242:Protein-tyrosine phosphatase, receptor/non-receptor type	Molecular Function:phosphoric monoester hydrolase activity, Biological Process:dephosphorylation, Molecular Function:protein tyrosine phosphatase activity, Biological Process:protein amino acid dephosphorylation, Molecular Function:protein tyrosine phosphatase activity, Molecular Function:phosphoric monoester hydrolase activity, Biological Process:dephosphorylation, Biological Process:protein ami…	2 strong transmembrane helices, total score : 1449
Contig00356	0.991536	0.956486	P	0.618018	0.000138215	P	0.232946	2.05183e-07	P	0.486319	1.73672e-05	P	0.0873349	1.73913e-06	P	0.998978	0.982934	P	1.56743	6.82278e-05	P	1.55502	0.295409	P	1.36367	0.38637	P	1.72319	0.0532113	P	Dynein heavy chain 14, axonemal OS=Homo sapiens GN=DNAH14 PE=2 SV=3	26-27	NIL	NIL	1 strong transmembrane helices, total score : 1636
Contig00357	0.995241	0.966645	P	0.687895	0.000427711	P	0.387687	0.0228914	P	0.666162	0.000342734	P	0.0686723	6.1861e-06	P	0.999528	0.992303	P	1.01966	0.650955	P	0.833959	0.535444	P	0.606188	0.211878	P	0.566131	0.00360277	P	Tryptophanyl-tRNA synthetase, mitochondrial OS=Homo sapiens GN=WARS2 PE=1 SV=1	17-18	Domain:IPR014729:Rossmann-like alpha/beta/alpha sandwich fold, Family:IPR002306:Tryptophanyl-tRNA synthetase, class Ib, Domain:IPR002305:Aminoacyl-tRNA synthetase, class Ib, Conserved_site:IPR001412:Aminoacyl-tRNA synthetase, class I, conserved site	Biological Process:tryptophanyl-tRNA aminoacylation, Biological Process:translation, Cellular Component:cytoplasm, Molecular Function:ATP binding, Molecular Function:tryptophan-tRNA ligase activity, Molecular Function:nucleotide binding, Biological Process:tRNA aminoacylation for protein translation, Biological Process:translation, Cellular Component:cytoplasm, Molecular Function:ATP binding, Mol…	2 strong transmembrane helices, total score : 1331
Contig00360	0.996934	0.971779	P	1.39914	0.000735658	P	2.52742	3.73242e-05	P	1.75275	1.31068e-05	P	1.88978	3.13678e-05	P	0.999876	0.997709	P	0.491863	2.72874e-06	P	0.661942	0.259003	P	0.245135	0.0840539	P	0.268293	0.0418702	P	Histone H3.3 OS=Xenopus laevis PE=1 SV=3	NIL	Domain:IPR009072:Histone-fold, Domain:IPR007125:Histone core, Family:IPR000164:Histone H3	Molecular Function:DNA binding, Molecular Function:DNA binding, Biological Process:nucleosome assembly, Cellular Component:nucleus, Molecular Function:DNA binding, Cellular Component:nucleosome	NIL
Contig00364	0.992719	0.959146	P	1.42932	0.000562547	P	1.8527	0.0597354	P	1.95599	0.00136495	P	1.87531	1.23398e-05	P	0.999042	0.983175	P	0.688167	0.000607321	P	0.536402	0.197627	P	0.265141	0.0929475	P	0.300145	0.033488	P	60S acidic ribosomal protein P2 OS=Aspergillus fumigatus GN=AFUA_2G10100 PE=1 SV=2	NIL	Family:IPR001813:Ribosomal protein 60S	Biological Process:translational elongation, Cellular Component:ribosome, Cellular Component:intracellular, Molecular Function:structural constituent of ribosome	NIL
Contig00369	0.989918	0.953188	P	0.748231	0.000647557	P	0.697533	0.0516647	P	0.495973	4.0773e-05	P	0.266723	7.10971e-07	P	0.999182	0.98711	P	1.42371	0.000300321	P	3.29938	0.100626	P	2.88769	0.117975	P	4.01612	0.0254923	P	Autophagy-related protein 16-1 OS=Mus musculus GN=Atg16l1 PE=1 SV=1	NIL	Domain:IPR015943:WD40/YVTN repeat-like, Domain:IPR013923:Autophagy protein 16, Domain:IPR011046:WD40 repeat-like, Repeat:IPR001680:WD40 repeat	NIL	NIL
Contig00370	0.991312	0.956023	P	0.605675	0.000138977	P	0.335201	0.0867829	P	0.332016	0.00100871	P	0.0252507	3.48339e-05	A	0.998568	0.979529	P	0.700879	0.000442943	P	1.64435	0.228376	P	1.47147	0.296261	P	1.58383	0.00157055	P	Autophagy-related protein 16 OS=Xenopus tropicalis GN=atg16 PE=2 SV=2	NIL	Domain:IPR013923:Autophagy protein 16	NIL	NIL
Contig00372	0.984245	0.942099	P	0.630496	6.60224e-05	P	0.250226	0.0144603	P	0.0965159	7.34171e-09	P	0.0657566	2.41901e-09	P	0.999268	0.988628	P	2.48491	1.3097e-06	P	3.82767	0.0941662	P	4.02364	0.104696	P	6.57483	0.017144	P	Zinc finger protein 294 OS=Homo sapiens GN=ZNF294 PE=2 SV=5	NIL	Domain:IPR013083:Zinc finger, RING/FYVE/PHD-type, Domain:IPR001841:Zinc finger, RING-type	Molecular Function:zinc ion binding, Molecular Function:protein binding	1 strong transmembrane helices, total score : 1986
Contig00373	0.993801	0.9627	P	1.32457	0.00163334	P	2.03197	0.0384275	P	1.75348	0.000512712	P	1.27697	0.00122429	P	0.99953	0.991232	P	0.65637	0.000226414	P	0.542238	0.189599	P	0.310735	0.0841632	P	0.317485	0.00175925	P	60S ribosomal protein L10a OS=Rattus norvegicus GN=Rpl10a PE=1 SV=2	NIL	Domain:IPR016095:Ribosomal protein L1, 3-layer alpha/beta-sandwich, Family:IPR002143:Ribosomal protein L1	Biological Process:translation, Cellular Component:ribosome, Cellular Component:intracellular, Molecular Function:structural constituent of ribosome, Biological Process:translation, Cellular Component:ribosome, Cellular Component:intracellular, Molecular Function:structural constituent of ribosome	NIL
Contig00376	0.992363	0.958521	P	1.19171	0.00973882	P	0.620093	0.000185605	P	1.92638	5.9389e-05	P	0.933565	0.351087	P	0.997847	0.975726	P	0.772734	0.000833242	P	0.424953	0.147306	P	0.260764	0.0891261	P	0.27984	0.0444954	P	Translation initiation factor IF-2, chloroplastic OS=Guillardia theta GN=infB PE=3 SV=1	NIL	NIL	NIL	1 strong transmembrane helices, total score : 507
Contig00378	0.986385	0.946193	P	0.651631	7.27384e-05	P	0.205509	0.0150444	P	0.548561	0.0101302	P	0.076506	5.22824e-08	P	0.999262	0.986698	P	1.17103	0.0191019	P	1.33986	0.411457	P	1.08554	0.804919	P	1.25838	0.263193	P	Tryptophan 5-hydroxylase 2 OS=Homo sapiens GN=TPH2 PE=1 SV=1	NIL	Family:IPR005963:Tyrosine 5-monooxygenase, Family:IPR001273:Aromatic amino acid hydroxylase	Biological Process:serotonin biosynthetic process, Molecular Function:tryptophan 5-monooxygenase activity, Biological Process:aromatic amino acid family metabolic process, Molecular Function:iron ion binding, Molecular Function:monooxygenase activity	NIL
Contig00381	0.988574	0.950548	P	1.42573	0.000145354	P	1.85424	0.0550417	P	2.66826	1.41694e-05	P	2.56996	5.76162e-06	P	1	0.999991	P	0.741707	0.000376472	P	0.451849	0.156093	P	0.221074	0.0832375	P	0.244031	0.0368698	P	60S ribosomal protein L30 OS=Ophiophagus hannah GN=RPL30 PE=3 SV=2	NIL	Family:IPR004038:Ribosomal protein L7Ae/L30e/S12e/Gadd45, Family:IPR000231:Ribosomal protein L30e	Biological Process:translation, Cellular Component:ribosome, Cellular Component:intracellular, Molecular Function:structural constituent of ribosome	4 strong transmembrane helices, total score : 4624
Contig00382	0.995711	0.967165	P	0.314703	1.06386e-06	P	0.0373764	1.77637e-05	P	0.205799	2.01783e-07	P	0.030929	0.000294222	A	0.999413	0.99171	P	4.17441	3.13026e-07	P	3.46978	0.0555598	P	4.17804	0.0774528	P	2.0829	5.8867e-06	P	ELMO domain-containing protein DDB_G0267548 OS=Dictyostelium discoideum GN=elmodf PE=4 SV=1	NIL	NIL	NIL	1 strong transmembrane helices, total score : 825
Contig00384	0.991491	0.956343	P	0.732731	0.000420853	P	0.209917	0.0106504	P	0.858318	0.277827	P	0.0886539	1.10456e-07	P	0.998966	0.982904	P	1.62542	3.37447e-05	P	1.35404	0.371038	P	1.00424	0.986776	P	1.14595	0.0410167	P	Serine/arginine repetitive matrix protein 2 OS=Homo sapiens GN=SRRM2 PE=1 SV=2	NIL	Family:IPR013170:mRNA splicing factor, Cwf21	NIL	NIL
Contig00386	0.99069	0.954463	P	0.873967	0.0294095	P	0.432625	1.16674e-05	P	0.90612	0.111046	P	0.405663	0.0112375	P	0.998873	0.981765	P	1.29369	0.00100131	P	1.10742	0.632112	P	0.647585	0.26401	P	0.76432	0.00886623	P	Proteasome-associated protein ECM29 homolog OS=Drosophila melanogaster GN=CG8858 PE=1 SV=1	42-43	NIL	NIL	2 strong transmembrane helices, total score : 1315
Contig00387	0.994947	0.964582	P	1.54586	0.00654123	P	1.99252	0.0653837	P	2.42707	2.09797e-05	P	1.58075	0.000112304	P	0.998901	0.982106	P	0.676013	0.000332589	P	0.399108	0.12718	P	0.194578	0.0552915	P	0.207125	0.00561899	P	60S ribosomal protein L35a OS=Mus musculus GN=Rpl35a PE=2 SV=2	NIL	Family:IPR001780:Ribosomal protein L35Ae	Biological Process:translation, Cellular Component:ribosome, Cellular Component:intracellular, Molecular Function:structural constituent of ribosome	NIL
Contig00388	0.99784	0.975098	P	1.08128	0.596881	P,M	1.37223	0.100655	P	1.55634	0.0345457	P,M	0.206109	0.0132036	P	0.998159	0.97752	P	0.433675	9.84846e-07	P	0.796813	0.482059	P	0.0673434	0.034123	P	0.0630699	1.88557e-05	P	Putative uncharacterized protein DDB_G0291608 OS=Dictyostelium discoideum GN=DDB_G0291608 PE=4 SV=1	NIL	NIL	NIL	1 strong transmembrane helices, total score : 1364
Contig00390	0.994619	0.964979	P	1.21499	0.0033216	P	1.64967	0.101107	P	2.85093	2.01784e-06	P	3.05796	0.00148748	P	0.999065	0.983505	P	0.87612	0.0235172	P	0.539086	0.185945	P	0.274945	0.0791698	P	0.279483	0.0165887	P	DnaJ homolog subfamily C member 12 OS=Homo sapiens GN=DNAJC12 PE=1 SV=1	29-30	Family:IPR015609:Molecular chaperone, heat shock protein, Hsp40, DnaJ, Domain:IPR001623:Heat shock protein DnaJ, N-terminal	Molecular Function:heat shock protein binding	2 strong transmembrane helices, total score : 3134
Contig00391	0.992848	0.959472	P	1.2205	0.00924015	P	1.73427	7.91434e-05	P	0.197111	3.89568e-07	P	1.65952	0.000393026	P	0.998737	0.980653	P	1.69007	2.33074e-05	P	3.25185	0.0951846	P	4.01399	0.0629589	P	6.16779	0.00282838	P	Nucleolar phosphoprotein p130 OS=Homo sapiens GN=NOLC1 PE=1 SV=2	NIL	NIL	NIL	NIL
Contig00395	0.990228	0.953288	P	0.592724	3.10339e-05	P	0.30058	0.0220815	P	0.482793	1.14001e-05	P	0.0945621	3.28982e-08	P	0.997855	0.975298	P	1.28648	0.00309162	P	1.55695	0.253011	P	0.939769	0.818878	P	1.44011	0.181	P	Syntaxin-16 OS=Homo sapiens GN=STX16 PE=2 SV=3	NIL	Domain:IPR010989:t-SNARE, Conserved_site:IPR006012:Syntaxin/epimorphin, conserved site, Domain:IPR006011:Syntaxin, N-terminal, Domain:IPR000727:Target SNARE coiled-coil region	Biological Process:vesicle-mediated transport, Cellular Component:membrane, Molecular Function:protein binding, Cellular Component:membrane, Biological Process:intracellular protein transport, Molecular Function:SNAP receptor activity, Cellular Component:membrane	1 strong transmembrane helices, total score : 839
Contig00396	0.991505	0.95611	P	0.309458	4.56332e-06	P	0.140177	8.78008e-06	A	0.387629	0.00511868	P	0.271234	0.0230369	A	0.999284	0.989937	P	4.79282	2.82745e-08	P	5.44628	0.0666154	P	4.36996	0.0640052	P	2.47321	0.0292995	P	Nuclear receptor coactivator 6 OS=Mus musculus GN=Ncoa6 PE=1 SV=1	NIL	NIL	NIL	NIL
Contig00398	0.992819	0.959264	P	1.20662	0.0440806	P	1.71995	0.000128902	P,M	1.50788	0.00707874	P	1.24893	0.111195	P	0.999539	0.991879	P	0.643373	0.000291074	P	0.581783	0.224964	P	0.328439	0.0905919	P	0.359357	0.0237157	P	40S ribosomal protein S3a OS=Homo sapiens GN=RPS3A PE=1 SV=2	NIL	Family:IPR001593:Ribosomal protein S3Ae	Biological Process:translation, Cellular Component:ribosome, Cellular Component:intracellular, Molecular Function:structural constituent of ribosome	NIL
Contig00406	0.996185	0.968595	P	0.424218	0.00839759	P	0.147913	2.91151e-05	P	0.636621	0.0022088	P	0.174542	0.00896456	P,A	0.999216	0.986336	P	4.73871	4.63253e-07	P	3.53079	0.0780593	P	3.56665	0.0744663	P	3.91201	0.00450273	P	LIM domain-containing protein G OS=Dictyostelium discoideum GN=limG PE=4 SV=1	NIL	Domain:IPR001781:Zinc finger, LIM-type	Molecular Function:zinc ion binding	4 strong transmembrane helices, total score : 5660
Contig00407	0.994445	0.964223	P	0.541833	1.2558e-05	P	0.0821863	7.27872e-09	P	0.26656	2.66017e-07	P	0.0333681	0.00142707	A	0.999822	0.997097	P	1.56745	4.48973e-05	P	1.91443	0.171308	P	1.7534	0.160055	P	1.97061	8.67943e-06	P	Protein Jumonji OS=Homo sapiens GN=JARID2 PE=2 SV=2	20-21	NIL	NIL	2 strong transmembrane helices, total score : 1122
Contig00408	0.988413	0.950052	P	0.358596	4.8514e-07	P	0.159177	4.17579e-07	P	1.8937	9.27739e-06	P	0.3264	2.96943e-07	P	0.999456	0.990225	P	0.490331	3.6424e-06	P	1.14535	0.63245	P	0.519892	0.199751	P	0.766281	0.297748	P	Cathepsin S OS=Mus musculus GN=Ctss PE=2 SV=1	NIL	Family:IPR013128:Peptidase C1A, papain, Domain:IPR000668:Peptidase C1A, papain C-terminal	Molecular Function:cysteine-type peptidase activity, Molecular Function:cysteine-type peptidase activity, Biological Process:proteolysis	NIL
Contig00413	0.992082	0.958083	P	0.542306	1.21415e-05	P	0.245818	0.0500597	P	0.532233	3.58215e-06	P	0.0241143	0.00749769	P,A	0.9992	0.986595	P	0.717356	0.000731436	P	1.21088	0.522212	P	1.29664	0.383139	P	1.94727	0.0324796	P	Lysosomal acid phosphatase OS=Xenopus laevis GN=acp2 PE=2 SV=1	NIL	Family:IPR000560:Histidine acid phosphatase	Molecular Function:acid phosphatase activity	5 strong transmembrane helices, total score : 4437
Contig00414	0.989308	0.95082	P	1.34904	0.00098809	P	1.72221	5.36766e-05	P	2.38844	3.93803e-06	P	1.51891	0.221452	P	0.99837	0.978292	P	0.682592	0.000159594	P	0.439928	0.132593	P	0.259767	0.0763469	P	0.265428	0.0024773	P	RING-box protein 1 OS=Salmo salar GN=rbx1 PE=2 SV=2	NIL	Domain:IPR013083:Zinc finger, RING/FYVE/PHD-type, Domain:IPR001841:Zinc finger, RING-type	Molecular Function:zinc ion binding, Molecular Function:protein binding	2 strong transmembrane helices, total score : 1305
Contig00415	0.991271	0.955504	P	1.34618	0.00108287	P	1.46424	0.0533854	P	2.41586	4.18899e-06	P	1.53873	0.00580869	P	0.999322	0.989881	P	0.692118	0.000595076	P	0.435276	0.0455943	P	0.267089	0.073538	P	0.273523	0.00217238	P	RING-box protein 1 OS=Salmo salar GN=rbx1 PE=2 SV=2	NIL	Domain:IPR013083:Zinc finger, RING/FYVE/PHD-type, Domain:IPR001841:Zinc finger, RING-type	Molecular Function:zinc ion binding, Molecular Function:protein binding	2 strong transmembrane helices, total score : 2150
Contig00416	0.990011	0.953494	P	0.865105	0.0147485	P	0.537498	0.107421	P	0.798652	0.00261534	P	0.234142	4.19435e-08	P	0.998506	0.979186	P	1.16411	0.0129649	P	1.02493	0.908637	P	0.67632	0.287807	P	0.707132	0.0236894	P	BolA-like protein 1 OS=Homo sapiens GN=BOLA1 PE=1 SV=1	NIL	Family:IPR002634:BolA-like protein	NIL	1 strong transmembrane helices, total score : 2388
Contig00417	0.99901	0.991489	P	1.31649	0.000948256	P	1.37616	0.241689	P	1.44001	0.000238086	P	1.37534	0.000302048	P	0.999115	0.984496	P	0.661815	0.00571019	P	0.774785	0.39914	P	0.465635	0.147703	P	0.597486	0.0342615	P	Casein kinase II subunit beta OS=Rattus norvegicus GN=Csnk2b PE=2 SV=1	NIL	Domain:IPR016150:Casein kinase II, regulatory subunit, beta-sheet, Domain:IPR016149:Casein kinase II, regulatory subunit, alpha-helical, Family:IPR000704:Casein kinase II, regulatory subunit	Molecular Function:protein kinase CK2 regulator activity, Cellular Component:protein kinase CK2 complex, Molecular Function:protein kinase CK2 regulator activity, Cellular Component:protein kinase CK2 complex, Molecular Function:protein kinase CK2 regulator activity, Cellular Component:protein kinase CK2 complex	NIL
Contig00419	0.992088	0.958003	P	1.24444	0.00187031	P	1.35049	0.022331	P,M	1.44583	0.00249362	P	0.515462	1.52704e-06	P	0.999825	0.996721	P	0.752785	0.000488246	P	0.615882	0.250633	P	0.338391	0.11816	P	0.372579	0.0222172	P	60S ribosomal protein L5-A OS=Xenopus laevis GN=rpl5-A PE=2 SV=2	NIL	Family:IPR005485:Ribosomal protein L5, eukaryotic, Family:IPR005484:Ribosomal protein L18/L5	Molecular Function:5S rRNA binding, Biological Process:translation, Cellular Component:ribosome, Cellular Component:intracellular, Molecular Function:structural constituent of ribosome, Biological Process:translation, Cellular Component:ribosome, Cellular Component:intracellular, Molecular Function:structural constituent of ribosome	1 strong transmembrane helices, total score : 640
Contig00425	0.995052	0.965883	P	1.12661	0.0867986	P	1.19548	0.31541	P	1.61837	0.0121641	P	0.685764	0.00043647	P	0.999392	0.989924	P	0.761874	0.00397101	P	0.650009	0.264983	P	0.378432	0.112548	P	0.457366	0.000331621	P	ADP-ribosylation factor 4 OS=Bos taurus GN=ARF4 PE=2 SV=3	22-23	Family:IPR006689:ARF/SAR superfamily, Family:IPR006688:ADP-ribosylation factor, Family:IPR006687:GTP-binding protein SAR1, Domain:IPR005225:Small GTP-binding protein, Family:IPR003579:Ras small GTPase, Rab type, Family:IPR001806:Ras GTPase	Molecular Function:GTP binding, Biological Process:small GTPase mediated signal transduction, Cellular Component:intracellular, Molecular Function:GTP binding, Biological Process:intracellular protein transport, Cellular Component:intracellular, Molecular Function:GTP binding, Molecular Function:GTP binding, Biological Process:protein transport, Biological Process:small GTPase mediated signal tra…	2 strong transmembrane helices, total score : 1687
Contig00429	0.990092	0.953242	P	0.749721	0.00126025	P	0.145962	0.0306426	P	0.297328	0.000520571	P	0.0486777	0.00793818	P	0.998246	0.977454	P	1.32081	0.00150603	P	2.18957	0.143112	P	1.77169	0.214048	P	2.44462	0.0337208	P	Hypoxia up-regulated protein 1 OS=Cricetulus griseus GN=HYOU1 PE=2 SV=1	NIL	Family:IPR001023:Heat shock protein Hsp70	Molecular Function:ATP binding	1 strong transmembrane helices, total score : 651
Contig00436	0.997202	0.972146	P	1.26778	0.00359368	P	1.67695	0.125879	P	1.13368	0.0276025	P	0.854505	0.0183159	P	0.998708	0.980629	P	0.598785	2.1547e-05	P	1.05773	0.825292	P	0.67679	0.232753	P	0.795733	0.12765	P	Malate dehydrogenase, cytoplasmic OS=Sus scrofa GN=MDH1 PE=1 SV=4	NIL	Domain:IPR016040:NAD(P)-binding, Domain:IPR015955:Lactate dehydrogenase/glycoside hydrolase, family 4, C-terminal, Family:IPR011274:Malate dehydrogenase, NAD-dependent, cytosolic, Family:IPR010945:Malate dehydrogenase, NAD or NADP, Domain:IPR008267:Malate dehydrogenase, Family:IPR001557:L-lactate/malate dehydrogenase, Active_site:IPR001252:Malate dehydrogenase, active site, Family:IPR001236:Lacta…	Biological Process:metabolic process, Molecular Function:binding, Molecular Function:catalytic activity, Biological Process:carbohydrate metabolic process, Molecular Function:catalytic activity, Molecular Function:L-malate dehydrogenase activity, Biological Process:malate metabolic process, Molecular Function:malate dehydrogenase activity, Biological Process:malate metabolic process, Molecular Fu…	1 strong transmembrane helices, total score : 661
Contig00438	0.981712	0.937932	P	0.722899	0.000244387	P	0.339156	0.0421149	P	2.30601	0.0234486	P	0.808428	0.00249101	P	0.998759	0.98083	P	1.36553	0.000350107	P	1.33445	0.42429	P	1.64983	0.306523	P	3.31824	0.0662216	P	Severin OS=Dictyostelium discoideum GN=sevA PE=1 SV=1	NIL	Domain:IPR007123:Gelsolin region, Family:IPR007122:Gelsolin	Molecular Function:actin binding	NIL
Contig00439	0.98902	0.950843	P	0.857817	0.0209081	P	0.741093	0.160849	P	1.39134	0.00072442	P	0.307349	0.00362126	P	0.997458	0.973501	P	0.860062	0.0985521	P	0.695344	0.31221	P	0.49499	0.166139	P	0.437468	0.0213049	P	Triosephosphate isomerase OS=Schistosoma mansoni GN=TPI PE=1 SV=1	21-22	Domain:IPR013785:Aldolase-type TIM barrel, Family:IPR000652:Triosephosphate isomerase	Biological Process:metabolic process, Molecular Function:catalytic activity, Biological Process:metabolic process, Molecular Function:triose-phosphate isomerase activity	1 strong transmembrane helices, total score : 679
Contig00440	0.991715	0.957028	P	1.3746	0.000615036	P	1.95374	3.5872e-05	P,M	1.9965	7.64617e-05	P	1.58667	4.20778e-05	P	0.999577	0.992128	P	0.723314	0.00106314	P	0.458958	0.139327	P	0.235177	0.0557637	P	0.244633	1.73737e-05	P	40S ribosomal protein S15 OS=Pongo abelii GN=RPS15 PE=2 SV=3	NIL	Family:IPR005713:Ribosomal protein S15, eukaryotic/archaeal, Family:IPR002222:Ribosomal protein S19/S15	Cellular Component:small ribosomal subunit, Biological Process:translation, Molecular Function:structural constituent of ribosome, Biological Process:translation, Cellular Component:ribosome, Cellular Component:intracellular, Molecular Function:structural constituent of ribosome	NIL
Contig00442	0.993341	0.9614	P	1.33176	0.000544531	P	1.74485	0.128907	P	1.93561	1.43577e-05	P	1.64397	0.0116554	P	0.998976	0.982583	P	0.708935	0.00021745	P	0.518635	0.192396	P	0.254252	0.0807219	P	0.322556	0.0192094	P	Thymidylate kinase OS=Homo sapiens GN=DTYMK PE=1 SV=4	NIL	Family:IPR000062:Thymidylate kinase	Biological Process:dTTP biosynthetic process, Biological Process:dTDP biosynthetic process, Molecular Function:ATP binding, Molecular Function:thymidylate kinase activity	NIL
Contig00445	0.992715	0.959171	P	1.39345	0.00265363	P	1.54658	0.219058	P	2.2095	0.0240812	P	1.96977	0.0561923	P	0.999078	0.984061	P	0.738839	0.000646001	P	0.51397	0.170247	P	0.324885	0.0884686	P	0.399543	0.00382375	P	Ras-related C3 botulinum toxin substrate 1 OS=Mus musculus GN=Rac1 PE=1 SV=1	27-28	Family:IPR013753:Ras, Domain:IPR005225:Small GTP-binding protein, Family:IPR003579:Ras small GTPase, Rab type, Family:IPR003578:Ras small GTPase, Rho type, Family:IPR003577:Ras small GTPase, Ras type, Family:IPR001806:Ras GTPase	Molecular Function:GTP binding, Biological Process:protein transport, Biological Process:small GTPase mediated signal transduction, Molecular Function:GTP binding, Biological Process:small GTPase mediated signal transduction, Cellular Component:intracellular, Molecular Function:GTP binding, Biological Process:small GTPase mediated signal transduction, Cellular Component:intracellular, Molecular F…	2 strong transmembrane helices, total score : 1490
Contig00446	0.991927	0.957636	P	1.37157	0.000958671	P	1.4298	0.265693	P	2.06277	0.0215012	P	2.07429	0.00114206	P	0.99873	0.980767	P	0.776264	0.000810836	P	0.568462	0.204795	P	0.358381	0.0804757	P	0.473192	0.00261608	P	Profilin-A OS=Physarum polycephalum GN=PROA PE=3 SV=2	25-26	Family:IPR002097:Profilin/allergen	Cellular Component:actin cytoskeleton, Biological Process:cytoskeleton organization and biogenesis, Molecular Function:actin binding	4 strong transmembrane helices, total score : 4493
Contig00451	0.989922	0.952857	P	0.473665	3.07372e-06	P	0.171366	0.0238153	P	0.39765	6.95166e-07	P	0.114237	7.86315e-09	P	0.99977	0.995884	P	3.98044	7.19393e-08	P	4.80927	0.0655901	P	2.63294	0.117105	P	2.76741	0.00216786	P	Endothelin-converting enzyme 2 OS=Homo sapiens GN=ECE2 PE=1 SV=4	NIL	Family:IPR000718:Peptidase M13, neprilysin	Cellular Component:membrane, Biological Process:proteolysis, Molecular Function:neprilysin activity	1 strong transmembrane helices, total score : 1670
Contig00453	0.995008	0.965776	P	0.550007	0.00466922	P	0.153594	1.45269e-05	P	0.746471	0.0016563	P	0.495563	0.12197	P	0.9996	0.994445	P	1.48525	0.000267853	P	1.80992	0.178344	P	1.52157	0.245656	P	1.91007	1.29422e-05	P	Protein ariadne-1 homolog OS=Homo sapiens GN=ARIH1 PE=1 SV=2	22-23	NIL	NIL	2 strong transmembrane helices, total score : 1533
Contig00454	0.993751	0.962377	P	0.527585	0.0054388	P	0.523125	0.046545	P	0.530723	1.46104e-05	P	0.0921188	0.00842688	A	0.999727	0.996134	P	0.679186	0.000294494	P	1.68267	0.21116	P	1.52803	0.229092	P	1.88388	4.71165e-05	P	UPF0418 protein FAM164A OS=Bos taurus GN=FAM164A PE=2 SV=1	17-18	NIL	NIL	1 strong transmembrane helices, total score : 2097
Contig00457	0.974474	0.925211	P	0.503862	9.36485e-06	P	0.0628163	0.00472894	P,A	0.272861	0.0293095	P	0.096568	0.000244897	A	0.999575	0.994527	P	4.7803	2.88653e-08	P	4.91422	0.0822362	P	2.85417	0.162262	P	2.90803	0.0288689	P	Translin-associated factor X-interacting protein 1 OS=Homo sapiens GN=TSNAXIP1 PE=2 SV=1	NIL	NIL	NIL	NIL
Contig00458	0.99359	0.960243	P	0.533192	0.000411116	P	0.184399	8.41074e-05	A	0.468284	0.000451574	P	0.3568	0.00308694	A	0.993435	0.957025	P	1.29143	0.00580488	P	1.44416	0.259412	P	2.68528	0.0726663	P	2.84051	0.00623009	P	UPF0580 protein C15orf58 homolog OS=Xenopus tropicalis PE=2 SV=1	NIL	NIL	NIL	NIL
Contig00460	0.995849	0.96707	P	1.46019	0.000636455	P	1.58116	0.066518	P	1.5696	0.000694182	P	2.22776	0.0264468	P	0.999671	0.995501	P	0.181511	5.86828e-07	P	0.540823	0.15924	P	0.0539351	0.0495255	P	0.0677486	0.0281059	P	Small nuclear ribonucleoprotein Sm D1 OS=Macaca fascicularis GN=SNRPD1 PE=3 SV=1	NIL	Domain:IPR010920:Like-Sm ribonucleoprotein-related, core, Conserved_site:IPR010916:TonB box, conserved site, Family:IPR006649:Like-Sm ribonucleoprotein, eukaryotic and archaea-type, core, Family:IPR001163:Like-Sm ribonucleoprotein, core	Cellular Component:ribonucleoprotein complex, Biological Process:mRNA metabolic process, Cellular Component:ribonucleoprotein complex, Biological Process:mRNA metabolic process	NIL
Contig00462	0.990041	0.953286	P	0.473125	9.04862e-06	P	0.210776	0.0401707	P,A	0.588851	0.00298833	P	0.202257	0.00512451	A	0.997654	0.974979	P	1.89565	7.60581e-06	P	1.41128	0.357618	P	1.56669	0.303437	P	1.17671	0.366659	P	Aromatic-L-amino-acid decarboxylase OS=Sus scrofa GN=DDC PE=1 SV=2	NIL	Domain:IPR015424:Pyridoxal phosphate-dependent transferase, major region, Domain:IPR015421:Pyridoxal phosphate-dependent transferase, major region, subdomain 1, Family:IPR010977:Aromatic-L-amino-acid decarboxylase, Family:IPR002129:Pyridoxal phosphate-dependent decarboxylase	Molecular Function:pyridoxal phosphate binding, Molecular Function:catalytic activity, Molecular Function:carboxy-lyase activity, Biological Process:amino acid and derivative metabolic process, Molecular Function:pyridoxal phosphate binding, Biological Process:carboxylic acid metabolic process, Molecular Function:carboxy-lyase activity	1 strong transmembrane helices, total score : 553
Contig00463	0.993563	0.960729	P	1.36097	0.00126729	P	1.51976	0.0473465	P	2.15409	0.000395072	P	1.99825	0.0196513	P	0.998691	0.98128	P	0.816949	0.00684287	P	0.680165	0.306306	P	0.609354	0.215953	P	0.663551	0.0227719	P	Ubiquitin carboxyl-terminal hydrolase isozyme L3 OS=Bos taurus GN=UCHL3 PE=2 SV=1	NIL	Conserved_site:IPR003006:Immunoglobulin/major histocompatibility complex, conserved site, Family:IPR001578:Peptidase C12, ubiquitin carboxyl-terminal hydrolase 1	Biological Process:ubiquitin-dependent protein catabolic process, Cellular Component:intracellular, Molecular Function:ubiquitin thiolesterase activity	2 strong transmembrane helices, total score : 1466
Contig00466	0.99583	0.96849	P	0.572721	9.66009e-06	P	0.133396	0.0195717	P	0.500543	4.23544e-05	P	0.0475445	2.32268e-09	P	0.998909	0.982328	P	1.59747	3.49404e-05	P	1.57515	0.266657	P	1.05769	0.833434	P	1.24468	0.0455703	P	RNA pseudouridylate synthase domain-containing protein 4 OS=Rattus norvegicus GN=Rpusd4 PE=2 SV=1	NIL	Domain:IPR006145:Pseudouridine synthase	Molecular Function:pseudouridine synthase activity, Molecular Function:RNA binding, Biological Process:pseudouridine synthesis	NIL
Contig00478	0.992772	0.959021	P	1.08479	0.128487	P	1.37408	0.00325137	P	0.358999	1.66732e-06	P	2.17562	0.000860754	P	0.999492	0.992347	P	1.78025	1.54905e-05	P	4.25684	0.065669	P	6.32192	0.0412305	P	12.2952	7.51254e-10	P	Splicing factor 3B subunit 4 OS=Mus musculus GN=Sf3b4 PE=2 SV=1	NIL	Domain:IPR012677:Nucleotide-binding, alpha-beta plait, Domain:IPR000504:RNA recognition motif, RNP-1	Molecular Function:nucleotide binding, Molecular Function:nucleic acid binding	2 strong transmembrane helices, total score : 1956
Contig00482	0.992915	0.959666	P	0.805697	0.00460547	P	0.608374	0.250662	P	1.01515	0.88307	P	0.140918	0.00162799	P	0.997433	0.973877	P	0.75427	0.000931811	P	0.686401	0.285946	P	0.505165	0.126579	P	0.567317	0.00460754	P	mRNA cap guanine-N7 methyltransferase OS=Danio rerio GN=rnmt PE=3 SV=1	NIL	Family:IPR004971:mRNA capping enzyme, large subunit	Biological Process:mRNA capping	1 strong transmembrane helices, total score : 681
Contig00483	0.981733	0.936915	P	0.512089	0.0111383	P	0.403836	0.000565835	A	0.498411	0.00134597	P,A	0.781397	0.370711	A	0.999054	0.988805	P	3.09652	2.27728e-07	P	2.69201	0.174282	P	1.73818	0.300703	P	2.2954	0.0642459	P	Coiled-coil domain-containing protein 21 OS=Homo sapiens GN=CCDC21 PE=1 SV=1	NIL	Domain:IPR009068:S15/NS1, RNA-binding	NIL	2 strong transmembrane helices, total score : 1900
Contig00486	0.989673	0.952641	P	0.550252	2.06559e-05	P	0.261484	0.0486517	P	0.308276	0.00711786	P	0.119739	0.00129967	A	0.996859	0.970118	P	0.60677	0.000704354	P	1.43726	0.409199	P	1.76217	0.109351	P	1.71939	0.0131222	P	tRNA (cytosine-5-)-methyltransferase NSUN2 OS=Homo sapiens GN=NSUN2 PE=1 SV=2	NIL	NIL	NIL	3 strong transmembrane helices, total score : 1767
Contig00489	0.990272	0.953847	P	0.39098	2.63988e-06	P	0.0936818	0.000707077	P,A	0.438419	3.16944e-05	P	0.323358	0.000350053	P	0.998139	0.977225	P	3.80389	7.07461e-08	P	3.87072	0.0868893	P	3.09011	0.0830036	P	2.94498	0.00598033	P	pH-response transcription factor pacC/RIM101 OS=Kluyveromyces lactis GN=RIM101 PE=3 SV=1	19-20	Domain:IPR007087:Zinc finger, C2H2-type	Molecular Function:zinc ion binding, Cellular Component:intracellular, Molecular Function:nucleic acid binding	2 strong transmembrane helices, total score : 1394
Contig00490	0.985541	0.944491	P	0.305171	3.69958e-07	P	0.0590918	7.67935e-07	A	0.0582953	0.00046054	P,A	0.114339	0.00243851	A	0.997104	0.971097	P	13.7908	1.51706e-09	P	17.0289	0.0460513	P	16.0777	0.0445714	P	14.4971	0.0232006	P	Serine protease htrA-like OS=Staphylococcus haemolyticus (strain JCSC1435) GN=SH1936 PE=3 SV=1	NIL	NIL	NIL	NIL
Contig00491	0.989232	0.951316	P	0.321003	7.53037e-07	P	0.0470426	1.94492e-06	A	0.119594	9.61342e-07	P	0.237979	0.0386182	P	0.996459	0.969158	P	10.8501	2.62517e-09	P	9.39387	0.0461903	P	8.78095	0.0482813	P	8.20408	0.00548659	P	Interaptin OS=Dictyostelium discoideum GN=abpD PE=1 SV=1	NIL	NIL	NIL	NIL
Contig00492	0.994115	0.963367	P	1.3154	0.000693132	P	2.04129	0.0682493	P	2.56854	2.35572e-06	P	2.27457	1.35439e-06	P	0.999792	0.996334	P	0.569849	1.17529e-05	P	0.560999	0.215881	P	0.2795	0.0812357	P	0.361857	0.0122618	P	V-type proton ATPase 16 kDa proteolipid subunit OS=Heliothis virescens GN=VHA16 PE=2 SV=1	27-28	Family:IPR011555:ATPase, V0 complex, proteolipid subunit C, eukaryotic, Family:IPR002379:ATPase, F0/V0 complex, subunit C, Family:IPR000245:ATPase, V0 complex, proteolipid subunit C,	Cellular Component:proton-transporting two-sector ATPase complex, Cellular Component:integral to membrane, Biological Process:ATP synthesis coupled proton transport, Cellular Component:proton-transporting two-sector ATPase complex, Cellular Component:membrane, Biological Process:ATP synthesis coupled proton transport, Cellular Component:proton-transporting two-sector ATPase complex, Cellular Comp…	4 strong transmembrane helices, total score : 6931
Contig00493	0.98854	0.949942	P	0.622798	5.82882e-05	P	0.223798	0.0208012	P	0.510837	9.7374e-06	P	0.0316138	3.8121e-05	A	0.998312	0.977935	P	0.849889	0.0171253	P	1.08403	0.756878	P	1.02561	0.929774	P	1.07831	0.68327	P	GTP-binding protein ERG OS=Antirrhinum majus GN=ERG PE=2 SV=1	NIL	NIL	NIL	NIL
Contig00495	0.991487	0.956614	P	1.19777	0.00487343	P	1.19014	0.401678	P	2.97186	0.00180671	P	1.59526	3.48492e-05	P	0.998703	0.980621	P	0.808912	0.00214288	P	0.5553	0.205589	P	0.510697	0.1615	P	0.680051	0.0853317	P	Charged multivesicular body protein 2a OS=Danio rerio GN=chmp2a PE=2 SV=1	NIL	Family:IPR005024:Snf7	Biological Process:protein transport	NIL
Contig00500	0.990071	0.953429	P	1.26752	0.00504437	P	1.49963	0.0908871	P	0.374455	0.0107626	P	0.482814	0.00241319	P	0.999367	0.991209	P	1.1862	0.0108586	P	3.14833	0.0922408	P	2.51837	0.133221	P	3.82368	0.000862845	P	Dolichyl-phosphate beta-glucosyltransferase OS=Mus musculus GN=Alg5 PE=2 SV=1	NIL	Domain:IPR001173:Glycosyl transferase, family 2	NIL	1 strong transmembrane helices, total score : 2869
Contig00503	0.993246	0.961249	P	0.746378	0.000438648	P	0.406982	0.001967	P	0.301333	8.50097e-06	P	0.0346221	0.0400737	P	0.999677	0.994195	P	0.720211	0.000307352	P	1.25679	0.394599	P	1.93739	0.147169	P	2.09949	0.000139134	P	Inhibitor of growth protein 3 OS=Mus musculus GN=Ing3 PE=2 SV=2	NIL	NIL	NIL	NIL
Contig00504	0.988405	0.949764	P	0.59157	4.12086e-05	P	0.387101	1.71413e-06	P	1.11887	0.0536564	P	0.0891831	2.31913e-05	A	0.999284	0.989135	P	1.28341	0.00245439	P	1.57775	0.257104	P	1.09923	0.714374	P	1.05146	0.559514	P	Serine beta-lactamase-like protein LACTB, mitochondrial OS=Bos taurus GN=LACTB PE=1 SV=2	25-26	Domain:IPR012338:Beta-lactamase-type transpeptidase fold, Family:IPR001466:Beta-lactamase	Biological Process:response to antibiotic, Biological Process:beta-lactam antibiotic catabolic process, Molecular Function:beta-lactamase activity	3 strong transmembrane helices, total score : 1825
Contig00505	0.994804	0.96512	P	1.03738	0.559987	P	1.31521	0.20218	P	1.79517	1.51376e-05	P	1.3216	0.00327659	P	0.999994	0.999895	P	0.682043	0.000189787	P	0.656986	0.246018	P	0.440887	0.125042	P	0.572184	0.0155999	P	Casein kinase II subunit beta OS=Xenopus laevis GN=csnk2b PE=1 SV=1	NIL	Domain:IPR016149:Casein kinase II, regulatory subunit, alpha-helical, Family:IPR000704:Casein kinase II, regulatory subunit	Molecular Function:protein kinase CK2 regulator activity, Cellular Component:protein kinase CK2 complex, Molecular Function:protein kinase CK2 regulator activity, Cellular Component:protein kinase CK2 complex	NIL
Contig00506	0.992135	0.957395	P	1.45235	0.000348655	P	1.80049	0.0592145	P	2.15549	4.57649e-06	P	1.70705	3.50828e-05	P	0.99854	0.979943	P	0.740992	0.00229585	P	0.578332	0.1588	P	0.313569	0.0950907	P	0.336112	0.00279699	P	Activated RNA polymerase II transcriptional coactivator p15 OS=Rattus norvegicus GN=Sub1 PE=2 SV=3	NIL	Domain:IPR009044:ssDNA-binding transcriptional regulator, Domain:IPR003173:Transcriptional coactivator p15	Molecular Function:binding, Molecular Function:DNA binding, Molecular Function:transcription coactivator activity, Molecular Function:DNA binding	1 strong transmembrane helices, total score : 1347
Contig00507	0.996055	0.96924	P	0.462792	1.99798e-06	P	0.337378	0.0856199	P	0.691292	0.00175023	P	0.0429601	0.000118028	P,A	0.999736	0.995348	P	1.05707	0.234806	P	2.08668	0.151106	P	2.13317	0.116155	P	2.60957	1.11354e-07	P	Septin-7 OS=Homo sapiens GN=SEPT7 PE=1 SV=2	13-14	Family:IPR000038:Cell division/GTP binding protein	Biological Process:cell cycle, Molecular Function:GTP binding	2 strong transmembrane helices, total score : 1488
Contig00513	0.988241	0.949779	P	0.716555	0.000424162	P	0.704348	0.00702742	P	1.0102	0.845426	P	0.0873933	3.17393e-06	A	0.999408	0.992128	P	1.32968	0.00110522	P	2.00584	0.205432	P	1.35435	0.444492	P	1.25282	0.392431	P	Kinesin light chain 1 OS=Rattus norvegicus GN=Klc1 PE=2 SV=2	NIL	Domain:IPR015390:Rabaptin, GTPase-Rab5 binding	NIL	NIL
Contig00517	0.987897	0.948948	P	1.22623	0.00318919	P	0.621026	6.87099e-05	P	1.62575	8.66579e-05	P	2.17435	1.0032e-05	P	0.998696	0.980357	P	1.02987	0.587006	P	0.59262	0.21573	P	0.333791	0.107916	P	0.364081	0.017975	P	Zinc finger SWIM domain-containing protein 7 homolog OS=Dictyostelium discoideum GN=zswim7 PE=3 SV=1	28-29	NIL	NIL	2 strong transmembrane helices, total score : 2273
Contig00518	0.990354	0.95406	P	1.27082	0.00134223	P	1.85209	0.0194767	P	1.91632	0.0105128	P	1.80427	0.0247578	P	0.999743	0.995204	P	0.829311	0.00395686	P	0.546539	0.204976	P	0.289267	0.0993027	P	0.335509	0.0186048	P	Eukaryotic translation initiation factor 5A-1 OS=Rattus norvegicus GN=Eif5a PE=1 SV=3	16-17	Domain:IPR016027:Nucleic acid-binding, OB-fold-like, Domain:IPR014722:Translation protein SH3-like, subgroup, Domain:IPR012340:Nucleic acid-binding, OB-fold, Domain:IPR008991:Translation protein SH3-like, Family:IPR001884:Eukaryotic initiation factor 5A hypusine (eIF-5A)	Biological Process:translational initiation, Molecular Function:translation initiation factor activity	NIL
Contig00522	0.979395	0.934349	P	0.741541	0.00143622	P	0.116013	6.23686e-05	P	0.545165	0.00947372	P	0.0503284	2.50053e-05	P	0.998387	0.978565	P	1.31519	0.000800427	P	1.93126	0.22046	P	1.82668	0.316285	P	2.26509	0.157705	P	ATP-dependent RNA helicase DDX54 OS=Mus musculus GN=Ddx54 PE=1 SV=1	NIL	Domain:IPR012541:DBP10CT	Cellular Component:nucleus, Molecular Function:ATP binding, Molecular Function:RNA binding	2 strong transmembrane helices, total score : 2740
Contig00523	0.990979	0.95531	P	0.596284	6.09813e-05	P	0.319585	0.107366	P	0.435813	0.0409471	P	0.0757542	5.28935e-06	A	0.999314	0.988979	P	0.840889	0.017267	P	1.69921	0.236914	P	1.35471	0.35435	P	1.75654	0.0217618	P	Rab5 GDP/GTP exchange factor OS=Bos taurus GN=RABGEF1 PE=1 SV=1	NIL	Domain:IPR002653:Zinc finger, A20-type	Molecular Function:zinc ion binding, Molecular Function:DNA binding	1 strong transmembrane helices, total score : 731
Contig00524	0.98812	0.949258	P	0.656589	5.38084e-05	P	0.107095	0.169686	P	0.131902	3.6462e-05	P	0.01445	2.0547e-07	A	0.99896	0.982497	P	0.824357	0.0149108	P	1.44052	0.286063	P	0.427023	0.148241	P	0.557557	0.0380519	P	Flagellar hook-associated protein 2 OS=Bacillus subtilis GN=fliD PE=3 SV=2	NIL	NIL	NIL	NIL
Contig00527	0.984672	0.942916	P	1.25584	0.00201674	P	1.04673	0.868367	P	2.05391	0.000521808	P	1.11394	0.0753741	P	0.99844	0.97866	P	0.876121	0.0260564	P	0.59589	0.222381	P	0.343583	0.130191	P	0.377023	0.0167755	P	Vacuolar protein sorting-associated protein 28 homolog OS=Mus musculus GN=Vps28 PE=2 SV=1	NIL	Family:IPR007143:Vacuolar protein sorting-associated, VPS28	NIL	NIL
Contig00533	0.992968	0.960391	P	0.724879	0.000512449	P	0.609401	0.212802	P	2.03016	0.000118068	P	0.310114	0.10425	P	0.998964	0.984096	P	1.49698	8.89226e-05	P	1.58952	0.219899	P	1.31002	0.33772	P	1.7787	0.000386229	P	Nuclear distribution protein nudE-like 1 OS=Xenopus tropicalis GN=ndel1 PE=2 SV=1	NIL	Domain:IPR006964:NUDE protein, C-terminal	NIL	NIL
Contig00536	0.991723	0.95711	P	1.24525	0.00826984	P	0.990987	0.952704	P	1.80863	9.93413e-05	P	1.05541	0.43048	P	0.99951	0.993025	P	0.784276	0.00578747	P	0.534017	0.174384	P	0.278885	0.100421	P	0.282951	1.05329e-05	P	Trafficking protein particle complex subunit 6B OS=Homo sapiens GN=TRAPPC6B PE=1 SV=1	NIL	Family:IPR007194:Transport protein particle (TRAPP) component, Bet3	NIL	2 strong transmembrane helices, total score : 1662
Contig04932	0.990604	0.954868	P	0.0523306	2.877e-05	P	0.217024	0.0270194	P	0.428511	0.00109604	P	0.115004	0.00021064	P,A	0.999115	0.983863	P	0.309112	1.28085e-07	P	0.897863	0.685631	P	1.39733	0.333246	P	1.00182	0.986972	P	Annexin A6 OS=Bos taurus GN=ANXA6 PE=1 SV=2	NIL	Family:IPR001464:Annexin	Molecular Function:calcium-dependent phospholipid binding, Molecular Function:calcium ion binding	1 strong transmembrane helices, total score : 799
Contig00539	0.989763	0.952119	P	0.673991	0.000895816	P	0.330109	0.0404606	P	0.633086	0.0435207	P	0.0821494	2.44193e-07	P	0.996895	0.971477	P	1.17802	0.0193695	P	1.70222	0.213515	P	1.43839	0.344995	P	2.02899	0.021355	P	Uncharacterized protein C2orf29 homolog OS=Mus musculus GN=D1Bwg0212e PE=2 SV=1	NIL	NIL	NIL	2 strong transmembrane helices, total score : 1781
Contig00543	0.993871	0.962684	P	0.40503	3.36882e-07	P	0.0299536	0.00154778	P	0.0948778	6.90719e-10	P	0.0324674	2.12079e-05	P	0.999807	0.997252	P	1.17223	0.0173567	P	2.25614	0.156557	P	0.311103	0.124234	P	0.372838	3.35648e-06	P	Uncharacterized protein DDB_G0289917 OS=Dictyostelium discoideum GN=DDB_G0289917 PE=4 SV=1	NIL	NIL	NIL	NIL
Contig00544	0.996288	0.969081	P	1.31828	0.00116956	P	2.40264	0.0519881	P	1.49097	0.000212726	P	1.39668	0.124316	P	0.999728	0.995687	P	0.555166	3.18961e-05	P	0.626139	0.251888	P	0.35744	0.104057	P	0.412589	4.14928e-06	P	NIL	NIL	NIL	NIL	NIL
Contig00545	0.991421	0.956338	P	0.767907	0.00203899	P	0.607792	0.0142803	P	0.155225	1.67952e-07	P	0.128229	0.00314047	P,A	0.997683	0.974156	P	0.90803	0.151003	P	2.1191	0.167126	P	2.86167	0.108616	P	3.36039	0.0110283	P	Poly(ADP-ribose) glycohydrolase OS=Bos taurus GN=PARG PE=1 SV=1	NIL	NIL	NIL	1 strong transmembrane helices, total score : 539
Contig00546	0.986554	0.944829	P	0.509277	0.00157356	P	0.30625	0.000207915	A	0.371495	0.00187391	P,A	0.592574	0.088941	A	0.987866	0.946635	P	4.50833	1.11078e-07	P	2.32512	0.175726	P	1.74956	0.0542487	P	3.03034	0.0195768	P	Amiloride-sensitive sodium channel subunit beta OS=Rattus norvegicus GN=Scnn1b PE=1 SV=2	29-30	NIL	NIL	2 strong transmembrane helices, total score : 2896
Contig00549	0.989832	0.953134	P	1.41492	0.00150577	P	1.37191	0.297923	P	2.21923	6.10279e-06	P	1.13263	0.240723	P	0.999674	0.993975	P	0.729665	0.00113052	P	0.415963	0.139664	P	0.197052	0.0721214	P	0.19242	0.00888322	P	Histone H2B OS=Drosophila teissieri GN=His2B PE=3 SV=3	NIL	Domain:IPR009072:Histone-fold, Domain:IPR007125:Histone core, Family:IPR000558:Histone H2B	Molecular Function:DNA binding, Molecular Function:DNA binding, Biological Process:nucleosome assembly, Cellular Component:nucleus, Molecular Function:DNA binding, Cellular Component:nucleosome	NIL
Contig00550	0.989732	0.952688	P	0.717896	0.0003151	P	0.201194	0.000777852	P	0.38887	4.67174e-06	P	0.086923	4.03161e-07	P	0.998736	0.98092	P	0.754237	0.00205671	P	1.16773	0.58628	P	0.819579	0.475058	P	0.873992	0.296998	P	NudC domain-containing protein 1 OS=Homo sapiens GN=NUDCD1 PE=2 SV=1	NIL	NIL	NIL	NIL
Contig00552	0.994204	0.963632	P	1.34743	0.000727951	P	1.24567	0.0339091	P	2.80502	5.65336e-07	P	1.46587	0.0210561	P	0.999248	0.986028	P	0.673221	0.000417314	P	0.382218	0.113603	P	0.207484	0.0635184	P	0.213575	0.00454893	P	Dynein light chain 2, cytoplasmic OS=Mus musculus GN=Dynll2 PE=1 SV=1	NIL	Family:IPR001372:Dynein light chain, type 1 and 2	Biological Process:microtubule-based process, Cellular Component:microtubule associated complex, Molecular Function:microtubule motor activity	2 strong transmembrane helices, total score : 2248
Contig00555	0.988901	0.951202	P	0.843244	0.00750018	P	0.901399	0.663815	P	0.4539	0.0294081	P	0.25503	0.215058	P	0.998849	0.981528	P	0.764892	0.00110858	P	2.23545	0.151064	P	2.61016	0.126179	P	3.57718	0.00351172	P	Ancient ubiquitous protein 1 OS=Homo sapiens GN=AUP1 PE=1 SV=1	NIL	NIL	NIL	2 strong transmembrane helices, total score : 2678
Contig00560	0.991943	0.957812	P	1.38432	0.000205329	P	1.89815	0.122088	P	2.48117	1.2358e-06	P	1.61322	4.08426e-05	P	0.999261	0.988092	P	0.709561	0.000239009	P	0.68215	0.310231	P	0.370656	0.122677	P	0.408161	0.0308096	P	Coiled-coil domain-containing protein 115 OS=Mus musculus GN=Ccdc115 PE=2 SV=1	24-25	NIL	NIL	3 strong transmembrane helices, total score : 2847
Contig00562	0.997015	0.97154	P	1.20543	0.00565374	P	1.92818	0.00547482	P	1.38001	0.000946579	P	1.01613	0.91504	P	0.998857	0.981926	P	0.540631	1.06911e-05	P	0.943016	0.817302	P	0.708424	0.322759	P	0.969016	0.785236	P	26S protease regulatory subunit 6B OS=Macaca fascicularis GN=PSMC4 PE=2 SV=1	NIL	Conserved_site:IPR003960:AAA ATPase, conserved site, Domain:IPR003959:AAA ATPase, core	Molecular Function:ATP binding, Molecular Function:ATP binding	3 strong transmembrane helices, total score : 3833
Contig00565	0.995985	0.967194	P	1.23669	0.0252691	P	2.24548	0.0261737	P	1.77904	0.000770265	P	2.98676	0.00138011	P	0.999999	0.999987	P	1.07344	0.2934	P	0.842034	0.561178	P	0.433965	0.0859282	P	0.440385	0.0174391	P	Cytochrome c oxidase subunit 1 OS=Ornithorhynchus anatinus GN=MT-CO1 PE=3 SV=1	49-50	Family:IPR000883:Cytochrome c oxidase, subunit I	Molecular Function:heme binding, Cellular Component:integral to membrane, Biological Process:aerobic respiration, Biological Process:electron transport, Molecular Function:iron ion binding	7 strong transmembrane helices, total score : 8014
Contig00566	0.994507	0.963965	P	1.15763	0.019899	P	1.31871	0.337149	P	2.01838	0.0349294	P	0.967141	0.552164	P	0.999015	0.983144	P	0.822393	0.0064736	P	0.554691	0.195311	P	0.331397	0.0899182	P	0.201651	0.000324503	P	Mps one binder kinase activator-like 3 OS=Gallus gallus GN=MOBKL3 PE=2 SV=1	NIL	Family:IPR005301:Mob1/phocein, Conserved_site:IPR000319:Aspartate-semialdehyde dehydrogenase, conserved site	Molecular Function:protein binding, Molecular Function:NADP binding, Biological Process:amino acid metabolic process, Molecular Function:aspartate-semialdehyde dehydrogenase activity	1 strong transmembrane helices, total score : 1851
Contig00572	0.992104	0.95832	P	0.745858	0.00049135	P	0.126224	0.0279887	P	0.0826922	7.97809e-09	P	0.0643593	0.00783007	P,A	0.998896	0.98346	P	2.04917	0.00118011	P	0.9694	0.905026	P	1.9042	0.218375	P	3.2854	0.0148925	P	60S ribosomal protein L38 OS=Homo sapiens GN=RPL38 PE=1 SV=2	NIL	Family:IPR002675:Ribosomal protein L38e	Biological Process:translation, Cellular Component:ribosome, Cellular Component:intracellular, Molecular Function:structural constituent of ribosome	2 strong transmembrane helices, total score : 1285
Contig00573	0.989711	0.952964	P	1.39519	0.000784629	P	2.29579	0.0232963	P	2.36542	0.00720262	P	1.81517	0.00176375	P	0.999306	0.987299	P	0.733944	0.00020082	P	0.436861	0.158722	P	0.211638	0.0712195	P	0.228301	0.0264851	P	60S ribosomal protein L28 OS=Homo sapiens GN=RPL28 PE=1 SV=3	NIL	Family:IPR002672:Ribosomal protein L28e	Biological Process:translation, Cellular Component:ribosome, Cellular Component:intracellular, Molecular Function:structural constituent of ribosome	1 strong transmembrane helices, total score : 1394
Contig00576	0.991571	0.95667	P	0.976607	0.614957	P	0.833177	0.229119	P	0.58818	0.0116406	P	0.125051	0.0109239	P	0.997521	0.974535	P	1.49066	9.35493e-05	P	2.39794	0.135694	P	1.56753	0.253667	P	2.08415	0.0123976	P	Phospholipase A-2-activating protein OS=Rattus norvegicus GN=Plaa PE=2 SV=3	NIL	Domain:IPR013535:PUL	NIL	1 strong transmembrane helices, total score : 786
Contig00578	0.987998	0.949351	P	0.519626	8.40501e-06	P	0.630889	0.000686719	P	1.84034	0.000679772	P	0.907243	0.288238	P	0.998455	0.979189	P	1.38948	0.000854281	P	1.16057	0.629363	P	0.862849	0.617077	P	1.38044	0.194664	P	1-O-acylceramide synthase OS=Mus musculus GN=Lypla3 PE=1 SV=1	NIL	Active_site:IPR008262:Lipase, active site, Family:IPR003386:Lecithin:cholesterol acyltransferase	Molecular Function:catalytic activity, Biological Process:lipid metabolic process, Molecular Function:phosphatidylcholine-sterol O-acyltransferase activity	NIL
Contig00580	0.990289	0.954148	P	1.16935	0.00871752	P	1.8729	0.000196691	P	0.95012	0.282592	P	0.841637	0.00784872	P	0.999799	0.99633	P	0.665415	3.98263e-05	P	1.3267	0.396464	P	0.931574	0.8087	P	1.0962	0.513372	P	NADH dehydrogenase [ubiquinone] flavoprotein 1, mitochondrial OS=Pan troglodytes GN=NDUFV1 PE=2 SV=1	NIL	Domain:IPR011538:NADH-ubiquinone oxidoreductase, 51 kDa subunit, Family:IPR011537:NADH-ubiquinone oxidoreductase, F subunit, Conserved_site:IPR001949:NADH-ubiquinone oxidoreductase, 51 kDa subunit, conserved site	Molecular Function:NAD binding, Molecular Function:FMN binding, Biological Process:electron transport, Molecular Function:NAD binding, Molecular Function:FMN binding, Biological Process:electron transport, Molecular Function:FMN binding	1 strong transmembrane helices, total score : 673
Contig00585	0.991149	0.955924	P	1.3947	0.000259021	P	2.19999	0.0762452	P	1.27664	0.00186629	P	2.47228	6.66965e-07	P	0.998987	0.983703	P	0.68636	0.0017274	P	1.21812	0.483047	P	0.722068	0.350654	P	0.98232	0.887891	P	Ubiquitin-conjugating enzyme E2 A OS=Homo sapiens GN=UBE2A PE=2 SV=2	NIL	Domain:IPR016135:Ubiquitin-conjugating enzyme/RWD-like, Domain:IPR000608:Ubiquitin-conjugating enzyme, E2	Biological Process:regulation of protein metabolic process, Biological Process:post-translational protein modification, Molecular Function:small conjugating protein ligase activity	2 strong transmembrane helices, total score : 3319
Contig00588	0.989867	0.953222	P	1.37947	0.000235189	P	1.93323	0.000196577	P	2.35956	9.6662e-05	P	1.08338	0.42459	P	0.999319	0.987765	P	0.728246	0.000378526	P	0.513419	0.189272	P	0.298897	0.101751	P	0.349443	0.0326696	P	Translationally-controlled tumor protein homolog (Fragment) OS=Schistosoma mansoni GN=TCTP PE=2 SV=1	NIL	Domain:IPR011323:Mss4/translationally controlled tumour-associated TCTP, Domain:IPR011057:Mss4-like, Family:IPR001983:Translationally controlled tumour-associated TCTP	Cellular Component:cytoplasm	NIL
Contig00590	0.991212	0.955999	P	0.80521	0.00260162	P	0.510661	0.0559675	P	0.141276	9.01486e-08	P	0.0621688	2.95321e-05	P,A	0.990906	0.952837	P	0.963171	0.68299	P	2.21511	0.234085	P	3.86425	0.0910405	P	5.79894	0.00368229	P	Putative pre-mRNA-splicing factor ATP-dependent RNA helicase DHX15 OS=Mus musculus GN=Dhx15 PE=2 SV=2	NIL	NIL	NIL	2 strong transmembrane helices, total score : 2070
Contig00592	0.985916	0.945218	P	0.829727	0.00496167	P	0.532315	0.10969	P	0.854692	0.0109565	P	0.448724	5.63892e-06	P	0.999571	0.99268	P	1.37854	0.000239652	P	1.08945	0.770035	P	0.976943	0.945033	P	1.41542	0.26283	P	Alkylated DNA repair protein alkB homolog 6 OS=Danio rerio GN=alkbh6 PE=2 SV=1	NIL	Domain:IPR005123:2OG-Fe(II) oxygenase	NIL	2 strong transmembrane helices, total score : 1200
Contig04815	0.99572	0.968149	P	0.63366	5.0491e-05	P	0.437568	0.0733992	P	1.2877	0.00850664	P	0.23235	3.57614e-08	P	0.998641	0.980057	P	1.44408	0.000152745	P	1.00559	0.981899	P	0.646227	0.197191	P	0.681776	0.000101855	P	Antigen Sm21.7 OS=Schistosoma mansoni GN=SM21.7 PE=2 SV=1	NIL	Domain:IPR011992:EF-Hand type, Domain:IPR002048:Calcium-binding EF-hand, Family:IPR001372:Dynein light chain, type 1 and 2	Molecular Function:calcium ion binding, Molecular Function:calcium ion binding, Biological Process:microtubule-based process, Cellular Component:microtubule associated complex, Molecular Function:microtubule motor activity	1 strong transmembrane helices, total score : 1382
Contig00596	0.992792	0.95891	P	0.534752	2.45019e-05	P	0.221609	4.34254e-06	P	0.404429	2.34813e-06	P	0.155352	4.50789e-05	A	0.999773	0.996304	P	1.61865	7.07084e-05	P	2.36424	0.122773	P	4.71398	0.0521131	P	6.22992	0.0159942	P	Myb-like protein C OS=Dictyostelium discoideum GN=mybC PE=1 SV=1	29-30	NIL	NIL	3 strong transmembrane helices, total score : 2506
Contig00597	0.995473	0.96712	P	0.564294	0.000449781	P	0.796136	0.390691	P	0.456272	0.0312375	P	0.572033	0.208511	P	0.999986	0.999782	P	1.25787	0.00587635	P	1.93611	0.170505	P	2.40418	0.0919357	P	3.72983	8.97759e-07	P	Periodic tryptophan protein 2 homolog OS=Pongo abelii GN=PWP2 PE=2 SV=1	NIL	Domain:IPR015943:WD40/YVTN repeat-like, Repeat:IPR001680:WD40 repeat	NIL	3 strong transmembrane helices, total score : 3446
Contig00600	0.991764	0.957063	P	1.33316	0.000834396	P	1.6897	0.0120372	P	2.42888	1.24492e-06	P	1.66498	3.5476e-05	P	0.999629	0.993907	P	0.708301	0.000368883	P	0.665648	0.279633	P	0.351954	0.110424	P	0.4525	0.0186429	P	Dolichyldiphosphatase 1 OS=Callicebus moloch GN=DOLPP1 PE=3 SV=1	NIL	Family:IPR000326:Phosphatidic acid phosphatase type 2/haloperoxidase	Cellular Component:membrane, Molecular Function:catalytic activity	5 strong transmembrane helices, total score : 7307
Contig00602	0.992488	0.959006	P	0.523026	3.62174e-06	P	0.0945883	0.0239683	P	0.402061	0.0205614	P	0.0619269	0.00024239	P	0.999674	0.994618	P	1.51986	8.90165e-05	P	1.67937	0.227499	P	1.62808	0.225097	P	2.31986	0.0189028	P	Biotin--protein ligase OS=Homo sapiens GN=HLCS PE=1 SV=1	NIL	Domain:IPR004408:Biotin--acetyl-CoA-carboxylase ligase	Biological Process:protein modification process, Molecular Function:biotin-[acetyl-CoA-carboxylase] ligase activity	3 strong transmembrane helices, total score : 3475
Contig00603	0.988851	0.950816	P	1.36432	0.00134604	P	1.22404	0.40072	P	2.01565	0.0433165	P	1.74707	0.000957257	P	0.999706	0.995018	P	0.635401	8.51035e-05	P	0.493981	0.185206	P	0.352221	0.116948	P	0.459548	0.0234317	P	Cytochrome c oxidase subunit 5B, mitochondrial OS=Pongo abelii GN=COX5B PE=2 SV=1	NIL	Family:IPR002124:Cytochrome c oxidase, subunit Vb	Biological Process:electron transport, Cellular Component:mitochondrial envelope, Molecular Function:cytochrome-c oxidase activity	1 strong transmembrane helices, total score : 2480
Contig00604	0.990398	0.954299	P	0.398677	1.81537e-06	P	0.101558	0.0103413	P	0.425503	1.53097e-06	P	0.0813462	5.74388e-07	P	0.99844	0.978811	P	1.97681	3.06956e-05	P	1.79071	0.202616	P	1.00867	0.972742	P	0.865866	0.388258	P	2-acylglycerol O-acyltransferase 1 OS=Xenopus tropicalis GN=mogat1 PE=2 SV=1	NIL	Family:IPR007130:Diacylglycerol acyltransferase	NIL	3 strong transmembrane helices, total score : 2060
Contig00605	0.992375	0.958965	P	0.620664	3.52764e-05	P	0.102571	0.0295759	P	0.352766	3.01588e-07	P	0.226477	9.45342e-08	P	0.99959	0.992415	P	5.2506	1.62942e-08	P	5.22755	0.0656693	P	3.30437	0.104639	P	2.76832	0.0147588	P	Uncharacterized protein DDB_G0280579 OS=Dictyostelium discoideum GN=DDB_G0280579 PE=4 SV=1	NIL	Domain:IPR001220:Legume lectin, beta domain	Molecular Function:sugar binding	1 strong transmembrane helices, total score : 1331
Contig00609	0.996246	0.969807	P	0.411002	1.88423e-05	P	0.0585244	1.21505e-06	A	0.109137	8.35244e-08	P	0.113241	0.00123313	A	0.999498	0.991351	P	8.27622	6.32605e-09	P	4.38313	0.0661806	P	3.73779	0.0724894	P	2.53357	2.66066e-07	P	Serine-aspartate repeat-containing protein D OS=Staphylococcus aureus (strain N315) GN=sdrD PE=1 SV=1	NIL	NIL	NIL	1 strong transmembrane helices, total score : 770
Contig00615	0.988064	0.94911	P	2.2783	1.30778e-05	P	0.837745	0.653726	P	3.15004	0.00925805	P	0.791216	0.0338439	P	0.998491	0.97889	P	0.610034	0.000191618	P	0.584754	0.212288	P	0.153906	0.0682983	P	0.10911	0.00372321	P	Dynein light chain 2, cytoplasmic OS=Rattus norvegicus GN=Dynll2 PE=1 SV=1	NIL	Family:IPR001719:AP endonuclease, family 2, Family:IPR001372:Dynein light chain, type 1 and 2	Biological Process:DNA repair, Cellular Component:intracellular, Molecular Function:endonuclease activity, Molecular Function:DNA binding, Biological Process:microtubule-based process, Cellular Component:microtubule associated complex, Molecular Function:microtubule motor activity	NIL
Contig00619	0.993514	0.961777	P	1.28272	0.00260818	P	2.50647	0.000912989	P	1.65278	0.00094696	P	0.966604	0.530231	P	0.999423	0.989291	P	0.580657	1.61861e-05	P	0.90081	0.696984	P	0.441403	0.134566	P	0.585146	0.0229492	P	Translocon-associated protein subunit alpha OS=Oncorhynchus mykiss GN=ssr1 PE=2 SV=1	39-40	Family:IPR005595:Translocon-associated protein (TRAP), alpha subunit	NIL	3 strong transmembrane helices, total score : 4567
Contig00620	0.994002	0.961123	P	0.94864	0.471801	P	0.651659	0.0113234	P	1.31248	0.00418449	P	0.63564	0.00055978	P	0.999973	0.999727	P	0.995642	0.951392	P	1.10654	0.637304	P	0.941579	0.809962	P	1.96782	0.00413008	P	Translocon-associated protein subunit gamma OS=Pongo abelii GN=SSR3 PE=2 SV=1	NIL	Family:IPR009779:Translocon-associated, gamma subunit, Family:IPR000276:GPCR, rhodopsin-like	Cellular Component:integral to endoplasmic reticulum membrane, Biological Process:cotranslational protein targeting to membrane, Cellular Component:translocon complex, Cellular Component:integral to membrane, Biological Process:G-protein coupled receptor protein signaling pathway, Molecular Function:rhodopsin-like receptor activity	3 strong transmembrane helices, total score : 5034
Contig00621	0.993819	0.962204	P	0.87562	0.031066	P	1.21675	0.358907	P	1.13878	0.0343327	P	0.392002	0.0293428	P	0.997785	0.975487	P	0.884522	0.0358169	P	1.63098	0.220102	P	1.0504	0.841443	P	1.30387	0.0773996	P	Dipeptidyl-peptidase 1 OS=Bos taurus GN=CTSC PE=2 SV=1	33-34	Domain:IPR014882:Cathepsin C exclusion, Family:IPR013128:Peptidase C1A, papain, Domain:IPR000668:Peptidase C1A, papain C-terminal, Active_site:IPR000169:Peptidase, cysteine peptidase active site	Molecular Function:cysteine-type peptidase activity, Molecular Function:cysteine-type peptidase activity, Biological Process:proteolysis, Biological Process:proteolysis, Molecular Function:cysteine-type endopeptidase activity	1 strong transmembrane helices, total score : 1355
Contig00625	0.994643	0.96468	P	1.34217	0.00353737	P	2.21778	0.000160089	P	1.49312	0.00300347	P	2.02849	5.65137e-05	P	0.999643	0.993673	P	1.02697	0.559326	P	1.30467	0.417439	P	0.774402	0.396826	P	0.784662	0.185148	P	Coiled-coil-helix-coiled-coil-helix domain-containing protein 2, mitochondrial OS=Homo sapiens GN=CHCHD2 PE=1 SV=1	NIL	Domain:IPR010625:CHCH	NIL	2 strong transmembrane helices, total score : 2415
Contig00627	0.990433	0.954218	P	1.7606	6.33361e-05	P	1.90736	0.10856	P	2.64227	0.0303372	P	1.64862	0.000171161	P	0.999689	0.994454	P	0.793088	0.00169567	P	0.635221	0.231032	P	0.336351	0.111422	P	0.453467	0.0334147	P	Protein BUD31 homolog OS=Xenopus laevis GN=bud31 PE=2 SV=1	NIL	Family:IPR001748:G10 protein	Cellular Component:nucleus	1 strong transmembrane helices, total score : 616
Contig00629	0.990427	0.954117	P	0.741436	0.00122039	P	1.68531	0.0806893	P	1.41664	0.000182563	P	1.23309	0.00291476	P	0.998951	0.98237	P	0.818681	0.00657829	P	0.959189	0.874096	P	0.605528	0.285244	P	0.558947	0.192016	P	2,3-bisphosphoglycerate-dependent phosphoglycerate mutase OS=Thermoanaerobacter tengcongensis GN=gpmA PE=3 SV=1	NIL	Domain:IPR013078:Phosphoglycerate mutase, Family:IPR005952:Phosphoglycerate mutase 1	Biological Process:glycolysis	1 strong transmembrane helices, total score : 539
Contig00631	0.990097	0.95277	P	0.684491	0.000452799	P	0.273183	0.0657426	P	0.872733	0.0879976	P	0.110331	2.33535e-06	P	0.999373	0.990842	P	1.19239	0.0191124	P	0.946033	0.849998	P	0.580815	0.210959	P	0.720449	0.00161395	P	POU domain, class 2, transcription factor 3 OS=Mus musculus GN=Pou2f3 PE=2 SV=2	NIL	Domain:IPR013847:POU, Domain:IPR012287:Homeodomain-related, Domain:IPR010982:Lambda repressor-like, DNA-binding, Domain:IPR009057:Homeodomain-like, Domain:IPR001356:Homeobox, Domain:IPR000327:POU-specific	Biological Process:regulation of transcription, Molecular Function:DNA binding, Molecular Function:DNA binding, Molecular Function:sequence-specific DNA binding, Cellular Component:nucleus, Molecular Function:transcription factor activity, Cellular Component:nucleus, Molecular Function:transcription factor activity	1 strong transmembrane helices, total score : 1052
Contig00636	0.995275	0.966779	P	0.845149	0.00879639	P	1.00186	0.986792	P	0.747955	0.00121434	P	0.187141	5.23052e-08	P	0.999728	0.995034	P	1.062	0.196903	P	1.53682	0.255049	P	1.44071	0.238466	P	1.73387	0.0195887	P	PCI domain-containing protein 2 OS=Homo sapiens GN=PCID2 PE=1 SV=2	NIL	Domain:IPR013143:PCI/PINT associated module, Domain:IPR000717:Proteasome component region PCI	NIL	NIL
Contig00638	0.99261	0.95918	P	1.14895	0.0419997	P	0.157939	9.38296e-08	P	0.694854	0.000379675	P	0.378113	0.0497564	P	0.999829	0.996991	P	1.21797	0.0033218	P	0.637143	0.253738	P	0.247981	0.0743231	P	0.390214	0.0182689	P	UPF0331 protein TTE0752 OS=Thermoanaerobacter tengcongensis GN=TTE0752 PE=3 SV=1	26-27	NIL	NIL	1 strong transmembrane helices, total score : 1215
Contig00639	0.988439	0.949941	P	1.03439	0.53249	P	0.728966	0.212921	P	0.441175	4.75166e-06	P	0.712128	0.00202234	P	0.998552	0.979512	P	0.756328	0.00111033	P	1.50045	0.267943	P	1.49885	0.319242	P	2.16183	0.00626573	P	39S ribosomal protein L3, mitochondrial OS=Homo sapiens GN=MRPL3 PE=1 SV=1	19-20	Domain:IPR009000:Translation elongation and initiation factors/Ribosomal, beta-barrel, Family:IPR000597:Ribosomal protein L3	Biological Process:translation, Cellular Component:ribosome, Cellular Component:intracellular, Molecular Function:structural constituent of ribosome	3 strong transmembrane helices, total score : 2196
Contig00642	0.993005	0.956913	P	1.21172	0.0246576	P	1.55758	0.0893833	P	1.59695	0.00306064	P	1.35424	0.103793	P	0.998973	0.982915	P	0.506296	2.29606e-05	P	0.846626	0.559741	P	0.111914	0.0527915	P	0.102124	0.023808	P	Putative eggshell protein OS=Fasciola hepatica PE=2 SV=1	NIL	Family:IPR012615:Trematode Eggshell Synthesis	NIL	1 strong transmembrane helices, total score : 1569
Contig00644	0.986514	0.946554	P	1.46907	8.13047e-05	P	0.780595	0.00269249	P	1.49075	0.0003502	P	0.466242	0.00237831	P	0.999185	0.984907	P	0.871718	0.0152467	P	0.661635	0.300869	P	0.457038	0.188037	P	0.503973	0.0984045	P	Neighbor of COX4 OS=Mus musculus GN=Cox4nb PE=1 SV=1	21-22	Family:IPR005366:Protein of unknown function UPF0172	NIL	1 strong transmembrane helices, total score : 571
Contig00646	0.991504	0.956422	P	1.61802	4.93199e-05	P	1.94938	0.0301264	P	2.44206	3.94e-06	P	2.33507	2.11628e-06	P	0.999642	0.994359	P	0.813319	0.00460409	P	0.556572	0.199169	P	0.309206	0.100458	P	0.330307	0.0138692	P	Ubiquitin-like protein 4A OS=Homo sapiens GN=UBL4A PE=1 SV=1	NIL	Domain:IPR000626:Ubiquitin	Biological Process:protein modification process	1 strong transmembrane helices, total score : 721
Contig00098	0.99189	0.957297	P	0.905857	0.070846	P	0.281609	0.000548727	P	1.41069	0.00150316	P	1.25109	0.00539437	P	0.998648	0.980081	P	1.19312	0.00583764	P	0.780546	0.426579	P	0.524633	0.176343	P	0.796942	0.125708	P	Antigen Sm21.7 OS=Schistosoma mansoni GN=SM21.7 PE=2 SV=1	NIL	Domain:IPR011992:EF-Hand type, Domain:IPR002048:Calcium-binding EF-hand, Family:IPR001372:Dynein light chain, type 1 and 2	Molecular Function:calcium ion binding, Molecular Function:calcium ion binding, Biological Process:microtubule-based process, Cellular Component:microtubule associated complex, Molecular Function:microtubule motor activity	1 strong transmembrane helices, total score : 851
Contig00648	0.989926	0.953218	P	0.85761	0.0179043	P	0.565102	0.131105	P	0.747448	0.111856	P	0.106628	0.0147674	P	0.998681	0.98031	P	0.72038	0.000947096	P	1.28262	0.424815	P	0.438169	0.158282	P	0.604178	0.0217617	P	Beta-1,4-galactosyltransferase 2 OS=Homo sapiens GN=B4GALT2 PE=1 SV=1	NIL	PTM:IPR006162:Phosphopantetheine attachment site, Family:IPR003859:Metazoa galactosyltransferase	Molecular Function:phosphopantetheine binding, Biological Process:carbohydrate metabolic process	2 strong transmembrane helices, total score : 2390
Contig00656	0.990225	0.95368	P	0.548069	1.73643e-05	P	0.188198	1.80622e-06	P	0.673585	0.0151824	P	0.101529	0.0291794	P	0.996956	0.971316	P	3.00218	5.58962e-07	P	3.01035	0.0861874	P	1.57269	0.230331	P	1.94349	0.000128987	P	Endophilin-A2 OS=Homo sapiens GN=SH3GL1 PE=1 SV=1	NIL	Domain:IPR004148:BAR, Domain:IPR001452:Src homology-3, Domain:IPR000108:Neutrophil cytosol factor 2	Cellular Component:cytoplasm, Molecular Function:protein binding	NIL
Contig00658	0.991681	0.95739	P	0.713407	0.00022078	P	0.0864669	5.93236e-09	P	0.19327	3.23344e-08	P	0.0483633	5.20294e-07	P	0.9997	0.995673	P	1.90677	1.10801e-05	P	5.33024	0.0730791	P	0.921615	0.773092	P	0.990891	0.941699	P	DNA-directed RNA polymerase subunit beta' OS=Sulcia muelleri (strain GWSS) GN=rpoC PE=3 SV=2	NIL	NIL	NIL	1 strong transmembrane helices, total score : 1662
Contig00664	0.992625	0.958744	P	1.10328	0.0953305	P	1.31719	0.00895409	P	0.241389	7.55409e-07	P	0.785702	0.00195907	P	0.999245	0.987864	P	1.31242	0.000979216	P	2.73174	0.0989586	P	2.03808	0.1502	P	2.68353	0.00194527	P	Poly(U)-binding-splicing factor PUF60-B OS=Danio rerio GN=puf60b PE=2 SV=2	NIL	Domain:IPR012677:Nucleotide-binding, alpha-beta plait, Domain:IPR003954:RNA recognition, region 1, Domain:IPR000504:RNA recognition motif, RNP-1	Molecular Function:nucleotide binding, Molecular Function:nucleic acid binding, Molecular Function:nucleic acid binding	1 strong transmembrane helices, total score : 1256
Contig00751	0.986944	0.947112	P	0.595647	9.6438e-05	P	0.2775	0.000124091	P	1.27917	0.00273155	P	0.227344	1.74084e-05	P	0.999261	0.987583	P	1.12917	0.0630275	P	0.805665	0.500474	P	0.464081	0.158588	P	0.374123	0.101536	P	Antigen Sm21.7 OS=Schistosoma mansoni GN=SM21.7 PE=2 SV=1	NIL	Domain:IPR002048:Calcium-binding EF-hand, Family:IPR001372:Dynein light chain, type 1 and 2	Molecular Function:calcium ion binding, Biological Process:microtubule-based process, Cellular Component:microtubule associated complex, Molecular Function:microtubule motor activity	2 strong transmembrane helices, total score : 1589
Contig00668	0.990968	0.954966	P	0.599747	0.00159828	P	0.135778	8.26565e-05	P	0.845933	0.0181371	P	0.272596	3.01309e-07	P	0.999268	0.987631	P	2.15961	2.70525e-06	P	1.69739	0.231422	P	1.07775	0.755175	P	1.12572	0.32033	P	Serpin B10 OS=Otolemur garnettii GN=SERPINB10 PE=3 SV=1	NIL	Family:IPR000215:Protease inhibitor I4, serpin	Molecular Function:serine-type endopeptidase inhibitor activity	1 strong transmembrane helices, total score : 1972
Contig00671	0.990197	0.953768	P	1.15839	0.0179859	P	1.66309	0.167342	P	3.5219	5.43822e-07	P	4.71157	6.94873e-05	P	0.999256	0.987795	P	0.92769	0.137024	P	0.471103	0.155786	P	0.293608	0.0832145	P	0.3775	0.00535666	P	Ly-6/neurotoxin-like protein 1 OS=Macaca mulatta GN=LYNX1 PE=3 SV=1	44-45	Domain:IPR001526:CD59 antigen	NIL	4 strong transmembrane helices, total score : 5472
Contig00673	0.991183	0.955889	P	0.687444	0.000492671	P	0.343005	0.0499127	P	0.67465	0.00078166	P	0.150003	3.59597e-07	P	0.998778	0.98112	P	1.3031	0.00200389	P	1.95494	0.168128	P	1.4491	0.267565	P	1.87073	0.0591934	P	Proactivator polypeptide OS=Homo sapiens GN=PSAP PE=1 SV=2	40-41	Domain:IPR011001:Saposin-like, Family:IPR008373:Saposin, Domain:IPR008140:Saposin B subdomain, Domain:IPR008139:Saposin B, Domain:IPR008138:Saposin-like type B, 2, Domain:IPR007856:Saposin-like type B, 1, Domain:IPR003119:Saposin type A	Biological Process:sphingolipid metabolic process, Cellular Component:lysosome, Biological Process:lipid metabolic process	1 strong transmembrane helices, total score : 2342
Contig00674	0.98755	0.947853	P	0.835362	0.0224786	P	0.492158	0.000218641	P	1.02025	0.72557	P	0.270521	1.31631e-05	P	0.998579	0.97948	P	1.58106	8.77475e-05	P	1.90697	0.206875	P	1.0416	0.884758	P	1.56702	0.0870717	P	Ectonucleoside triphosphate diphosphohydrolase 6 OS=Homo sapiens GN=ENTPD6 PE=1 SV=2	NIL	Family:IPR000407:Nucleoside phosphatase GDA1/CD39	Molecular Function:hydrolase activity	2 strong transmembrane helices, total score : 4300
Contig00677	0.994128	0.96338	P	1.09003	0.115487	P	0.608586	0.129056	P	1.62437	0.00244364	P	0.535575	6.28435e-06	P	0.998908	0.982011	P	0.802223	0.0024171	P	0.446143	0.14745	P	0.288575	0.0690863	P	0.262506	0.000929171	P	28S ribosomal protein S12, mitochondrial OS=Bos taurus GN=MRPS12 PE=2 SV=1	NIL	Domain:IPR016027:Nucleic acid-binding, OB-fold-like, Domain:IPR012340:Nucleic acid-binding, OB-fold, Family:IPR006032:Ribosomal protein S12/S23, Family:IPR005679:Ribosomal protein S12, bacterial-type	Biological Process:translation, Cellular Component:ribosome, Cellular Component:intracellular, Molecular Function:structural constituent of ribosome, Cellular Component:small ribosomal subunit, Biological Process:translation, Molecular Function:structural constituent of ribosome	2 strong transmembrane helices, total score : 1588
Contig00678	0.986951	0.944722	P	0.710595	0.00456547	P	0.307396	4.76443e-05	P,A	0.285729	0.000146502	P	0.332093	0.00636433	A	0.997897	0.975066	P	2.22743	9.94321e-06	P	1.97512	0.244262	P	3.59405	0.0818421	P	7.92203	1.0492e-07	P	Tetraspanin-31 OS=Homo sapiens GN=TSPAN31 PE=2 SV=1	NIL	NIL	NIL	5 strong transmembrane helices, total score : 7441
Contig00679	0.990031	0.952357	P	1.20616	0.00630645	P	2.12216	0.0192921	P	1.35914	0.000729581	P	1.89177	1.92038e-05	P	0.999117	0.983894	P	0.646841	4.35209e-05	P	1.00026	0.99923	P	0.597268	0.198689	P	0.65628	0.0894298	P	Protein SET OS=Rattus norvegicus GN=Set PE=1 SV=2	NIL	Family:IPR002164:Nucleosome assembly protein (NAP)	Biological Process:nucleosome assembly, Cellular Component:nucleus	NIL
Contig00681	0.990349	0.953779	P	0.579703	2.30996e-05	P	0.224955	5.58007e-07	P	0.483717	3.62363e-06	P	0.303933	3.47802e-06	P	0.998636	0.980015	P	3.17296	1.73343e-07	P	3.95764	0.0850346	P	3.46531	0.0674654	P	3.76655	0.0148656	P	Myosin heavy chain, muscle OS=Drosophila melanogaster GN=Mhc PE=1 SV=4	NIL	Family:IPR015650:Heavy chain of Myosin, Domain:IPR010978:tRNA-binding arm, Domain:IPR009053:Prefoldin, Domain:IPR002928:Myosin tail	Molecular Function:nucleotide binding, Cellular Component:myosin complex, Molecular Function:motor activity	NIL
Contig00682	0.993308	0.961311	P	1.47953	0.000505645	P	1.89261	0.116443	P	2.23995	0.00019931	P	1.84153	0.0363466	P	0.999552	0.992564	P	0.76877	0.00073842	P	0.500577	0.159769	P	0.257267	0.0793395	P	0.250163	0.0169379	P	40S ribosomal protein S18 OS=Aequipecten irradians GN=RPS18 PE=2 SV=1	NIL	Domain:IPR010979:Ribosomal protein S13-like, H2TH, Family:IPR001892:Ribosomal protein S13	Molecular Function:nucleic acid binding, Biological Process:translation, Cellular Component:ribosome, Cellular Component:intracellular, Molecular Function:structural constituent of ribosome, Molecular Function:RNA binding	1 strong transmembrane helices, total score : 3716
Contig00683	0.99076	0.955036	P	0.708261	0.000131852	P	0.14776	0.0140938	P	0.323547	2.41341e-07	P	0.101527	3.34361e-07	P,A	0.999767	0.996336	P	2.11098	3.74031e-06	P	2.19693	0.15125	P	2.08272	0.21344	P	2.55461	0.0259374	P	Mitogen-activated protein kinase kinase kinase 7-interacting protein 3 OS=Mus musculus GN=Map3k7ip3 PE=2 SV=2	22-23	NIL	NIL	1 strong transmembrane helices, total score : 1277
Contig00684	0.984534	0.942428	P	0.426981	1.9869e-05	P	0.226101	0.000966757	P	1.02348	0.858018	P	0.565361	0.008473	P	0.99947	0.992821	P	0.229812	3.16333e-07	P	0.680927	0.25243	P	0.881575	0.658337	P	0.93103	0.694522	P	SPX and EXS domain-containing protein 5 OS=Dictyostelium discoideum GN=DDB_G0290647 PE=4 SV=2	25-26	NIL	NIL	NIL
Contig00686	0.982573	0.936535	P	0.551268	1.30507e-05	P	0.0828651	0.0162089	P	0.591821	0.00193737	P	0.244665	0.0104829	P	0.998409	0.978461	P	3.19256	2.00365e-07	P	2.6538	0.127454	P	2.28897	0.128887	P	3.56242	0.0162178	P	Tryptase OS=Sus scrofa GN=MCT7 PE=2 SV=1	25-26	Domain:IPR009003:Peptidase, trypsin-like serine and cysteine, Domain:IPR001314:Peptidase S1A, chymotrypsin, Domain:IPR001254:Peptidase S1 and S6, chymotrypsin/Hap	Molecular Function:catalytic activity, Biological Process:proteolysis, Molecular Function:serine-type endopeptidase activity, Biological Process:proteolysis, Molecular Function:serine-type endopeptidase activity	2 strong transmembrane helices, total score : 2670
Contig00688	0.993397	0.961692	P	0.640376	2.66445e-05	P	0.293131	0.0458056	P	1.87244	6.90902e-05	P	0.793385	0.00593957	P	0.999632	0.993186	P	0.652387	0.000228705	P	0.842691	0.543423	P	0.387385	0.0898608	P	0.439785	0.00283824	P	Proactivator polypeptide OS=Gallus gallus GN=PSAP PE=1 SV=1	NIL	Domain:IPR011001:Saposin-like, Domain:IPR008139:Saposin B, Domain:IPR008138:Saposin-like type B, 2	NIL	2 strong transmembrane helices, total score : 1590
Contig00691	0.987828	0.948936	P	0.373253	4.59941e-07	P	0.108762	0.00207429	P	1.18229	0.0111627	P	0.22469	0.0331385	P	0.998807	0.981264	P	0.718613	0.00030664	P	1.4431	0.319501	P	0.803578	0.477179	P	1.0324	0.853742	P	Hemoglobinase OS=Schistosoma mansoni PE=1 SV=3	29-30	Family:IPR001096:Peptidase C13, legumain	Biological Process:proteolysis, Molecular Function:cysteine-type endopeptidase activity, Molecular Function:legumain activity	1 strong transmembrane helices, total score : 925
Contig00692	0.985631	0.944344	P	0.161147	9.09401e-06	A	0.171312	2.71595e-05	A	0.292535	0.00198056	P	0.331478	0.00724844	A	0.974601	0.92458	P	1.18711	0.142694	P	2.67253	0.0648901	P	0.759315	0.0398849	P	2.41762	0.0104132	P	Protein grpE 1 OS=Buchnera aphidicola subsp. Acyrthosiphon pisum GN=grpE1 PE=3 SV=1	30-31	Domain:IPR011001:Saposin-like	NIL	4 strong transmembrane helices, total score : 5032
Contig00693	0.985957	0.94508	P	0.461683	4.36735e-05	P	0.0716557	2.39664e-06	A	0.186405	0.000196696	P	0.151398	0.013327	A	0.998543	0.979329	P	4.65036	3.69514e-08	P	2.63541	0.128211	P	3.72094	0.0930543	P	3.74958	0.0133368	P	Paramyosin OS=Schistosoma mansoni PE=2 SV=2	17-18	Family:IPR015650:Heavy chain of Myosin, Domain:IPR009053:Prefoldin, Domain:IPR002928:Myosin tail	Cellular Component:myosin complex, Molecular Function:motor activity	1 strong transmembrane helices, total score : 1080
Contig00694	0.996198	0.969794	P	0.562137	5.65508e-05	P	0.16204	0.0158455	P	0.3226	0.00061169	P	0.153094	2.01358e-08	P	0.999874	0.998012	P	2.10343	1.89069e-06	P	1.61111	0.23441	P	1.67161	0.185442	P	2.17198	1.7638e-06	P	Putative uncharacterized protein DDB_G0291812 OS=Dictyostelium discoideum GN=DDB_G0291812 PE=4 SV=1	26-27	NIL	NIL	2 strong transmembrane helices, total score : 2515
Contig00696	0.981268	0.934874	P	1.93078	7.69299e-05	P	1.40289	0.0290195	P	3.00239	7.42347e-05	P	2.62214	8.83049e-05	P	0.998775	0.980945	P	1.2258	0.00367419	P	0.82603	0.542057	P	0.458514	0.219072	P	0.248497	0.0463608	P	Uridylate kinase OS=Natronomonas pharaonis (strain DSM 2160 / ATCC 35678) GN=pyrH PE=3 SV=1	NIL	NIL	NIL	3 strong transmembrane helices, total score : 5989
Contig00704	0.988826	0.950671	P	0.721397	0.000475748	P	0.242103	2.49962e-07	P	0.506541	2.0799e-05	P	0.0924505	0.0133456	P	0.998183	0.976992	P	0.906846	0.088328	P	1.51154	0.278916	P	1.59235	0.251085	P	2.29268	0.0496212	P	RNA exonuclease 1 homolog OS=Homo sapiens GN=REXO1 PE=1 SV=2	NIL	Domain:IPR013520:Exonuclease, RNase T and DNA polymerase III, Domain:IPR012337:Polynucleotidyl transferase, Ribonuclease H fold, Domain:IPR006055:Exonuclease	Molecular Function:nucleic acid binding, Cellular Component:intracellular, Molecular Function:exonuclease activity	NIL
Contig00705	0.991502	0.956591	P	1.30413	0.0011302	P	0.800994	0.448038	P	0.0264191	1.55474e-10	P	0.789153	0.590774	P	0.998135	0.976629	P	1.94879	1.01401e-05	P	7.17716	0.0495943	P	11.8978	0.0431245	P	15.9868	5.16644e-06	P	Far upstream element-binding protein 2 OS=Rattus norvegicus GN=Khsrp PE=1 SV=1	NIL	Domain:IPR004088:K Homology, type 1, Domain:IPR004087:K Homology	Molecular Function:RNA binding, Molecular Function:RNA binding	NIL
Contig00716	0.993595	0.958949	P	1.08202	0.673707	P,M	1.94807	0.00231106	P	1.72119	0.00107052	P	4.16113	0.00226923	P	0.999605	0.995924	P	0.871115	0.0433489	P	0.871862	0.64297	P	0.313151	0.0989643	P	0.229462	0.00632942	P	Pericentriolar material 1 protein OS=Mus musculus GN=Pcm1 PE=1 SV=1	NIL	NIL	NIL	NIL
Contig00718	0.995384	0.966617	P	1.3434	0.00235028	P	1.9192	0.0162858	P	2.09993	0.00119287	P	2.56565	0.00110534	P	0.999466	0.991561	P	0.755562	0.00157943	P	0.516344	0.170043	P	0.248991	0.0837728	P	0.277792	0.029796	P	60S ribosomal protein L26 OS=Macaca fascicularis GN=RPL26 PE=2 SV=1	NIL	Domain:IPR014723:Ribosomal protein L24, SH3-like, Domain:IPR008991:Translation protein SH3-like, Domain:IPR005824:KOW, Family:IPR005756:Ribosomal protein L26, eukaryotic/archaeal	Cellular Component:large ribosomal subunit, Biological Process:translation, Molecular Function:structural constituent of ribosome	NIL
Contig00719	0.993921	0.96202	P	1.27413	0.00916366	P	1.1465	0.516024	P	2.02807	1.57749e-06	P	2.09222	0.005082	P	0.999194	0.985385	P	0.700023	0.000136599	P	0.400969	0.125443	P	0.214299	0.0573082	P	0.244272	0.00617354	P	10 kDa heat shock protein, mitochondrial OS=Oryzias latipes GN=hspe1 PE=3 SV=1	NIL	Domain:IPR011032:GroES-like, Family:IPR001476:Chaperonin Cpn10	Biological Process:protein folding, Molecular Function:ATP binding	1 strong transmembrane helices, total score : 1170
Contig00720	0.989821	0.953109	P	1.39141	0.00271918	P	1.26058	0.487673	P	0.0795111	1.42315e-07	P	1.35655	0.0516868	P	0.999287	0.987491	P	1.93571	4.74372e-06	P	5.78051	0.0617013	P	6.89687	0.0547467	P	9.37654	0.00107581	P	Far upstream element-binding protein 1 OS=Mus musculus GN=Fubp1 PE=1 SV=1	NIL	Domain:IPR015096:Region of unknown function DUF1897, Domain:IPR004088:K Homology, type 1, Domain:IPR004087:K Homology	Molecular Function:RNA binding, Molecular Function:RNA binding	1 strong transmembrane helices, total score : 647
Contig00724	0.994493	0.96176	P	0.629369	0.0106103	P	0.442319	0.0016164	A	1.82113	9.71247e-05	P	0.85586	0.547832	A	0.999808	0.998496	P	1.56947	0.000183841	P	2.84249	0.0972352	P	4.35498	0.0905345	P	4.6366	5.73828e-06	P	F-box/WD repeat-containing protein 7 OS=Drosophila melanogaster GN=ago PE=1 SV=1	NIL	Domain:IPR011046:WD40 repeat-like, Repeat:IPR001680:WD40 repeat	NIL	2 strong transmembrane helices, total score : 2535
Contig00726	0.990985	0.955704	P	0.68819	0.000496355	P	0.368721	0.0636104	P	0.371722	6.6462e-05	P	0.263307	1.7152e-07	P	0.998399	0.978729	P	1.65709	1.96809e-05	P	2.54811	0.134444	P	2.75548	0.118668	P	3.63995	0.0115179	P	Serine/threonine-protein kinase MARK1 OS=Mus musculus GN=Mark1 PE=1 SV=1	NIL	Domain:IPR001772:Kinase-associated KA1	Biological Process:protein amino acid phosphorylation, Molecular Function:ATP binding, Molecular Function:protein serine/threonine kinase activity	NIL
Contig00728	0.988074	0.949012	P	1.34377	0.000990842	P	1.37254	0.567492	P	0.647885	0.0264453	P	1.25173	0.518369	P	0.999362	0.9905	P	1.53973	0.000140805	P	3.04053	0.108785	P	3.19499	0.106517	P	4.51396	0.00192204	P	Transcription initiation factor TFIID subunit 12 OS=Mus musculus GN=Taf12 PE=2 SV=1	NIL	Domain:IPR003228:Transcription initiation factor TFIID	Molecular Function:transcription initiation factor activity, Biological Process:transcription initiation, Cellular Component:transcription factor TFIID complex	2 strong transmembrane helices, total score : 3618
Contig00729	0.996743	0.971535	P	0.581024	0.00394812	P	0.259682	0.000666028	P	1.40674	0.000591846	P	0.276852	5.14417e-05	A	0.999949	0.999229	P	1.29975	0.000922685	P	1.88701	0.190142	P	1.98551	0.141008	P	2.52956	0.0173039	P	E3 ubiquitin-protein ligase MYLIP OS=Mus musculus GN=Mylip PE=2 SV=1	NIL	Domain:IPR013083:Zinc finger, RING/FYVE/PHD-type, Domain:IPR001841:Zinc finger, RING-type	Molecular Function:zinc ion binding, Molecular Function:protein binding	1 strong transmembrane helices, total score : 1477
Contig00734	0.987415	0.947907	P	0.691413	0.000344943	P	0.246579	0.000367789	P	0.191317	1.1254e-05	P	0.11575	1.07923e-05	P,A	0.999773	0.996836	P	1.44981	0.000491546	P	1.42551	0.391029	P	1.96317	0.21701	P	2.72524	0.0728434	P	E3 ubiquitin-protein ligase SINA-like 7 OS=Arabidopsis thaliana GN=At5g37890 PE=2 SV=1	NIL	NIL	NIL	1 strong transmembrane helices, total score : 731
Contig00738	0.994062	0.963395	P	0.500082	2.97536e-06	P	0.458876	0.0987444	P	0.448006	0.00102642	P	0.266349	2.20345e-07	P	0.99899	0.982699	P	2.02167	3.57984e-06	P	4.0167	0.0856603	P	1.64977	0.232179	P	3.44747	0.0122426	P	Synaptobrevin OS=Loligo pealeii PE=1 SV=1	NIL	Domain:IPR001388:Synaptobrevin	Biological Process:vesicle-mediated transport, Cellular Component:integral to membrane	4 strong transmembrane helices, total score : 5659
Contig00739	0.993481	0.961005	P	0.332681	1.09534e-06	P	0.134461	0.000692386	P	0.764341	0.00996829	P	0.124561	0.00181325	P	0.999273	0.98916	P	3.43812	2.03906e-07	P	3.17215	0.093	P	2.99587	0.0873476	P	3.77868	0.00550882	P	Plastin-2 OS=Danio rerio GN=lcp1 PE=2 SV=1	NIL	Domain:IPR016146:Calponin-homology, Domain:IPR001715:Calponin-like actin-binding	NIL	1 strong transmembrane helices, total score : 894
Contig00741	0.996712	0.989477	A	1.23156	0.249713	A	2.12866	0.0023406	A	4.53936	1.04877e-05	P	7.13715	0.0306438	P,A	0.997833	0.975019	P	0.693751	0.000510931	P	0.556469	0.280165	P	0.707253	0.439913	P	1.61898	0.100087	P	Protein GRINL1A OS=Mus musculus GN=Grinl1a PE=2 SV=1	21-22	NIL	NIL	2 strong transmembrane helices, total score : 1941
Contig00742	0.996712	0.985975	A	1.23156	0.221441	A	2.12866	0.00115515	A	3.31327	9.18019e-06	P	4.11882	0.0152613	A	0.998962	0.990952	P	1.35748	0.00584838	P	2.22035	0.247377	P	2.56687	0.165394	P	6.13549	0.044329	P	Protein GRINL1A OS=Rattus norvegicus GN=Grinl1a PE=1 SV=1	NIL	NIL	NIL	2 strong transmembrane helices, total score : 2377
Contig00743	0.991563	0.956906	P	0.859383	0.0170076	P	0.407599	0.0778727	P	2.80716	7.9115e-07	P	2.36269	2.19189e-06	P	0.998888	0.981848	P	1.80274	1.13607e-05	P	1.25753	0.454003	P	1.8363	0.219333	P	2.89156	0.00748824	P	Neuroblastoma breakpoint family member 1 OS=Homo sapiens GN=NBPF1 PE=2 SV=1	36-37	NIL	NIL	2 strong transmembrane helices, total score : 1803
Contig00746	0.992289	0.958439	P	1.30538	0.00234165	P	0.740563	0.243201	P	2.06314	0.00275452	P	2.25215	0.000854617	P	0.999896	0.998123	P	0.818165	0.00302165	P	0.808744	0.514145	P	0.393737	0.0938089	P	0.465084	0.065667	P	Transcription regulatory protein SNF12 OS=Saccharomyces cerevisiae GN=SNF12 PE=1 SV=1	NIL	NIL	NIL	NIL
Contig00747	0.988537	0.950191	P	0.684675	0.000120481	P	0.145818	0.0153842	P	0.640219	0.0012988	P	0.206385	0.0138535	P	0.998839	0.981511	P	2.34776	7.95638e-06	P	1.59151	0.254335	P	1.29536	0.42221	P	1.19961	0.388215	P	Putative leucine-rich repeat-containing protein DDB_G0290503 OS=Dictyostelium discoideum GN=DDB_G0290503 PE=4 SV=1	23-24	NIL	NIL	1 strong transmembrane helices, total score : 1474
Contig00749	0.993021	0.960433	P	1.37321	0.00102523	P	1.8632	0.129035	P	1.28853	0.739798	P	1.63173	1.33107e-05	P	0.999296	0.987085	P	0.754246	0.00493746	P	0.431238	0.145983	P	0.198485	0.0796915	P	0.187903	0.0193189	P	40S ribosomal protein S25 OS=Branchiostoma belcheri GN=RPS25 PE=2 SV=1	NIL	Family:IPR004977:Ribosomal protein S25, Domain:IPR000362:Fumarate lyase	Molecular Function:catalytic activity	1 strong transmembrane helices, total score : 599
Contig00750	0.990369	0.954357	P	1.92874	2.67982e-05	P	2.60745	0.0121266	P	5.95606	1.80473e-08	P	4.38118	3.24767e-08	P	0.99998	0.999649	P	1.01869	0.696573	P	0.696858	0.321127	P	0.421004	0.0811467	P	0.387983	0.0109844	P	PDZ and LIM domain protein 7 OS=Xenopus laevis GN=pdlim7 PE=2 SV=1	15-16	Domain:IPR001478:PDZ/DHR/GLGF	Molecular Function:protein binding	2 strong transmembrane helices, total score : 1487
Contig00031	0.991342	0.95655	P	0.892976	0.0390326	P	0.989866	0.955519	P	5.4251	4.59045e-08	P	5.53686	0.00049814	P	0.999263	0.98676	P	0.703545	0.000173485	P	1.01411	0.956079	P	1.6784	0.226756	P	4.28146	0.0197694	P	Antigen Sm21.7 OS=Schistosoma mansoni GN=SM21.7 PE=2 SV=1	NIL	Domain:IPR011992:EF-Hand type, Domain:IPR002048:Calcium-binding EF-hand, Family:IPR001372:Dynein light chain, type 1 and 2	Molecular Function:calcium ion binding, Molecular Function:calcium ion binding, Biological Process:microtubule-based process, Cellular Component:microtubule associated complex, Molecular Function:microtubule motor activity	2 strong transmembrane helices, total score : 1832
Contig00759	0.98723	0.947658	P	0.400684	7.96866e-07	P	0.231799	3.30585e-05	P	0.88855	0.423573	P	0.49855	0.00804787	P	0.999215	0.986602	P	0.215137	4.7522e-08	P	0.68501	0.303197	P	1.00409	0.987917	P	1.02358	0.856805	P	GPI mannosyltransferase 3 OS=Xenopus laevis GN=pigb PE=2 SV=1	NIL	NIL	NIL	3 strong transmembrane helices, total score : 4192
Contig00760	0.988711	0.949745	P	0.734412	0.00113859	P	0.127124	9.50418e-07	P	1.23876	0.00722347	P	0.728104	0.0380889	P	0.999862	0.997504	P	0.348574	7.72304e-07	P	0.554945	0.200235	P	0.517413	0.203599	P	0.46356	0.0639266	P	Putative membrane protein ycf1 OS=Psilotum nudum GN=ycf1 PE=3 SV=1	NIL	NIL	NIL	5 strong transmembrane helices, total score : 5018
Contig00761	0.986925	0.94687	P	0.583143	5.20463e-05	P	0.176457	0.000401759	A	0.940594	0.326058	P	0.43756	0.00890418	A	0.99917	0.985063	P	0.223133	6.71326e-08	P	0.458738	0.152548	P	0.630036	0.286251	P	0.588203	0.0207256	P	GATA zinc finger domain-containing protein 14 OS=Dictyostelium discoideum GN=gtaN PE=4 SV=1	27-28	NIL	NIL	1 strong transmembrane helices, total score : 1026
Contig00762	0.996298	0.969862	P	1.02338	0.924469	P,M	2.88591	0.000119763	P	2.36089	4.29578e-05	P	2.06207	0.0168646	P	0.999853	0.997373	P	1.14987	0.0209345	P	0.846487	0.561088	P	0.408317	0.072486	P	0.358167	0.00911287	P	NADH-ubiquinone oxidoreductase chain 5 OS=Yarrowia lipolytica GN=ND5 PE=1 SV=1	NIL	NIL	NIL	4 strong transmembrane helices, total score : 6177
Contig00769	0.98675	0.946681	P	0.735844	0.000579872	P	0.358565	0.126424	P	2.76009	9.05691e-05	P	2.04444	1.04653e-05	P	0.999818	0.997227	P	0.490388	2.56813e-05	P	0.651564	0.307238	P	0.332631	0.147437	P	0.422412	0.141179	P	Extracellular matrix-binding protein ebh OS=Staphylococcus aureus (strain USA300 / TCH1516) GN=ebh PE=4 SV=1	NIL	NIL	NIL	1 strong transmembrane helices, total score : 757
Contig00770	0.989523	0.952513	P	0.774793	0.000811353	P	0.269646	0.0356398	P	0.292698	5.14442e-08	P	0.317158	7.80249e-06	P	0.999905	0.99825	P	1.71268	1.29869e-05	P	0.812287	0.507654	P	1.14531	0.666597	P	2.01293	0.053046	P	Latisemin OS=Laticauda semifasciata PE=2 SV=1	NIL	NIL	NIL	NIL
Contig00771	0.994361	0.963426	P	0.710236	0.00323866	P	1.05767	0.614506	P	0.715091	0.000429694	P	0.316217	0.0014676	P	0.999288	0.989753	P	0.658671	0.000354689	P	0.929725	0.781152	P	0.781416	0.406908	P	0.92601	0.202365	P	Acidic leucine-rich nuclear phosphoprotein 32 family member A OS=Drosophila melanogaster GN=Anp32a PE=2 SV=1	NIL	Repeat:IPR001611:Leucine-rich repeat	Molecular Function:protein binding	NIL
Contig00772	0.989771	0.952494	P	0.693562	0.000336033	P	0.728999	0.207127	P	0.760267	0.00131699	P	0.579959	0.0091113	P	0.999754	0.996339	P	0.915142	0.124619	P	1.77033	0.19579	P	1.97481	0.162782	P	2.45856	0.0115396	P	Pro-Pol polyprotein OS=Simian foamy virus type 3 (strain LK3) GN=pol PE=3 SV=2	NIL	Domain:IPR012337:Polynucleotidyl transferase, Ribonuclease H fold, Domain:IPR001584:Integrase, catalytic core	Molecular Function:nucleic acid binding, Biological Process:DNA integration, Molecular Function:DNA binding	NIL
Contig00774	0.991385	0.956548	P	0.69334	0.00014531	P	0.4972	0.0707734	P	0.713196	0.000389095	P	0.396503	0.000285013	P	0.999352	0.989528	P	1.25851	0.00260692	P	1.33114	0.400535	P	1.35422	0.383787	P	1.52449	0.0684494	P	UvrABC system protein B OS=Anaplasma marginale (strain St. Maries) GN=uvrB PE=3 SV=1	NIL	NIL	NIL	2 strong transmembrane helices, total score : 2610
Contig00777	0.990124	0.953757	P	0.644685	3.60027e-05	P	0.182546	0.0329054	P	0.421535	0.0114955	P	0.149922	5.23383e-05	P	0.999194	0.985578	P	2.02042	2.87191e-06	P	1.68272	0.234927	P	1.5352	0.287612	P	1.83984	0.0788817	P	Probable serine/threonine-protein kinase zyg-1 OS=Caenorhabditis briggsae GN=zyg-1 PE=3 SV=1	NIL	NIL	NIL	2 strong transmembrane helices, total score : 1262
Contig00778	0.984945	0.943042	P	0.434017	2.94251e-05	P	0.268872	0.0798798	P,A	0.677353	0.0261103	P	0.382709	0.0274254	A	0.998279	0.977486	P	1.72645	4.77181e-05	P	1.50449	0.381852	P	1.40573	0.411235	P	1.50346	0.144145	P	DNA recombination protein rmuC OS=Escherichia coli (strain K12) GN=rmuC PE=1 SV=1	25-26	NIL	NIL	1 strong transmembrane helices, total score : 1135
Contig00779	0.99223	0.958114	P	0.659526	0.000172655	P	0.168467	0.016009	P	0.4271	2.62704e-06	P	0.143852	1.47733e-06	P	0.999109	0.988437	P	2.00172	7.17008e-06	P	1.62261	0.225552	P	1.52818	0.240745	P	1.79718	0.0277221	P	Cell cycle protein gpsB OS=Lactobacillus brevis (strain ATCC 367 / JCM 1170) GN=gpsB PE=3 SV=1	NIL	NIL	NIL	1 strong transmembrane helices, total score : 527
Contig00780	0.994986	0.965166	P	0.647318	0.000190205	P	0.521576	1.95582e-05	P	1.46359	0.180214	P	0.0979991	2.19609e-08	P	0.996731	0.971526	P	1.60729	2.73414e-05	P	1.3471	0.357766	P	0.909159	0.778981	P	0.951243	0.850674	P	Cathepsin B OS=Bos taurus GN=CTSB PE=1 SV=5	19-20	Family:IPR015643:Peptidase C1A, cathepsin B, Family:IPR013128:Peptidase C1A, papain, Domain:IPR012599:Peptidase C1A, propeptide, Domain:IPR000668:Peptidase C1A, papain C-terminal	Molecular Function:cysteine-type peptidase activity, Molecular Function:cysteine-type peptidase activity, Biological Process:regulation of catalytic activity, Molecular Function:cysteine-type endopeptidase activity, Molecular Function:cysteine-type peptidase activity, Biological Process:proteolysis	1 strong transmembrane helices, total score : 613
Contig00781	0.977226	0.931228	P	0.463711	1.56e-06	P	0.049351	1.32195e-06	P	0.18395	4.47033e-08	P	0.0768087	0.000156603	P	0.999961	0.999311	P	1.31636	0.00145041	P	5.45942	0.0889321	P	1.4654	0.483236	P	0.976595	0.946822	P	Uncharacterized histidine-rich protein DDB0167791 OS=Dictyostelium discoideum GN=DDB_G0274557 PE=4 SV=1	NIL	Domain:IPR007087:Zinc finger, C2H2-type	Molecular Function:zinc ion binding, Cellular Component:intracellular, Molecular Function:nucleic acid binding	NIL
Contig00782	0.990608	0.954878	P	0.531555	5.5563e-06	P	0.0822499	6.69053e-08	P	0.122742	1.22479e-07	P	0.050196	6.12975e-10	P	0.999606	0.993004	P	2.26046	2.07845e-06	P	9.04262	0.0498019	P	1.50762	0.369323	P	1.40797	0.26123	P	NIL	NIL	NIL	NIL	NIL
Contig00783	0.992733	0.959945	P	0.611663	0.000156793	P	0.0970037	0.0304499	P	0.142266	0.000119975	P	0.0588521	2.23361e-09	P	0.998297	0.978026	P	1.89304	7.95478e-06	P	8.95601	0.0464657	P	2.23822	0.144637	P	2.39718	0.0208627	P	Putative eggshell protein (Fragment) OS=Schistosoma mansoni PE=2 SV=1	NIL	NIL	NIL	3 strong transmembrane helices, total score : 4077
Contig00786	0.998549	0.991872	P	0.535321	0.00118227	P	0.648847	0.0211663	P,A	5.26446	1.19127e-06	P	2.57926	0.000221126	P	0.999643	0.9948	P	1.90259	7.36649e-05	P	3.77913	0.0755941	P	6.24278	0.0470404	P	16.4836	0.00227645	P	Plexin domain-containing protein 1 OS=Mus musculus GN=Plxdc1 PE=1 SV=1	NIL	Conserved_site:IPR010916:TonB box, conserved site	NIL	NIL
Contig00787	0.991263	0.955416	P	0.331267	4.17224e-06	P	0.315891	0.012748	P	1.69777	0.0102677	P	0.60557	0.000497635	P	1	0.999999	P	0.891319	0.10328	P	2.3983	0.12688	P	1.20305	0.550807	P	4.08956	0.00359741	P	Probable serine/threonine-protein kinase MARK-B OS=Dictyostelium discoideum GN=mrkB PE=3 SV=1	NIL	NIL	NIL	1 strong transmembrane helices, total score : 1476
Contig00788	0.99129	0.956211	P	1.40219	0.000232973	P	1.48447	0.487748	P	2.83363	0.0051391	P	2.10094	0.142166	P	0.999261	0.986641	P	0.820465	0.00409949	P	0.544816	0.195875	P	0.254424	0.0755251	P	0.260483	0.00566353	P	Stress-associated endoplasmic reticulum protein 2 OS=Homo sapiens GN=SERP2 PE=2 SV=1	NIL	Family:IPR010580:Ribosome associated membrane RAMP4	NIL	1 strong transmembrane helices, total score : 1172
Contig00789	0.987903	0.948656	P	0.510817	0.00205599	P	0.422517	0.413705	P,A	0.715684	0.00824171	P	0.419723	0.0115511	A	0.998948	0.982404	P	4.15986	4.49657e-08	P	3.19902	0.103726	P	2.78452	0.129654	P	3.63851	0.0131498	P	UPF0635 protein C6orf134 homolog OS=Rattus norvegicus PE=2 SV=1	NIL	Family:IPR007965:Protein of unknown function DUF738	NIL	NIL
Contig00800	0.997537	0.973773	P	0.408472	1.0693e-05	P	0.137079	3.3602e-05	A	0.198748	0.00660945	P	0.265239	0.00402954	A	0.998178	0.976936	P	2.82603	1.11419e-06	P	1.51615	0.276233	P	1.077	0.813539	P	0.720423	0.171181	P	Sodium- and chloride-dependent GABA transporter 1 OS=Homo sapiens GN=SLC6A1 PE=2 SV=1	NIL	Family:IPR000175:Sodium:neurotransmitter symporter	Cellular Component:membrane, Biological Process:neurotransmitter transport, Cellular Component:integral to plasma membrane, Molecular Function:neurotransmitter:sodium symporter activity	3 strong transmembrane helices, total score : 4192
Contig00804	0.993322	0.961442	P	0.54134	1.20332e-05	P	1.66556	0.115357	P	3.64855	0.000142527	P	1.40124	0.000864418	P	0.999855	0.997326	P	0.716611	0.00023563	P	0.574705	0.226004	P	0.55947	0.200586	P	0.594219	0.0745164	P	23 kDa integral membrane protein OS=Schistosoma mansoni PE=2 SV=1	NIL	Domain:IPR008952:Tetraspanin, Family:IPR000301:CD9/CD37/CD63 antigen	Cellular Component:integral to membrane, Cellular Component:integral to membrane	4 strong transmembrane helices, total score : 7517
Contig00809	0.99156	0.956261	P	0.466741	3.83716e-06	P	0.238965	0.0168555	P	0.519025	0.0184501	P	0.176254	0.00911171	A	0.999395	0.992908	P	1.64365	0.000379592	P	1.45754	0.273567	P	2.03081	0.139253	P	2.56611	0.00324524	P	Tropomyosin-2 OS=Schistosoma mansoni PE=2 SV=1	29-30	NIL	NIL	5 strong transmembrane helices, total score : 7642
Contig00813	0.991751	0.957361	P	0.481899	8.68093e-06	P	0.180344	0.00182122	P	0.554413	2.79207e-05	P	0.114963	0.000162918	A	0.997508	0.974505	P	1.98613	3.58835e-06	P	1.87195	0.194789	P	1.98756	0.130504	P	1.75876	0.000127157	P	Glycoprotein-N-acetylgalactosamine 3-beta-galactosyltransferase 1 OS=Drosophila melanogaster GN=CG9520 PE=2 SV=1	NIL	NIL	NIL	1 strong transmembrane helices, total score : 1241
Contig00814	0.998878	0.996248	A	1.19322	0.293969	A	2.06239	0.00345821	A	1.67734	0.0145198	A	3.99059	0.00532774	A	0.999612	0.997028	P	1.32402	0.0109905	P	2.00365	0.193326	P	1.88114	0.180235	P	3.2165	8.34608e-07	P	Leucine-rich repeat structural protein ORF147 OS=Trichoplusia ni ascovirus 2c GN=ORF147 PE=1 SV=1	NIL	Domain:IPR008942:ENTH/VHS	NIL	NIL
Contig00819	0.99168	0.957336	P	0.655722	5.29953e-05	P	0.202751	0.00911675	P	0.616549	0.00011946	P	0.150639	3.59462e-06	P	0.999455	0.989966	P	1.6297	0.00016654	P	1.32484	0.380373	P	0.920666	0.741145	P	1.09116	0.297405	P	NIL	NIL	NIL	NIL	NIL
Contig00820	0.990053	0.953348	P	0.705342	0.000298364	P	0.220902	0.0134723	P	0.628745	0.000302561	P	0.135946	8.07607e-06	P	0.999604	0.994051	P	1.62424	5.66275e-05	P	1.35632	0.384732	P	0.925133	0.772267	P	1.08871	0.332488	P	UPF0454 protein C12orf49 homolog OS=Gallus gallus GN=RCJMB04_18o22 PE=2 SV=1	NIL	NIL	NIL	1 strong transmembrane helices, total score : 2107
Contig00821	0.991366	0.956487	P	1.23768	0.00220251	P	1.29499	0.00169389	P	1.87875	0.000947875	P	1.25162	0.00536112	P	0.998952	0.982376	P	0.799792	0.00217956	P	0.621326	0.239678	P	0.322834	0.10023	P	0.414884	0.0289181	P	AP-3 complex subunit sigma-2 OS=Pongo abelii GN=AP3S2 PE=2 SV=1	29-30	Domain:IPR011012:Longin-like, Family:IPR000804:Clathrin adaptor, sigma subunit/coatomer, zeta subunit	Biological Process:transport, Cellular Component:membrane coat, Biological Process:vesicle-mediated transport, Biological Process:intracellular protein transport, Biological Process:protein complex assembly, Molecular Function:protein binding	3 strong transmembrane helices, total score : 2077
Contig00823	0.989023	0.950439	P	0.662144	0.000357363	P	0.538274	0.0024546	P	1.05651	0.378232	P	0.549652	0.338965	P,A	0.998219	0.977075	P	0.694496	0.00400087	P	0.498032	0.0469523	P	0.465829	0.183208	P	0.518072	0.00507528	P	Protein bolA homolog OS=Haemophilus influenzae GN=bolA PE=3 SV=1	NIL	Family:IPR002634:BolA-like protein	NIL	2 strong transmembrane helices, total score : 1670
Contig00825	0.98934	0.949739	P	0.717219	0.0113569	P	0.284359	0.00155498	P,A	1.80472	0.0122886	P	0.833269	0.684773	P,A	0.999296	0.99112	P	1.03754	0.557089	P	0.73656	0.375059	P	0.319955	0.13515	P	0.484128	0.0112906	P	DNA mismatch repair protein mutL OS=Clostridium beijerinckii (strain ATCC 51743 / NCIMB 8052) GN=mutL PE=3 SV=1	31-32	NIL	NIL	1 strong transmembrane helices, total score : 1557
Contig00826	0.987484	0.948177	P	0.584858	4.21883e-05	P	0.285768	0.0132111	P	0.818023	0.00596256	P	0.434999	0.0184907	P	0.996612	0.97108	P	1.33498	0.000668643	P	1.04197	0.867468	P	0.822335	0.635014	P	1.22047	0.506257	P	Taste receptor type 2 member 113 OS=Mus musculus GN=Tas2r113 PE=2 SV=1	NIL	NIL	NIL	2 strong transmembrane helices, total score : 2248
Contig00827	0.990995	0.955292	P	1.41429	0.000200079	P	1.46226	0.232876	P	2.02924	0.00151917	P	1.12493	0.0891143	P	0.998534	0.979274	P	0.664326	7.8995e-05	P	0.504868	0.185052	P	0.250954	0.0905915	P	0.327278	0.00141473	P	Signal peptidase complex subunit 3 OS=Gallus gallus GN=SPC22 PE=1 SV=1	NIL	Family:IPR007653:Signal peptidase 22 kDa subunit	Cellular Component:integral to membrane, Molecular Function:signal peptidase activity, Biological Process:signal peptide processing, Cellular Component:signal peptidase complex	2 strong transmembrane helices, total score : 3150
Contig00832	0.992683	0.957994	P	0.761915	0.00480184	P	0.165914	0.0235749	P	0.785435	0.0144811	P	0.0948655	6.45023e-07	P	0.998878	0.986085	P	1.53005	0.000201519	P	1.05815	0.847399	P	0.466257	0.127606	P	0.276856	5.46939e-06	P	Tumor necrosis factor, alpha-induced protein 8 OS=Xenopus tropicalis GN=tnfaip8 PE=2 SV=1	21-22	Family:IPR008477:Protein of unknown function DUF758	NIL	2 strong transmembrane helices, total score : 1213
Contig00839	0.997945	0.976335	P	0.691258	0.0129201	P	0.259486	0.00435361	P	0.991323	0.866965	P	0.100718	0.0091633	P	0.999525	0.99137	P	1.43486	0.000126006	P	1.11076	0.678466	P	0.43499	0.106974	P	0.311733	4.37498e-08	P	Cysteine-rich hydrophobic domain 1 protein OS=Mus musculus GN=Chic1 PE=2 SV=2	NIL	NIL	NIL	3 strong transmembrane helices, total score : 4249
Contig00841	0.99359	0.961761	P	0.965757	0.464153	P	0.834533	0.0298044	P	1.27156	0.00335408	P	0.48069	0.000171283	P	0.999405	0.989899	P	0.882943	0.0330434	P	0.916772	0.733035	P	0.679512	0.255373	P	0.709016	0.0135084	P	Ras suppressor protein 1 OS=Homo sapiens GN=RSU1 PE=1 SV=3	NIL	Repeat:IPR003591:Leucine-rich repeat, typical subtype, Repeat:IPR001611:Leucine-rich repeat	Molecular Function:protein binding	NIL
Contig00842	0.990475	0.954295	P	0.454393	5.49604e-06	P	0.0604514	5.05619e-06	A	0.302872	5.28904e-06	P	0.197809	0.0449508	P,A	0.999979	0.999656	P	4.8209	3.04097e-08	P	5.13247	0.0711724	P	4.03998	0.0835981	P	4.79855	0.00048178	P	Atlastin-2 OS=Homo sapiens GN=ATL2 PE=1 SV=2	NIL	NIL	NIL	4 strong transmembrane helices, total score : 5491
Contig00843	0.993599	0.961185	P	0.657029	0.000275795	P	0.214794	0.0196335	P	0.12933	8.17148e-07	P	0.0947928	0.0109122	P	0.999533	0.99363	P	2.29081	7.57673e-06	P	3.55549	0.0796224	P	4.54131	0.0605297	P	6.04074	0.000707946	P	Uncharacterized 8.5 kDa protein OS=Vaccinia virus (strain Copenhagen) GN=A ORF R PE=4 SV=1	25-26	NIL	NIL	4 strong transmembrane helices, total score : 5317
Contig00844	0.990963	0.955624	P	0.613783	2.52359e-05	P	0.296978	0.0547446	P	0.176762	0.00208259	P	0.175114	2.26388e-05	P	0.998878	0.981901	P	1.98968	3.1138e-06	P	2.79477	0.105663	P	3.42465	0.0826352	P	4.69466	0.0059956	P	Receptor-type tyrosine-protein phosphatase gamma OS=Homo sapiens GN=PTPRG PE=1 SV=3	NIL	Domain:IPR003595:Protein-tyrosine phosphatase, catalytic, Domain:IPR000387:Protein-tyrosine phosphatase, Domain:IPR000242:Protein-tyrosine phosphatase, receptor/non-receptor type	Biological Process:protein amino acid dephosphorylation, Molecular Function:protein tyrosine phosphatase activity, Molecular Function:phosphoric monoester hydrolase activity, Biological Process:dephosphorylation, Biological Process:protein amino acid dephosphorylation, Molecular Function:protein tyrosine phosphatase activity	4 strong transmembrane helices, total score : 3293
Contig00852	0.985107	0.943442	P	0.638888	0.000111694	P	0.178387	0.00235322	P	0.774955	0.00443616	P	0.0551183	4.60876e-08	P	0.99884	0.981772	P	2.33773	1.64119e-06	P	1.6332	0.208182	P	1.09086	0.740816	P	0.834635	0.213212	P	Serine-rich adhesin for platelets OS=Staphylococcus aureus (strain MW2) GN=sraP PE=3 SV=1	31-32	NIL	NIL	1 strong transmembrane helices, total score : 948
Contig00854	0.992518	0.959322	P	0.628556	5.663e-05	P	0.200169	0.041619	P	0.673065	0.000442007	P	0.0414945	1.6901e-09	P	0.998142	0.977539	P	1.19489	0.00555584	P	1.15574	0.588634	P	1.04288	0.87411	P	0.897439	0.427926	P	Hematopoietic lineage cell-specific protein OS=Homo sapiens GN=HCLS1 PE=1 SV=1	NIL	Family:IPR015503:Cortactin, Repeat:IPR003134:Hs1/Cortactin, Domain:IPR001452:Src homology-3, Domain:IPR000108:Neutrophil cytosol factor 2	NIL	NIL
Contig00861	0.990684	0.954545	P	0.522498	6.63087e-06	P	0.240286	0.00105065	P	0.309743	0.000131234	P	0.174283	0.0136089	P	0.998454	0.978815	P	2.88272	3.58908e-07	P	4.88103	0.0699474	P	11.039	0.0398726	P	15.6367	0.00163065	P	Putative phosphatidate cytidylyltransferase OS=Schizosaccharomyces pombe GN=SPBC13A2.03 PE=1 SV=1	NIL	NIL	NIL	NIL
Contig00862	0.99211	0.957955	P	0.752157	0.00067216	P	0.101415	0.0142996	P,A	0.37329	3.11401e-05	P	0.148371	0.00478653	A	0.996018	0.969245	P	1.80951	8.10575e-06	P	1.09025	0.751615	P	1.66731	0.223308	P	1.7631	0.0972665	P	Ribosome-recycling factor OS=Listeria welshimeri serovar 6b (strain ATCC 35897 / DSM 20650 / SLCC5334) GN=frr PE=3 SV=1	NIL	NIL	NIL	1 strong transmembrane helices, total score : 1018
Contig00863	0.994016	0.963066	P	0.514288	9.12188e-06	P	0.115649	0.00022043	P	0.410431	6.35481e-06	P	0.134451	0.0366149	P,A	0.999769	0.995702	P	2.01912	2.70742e-06	P	1.37058	0.399261	P	1.9174	0.178175	P	1.94368	0.0444751	P	Ribosome-recycling factor OS=Streptococcus suis (strain 05ZYH33) GN=frr PE=3 SV=1	NIL	NIL	NIL	2 strong transmembrane helices, total score : 1519
Contig00866	0.99207	0.957056	P	0.835578	0.0107976	P	0.581753	0.000540284	P	1.48286	0.0193395	P	0.551215	0.000197341	P	0.999345	0.989554	P	1.66512	4.38573e-05	P	1.79866	0.187259	P	1.62041	0.236186	P	2.39107	0.00105181	P	High affinity interleukin-8 receptor A OS=Oryctolagus cuniculus GN=IL8RA PE=2 SV=2	NIL	NIL	NIL	2 strong transmembrane helices, total score : 1971
Contig00867	0.992081	0.95798	P	0.744274	0.000666219	P	0.659894	0.180304	P	3.55797	2.2331e-05	P	6.25607	7.79274e-08	P	0.998302	0.977934	P	1.08828	0.166599	P	1.07856	0.734242	P	1.19767	0.562728	P	2.17095	0.00721597	P	Leucine-rich repeat-containing protein 33 OS=Bos taurus GN=LRRC33 PE=2 SV=1	NIL	NIL	NIL	1 strong transmembrane helices, total score : 665
Contig00869	0.9936	0.962003	P	0.525778	6.72248e-05	P	0.0759432	0.00995467	P	0.331093	2.69868e-06	P	0.0448439	1.14454e-06	P	0.998428	0.978621	P	3.36985	1.24348e-07	P	3.19231	0.0994174	P	1.47206	0.285987	P	1.50026	0.096977	P	Phosphatidylinositol N-acetylglucosaminyltransferase subunit Q OS=Mus musculus GN=Pigq PE=2 SV=3	NIL	Family:IPR007720:N-acetylglucosaminyl transferase component	Molecular Function:phosphatidylinositol N-acetylglucosaminyltransferase activity, Cellular Component:integral to membrane, Biological Process:GPI anchor biosynthetic process	3 strong transmembrane helices, total score : 5040
Contig00872	0.99425	0.96373	P	1.05837	0.272563	P	0.580301	0.00222979	P	1.38474	0.000683245	P	0.338915	0.000107167	P	0.99971	0.99507	P	1.12807	0.0303547	P	0.910498	0.707473	P	0.319443	0.106214	P	0.431504	0.0378787	P	Solute carrier family 35 member F1 OS=Homo sapiens GN=SLC35F1 PE=2 SV=2	NIL	Family:IPR009262:Protein of unknown function DUF914, eukaryotic	NIL	3 strong transmembrane helices, total score : 5790
Contig00874	0.990588	0.954413	P	0.65047	8.44836e-05	P	0.280237	0.0125219	P	0.409074	0.00108	P	0.126733	8.41848e-09	P	0.99736	0.973158	P	1.17148	0.0127001	P	1.5902	0.234632	P	1.85255	0.207918	P	2.83988	0.0286662	P	#N/A	NIL			3 strong transmembrane helices, total score : 2706
Contig00875	0.985928	0.945075	P	0.628462	0.000132729	P	0.277309	0.0156162	P	0.406006	0.0175456	P	0.128887	3.86284e-08	P	0.99734	0.972952	P	1.12389	0.0629799	P	1.54355	0.265243	P	1.74504	0.278955	P	2.66731	0.0455545	P	Proteasome assembly chaperone 2 OS=Mus musculus GN=Psmg2 PE=2 SV=1	NIL	NIL	NIL	3 strong transmembrane helices, total score : 2706
Contig00877	0.986738	0.94657	P	0.809179	0.00443844	P	0.738183	0.415909	P	0.28869	6.33042e-05	P	0.239523	0.000186205	P	0.998142	0.976959	P	2.74167	9.08649e-07	P	3.72412	0.0797011	P	2.09267	0.179772	P	2.77744	0.040644	P	Neural cell adhesion molecule L1-like protein OS=Mus musculus GN=Chl1 PE=1 SV=1	NIL	Domain:IPR007110:Immunoglobulin-like	NIL	NIL
Contig00884	0.975578	0.927151	P	3.89244	5.25987e-07	P	0.479482	0.00733068	A	2.45172	0.0181414	P	0.927768	0.756171	A	0.999518	0.994083	P	1.88458	3.22421e-05	P	1.9587	0.230914	P	1.20351	0.641076	P	1.1881	0.44043	P	DNA repair protein RAD50 OS=Saccharomyces cerevisiae GN=RAD50 PE=1 SV=1	NIL	NIL	NIL	NIL
Contig00885	0.986688	0.946518	P	0.947598	0.316092	P	0.0851149	4.81801e-06	A	0.612229	0.0132182	P	0.164212	0.00487062	A	0.998924	0.98291	P	2.96151	3.01829e-07	P	2.15112	0.156848	P	1.70569	0.277854	P	1.56677	0.132353	P	DNA repair protein RAD50 OS=Saccharomyces cerevisiae GN=RAD50 PE=1 SV=1	NIL	NIL	NIL	2 strong transmembrane helices, total score : 1453
Contig00888	0.992287	0.958146	P	1.33287	0.00053187	P	1.07245	0.781681	P	2.31238	8.51105e-05	P	2.98602	5.43608e-05	P	0.999012	0.982927	P	0.727544	0.000350671	P	0.492243	0.173093	P	0.271261	0.0734163	P	0.316343	0.00806669	P	Thioredoxin-1 OS=Schizosaccharomyces pombe GN=trx1 PE=2 SV=3	33-34	Domain:IPR015467:Thioredoxin family, Domain:IPR013766:Thioredoxin domain, Domain:IPR012336:Thioredoxin-like fold, Domain:IPR012335:Thioredoxin fold, Domain:IPR006662:Thioredoxin-related, Family:IPR005746:Thioredoxin	Biological Process:cell redox homeostasis, Biological Process:cell redox homeostasis, Molecular Function:protein disulfide oxidoreductase activity, Molecular Function:electron carrier activity, Biological Process:glycerol ether metabolic process	1 strong transmembrane helices, total score : 1387
Contig00891	0.993504	0.961304	P	0.652637	0.000400557	P	0.240913	2.94211e-07	P	0.131488	4.44737e-06	P	0.200691	0.000738544	P	0.999996	0.999939	P	2.0891	2.3211e-05	P	1.41361	0.313427	P	1.5915	0.189822	P	3.006	0.00518985	P	NIL	NIL	NIL	NIL	NIL
Contig00893	0.991972	0.957505	P	0.783063	0.00288298	P	0.436162	0.0590475	P	0.550785	0.000101814	P	0.143783	9.75812e-08	P	0.99919	0.988484	P	0.914466	0.141318	P	0.730918	0.323662	P	0.417296	0.140623	P	0.46814	2.80175e-05	P	NIL	NIL	NIL	NIL	NIL
Contig00895	0.99383	0.96265	P	0.738247	0.000331062	P	0.875546	0.590824	P	1.13778	0.138042	P	0.0803316	2.00924e-06	P	0.998554	0.97965	P	0.707832	0.000148458	P	1.14269	0.631381	P	0.835686	0.539591	P	0.501676	0.0166545	P	GDP-mannose 4,6 dehydratase 1 OS=Caenorhabditis briggsae GN=bre-1 PE=3 SV=1	NIL	Domain:IPR016040:NAD(P)-binding, Family:IPR006368:GDP-mannose 4,6-dehydratase, Family:IPR001509:NAD-dependent epimerase/dehydratase	Biological Process:metabolic process, Molecular Function:binding, Molecular Function:catalytic activity, Biological Process:GDP-mannose metabolic process, Cellular Component:intracellular, Molecular Function:coenzyme binding, Biological Process:cellular metabolic process, Molecular Function:catalytic activity	1 strong transmembrane helices, total score : 599
Contig00898	0.992127	0.958038	P	0.769753	0.00174509	P	0.503619	0.171195	P	1.39936	0.000795239	P	0.309309	1.27731e-06	P	0.998009	0.97595	P	1.22462	0.00879812	P	1.00971	0.972102	P	0.660351	0.282395	P	1.00653	0.95473	P	E3 ubiquitin-protein ligase RNF25 OS=Mus musculus GN=Rnf25 PE=1 SV=2	NIL	Domain:IPR016135:Ubiquitin-conjugating enzyme/RWD-like, Domain:IPR006575:RWD	NIL	1 strong transmembrane helices, total score : 1178
Contig00903	0.982462	0.93879	P	0.61011	0.000145968	P	0.144053	0.00353997	P	0.850521	0.300148	P	0.294493	3.48817e-07	P	0.997313	0.97304	P	1.5406	0.000118902	P	1.24284	0.549062	P	1.10408	0.752984	P	1.16776	0.470727	P	26S proteasome non-ATPase regulatory subunit 12 OS=Homo sapiens GN=PSMD12 PE=1 SV=3	NIL	NIL	NIL	NIL
Contig00904	0.992206	0.957927	P	1.75319	2.51307e-05	P	1.84603	0.229365	P	4.78432	0.00562982	P	2.94449	0.0135884	P	0.999932	0.998874	P	0.879979	0.0341836	P	0.674232	0.261928	P	0.484395	0.177903	P	0.513456	0.0684404	P	Protein kinase 4 (Fragment) OS=Dictyostelium discoideum GN=pkgD PE=3 SV=2	NIL	NIL	NIL	1 strong transmembrane helices, total score : 1310
Contig00909	0.994466	0.963625	P	0.624205	0.000265504	P	0.314223	0.0341191	P	0.674346	0.00057671	P	0.110161	0.0645816	P	0.99855	0.979358	P	1.18503	0.010895	P	2.18737	0.126911	P	1.06918	0.786549	P	1.64466	0.0154549	P	Ceramide kinase OS=Homo sapiens GN=CERK PE=1 SV=1	NIL	NIL	NIL	1 strong transmembrane helices, total score : 515
Contig00914	0.988265	0.949827	P	0.832303	0.0048426	P	0.400773	0.114029	P	0.26932	1.09759e-07	P	0.0624033	2.25489e-06	P	0.998754	0.980897	P	1.5012	9.00065e-05	P	2.53796	0.13056	P	2.0725	0.191756	P	2.61436	0.0545016	P	Beta-catenin-like protein 1 OS=Homo sapiens GN=CTNNBL1 PE=1 SV=1	NIL	NIL	NIL	NIL
Contig00915	0.991943	0.957807	P	0.820883	0.00374908	P	0.413513	0.110267	P	0.229902	0.00245315	P	0.0401416	4.52918e-08	P	0.998614	0.979838	P	1.54823	6.00447e-05	P	2.72087	0.118153	P	2.22106	0.170673	P	2.61605	0.016298	P	Beta-catenin-like protein 1 OS=Rattus norvegicus GN=Ctnnbl1 PE=2 SV=1	NIL	Domain:IPR016024:Armadillo-type fold, Domain:IPR013180:Protein of unknown function DUF1716, eukaryotic	Molecular Function:binding	NIL
Contig00916	0.992325	0.958581	P	0.661332	9.416e-05	P	0.293159	0.000183605	P	0.606077	0.000281248	P	0.0701129	9.29593e-06	P	0.998021	0.9764	P	1.01115	0.812087	P	0.847037	0.551233	P	0.649299	0.275194	P	0.572327	0.0615548	P	Tryptophanyl-tRNA synthetase, mitochondrial OS=Homo sapiens GN=WARS2 PE=1 SV=1	NIL	Domain:IPR014729:Rossmann-like alpha/beta/alpha sandwich fold, Family:IPR002306:Tryptophanyl-tRNA synthetase, class Ib, Domain:IPR002305:Aminoacyl-tRNA synthetase, class Ib, Conserved_site:IPR001412:Aminoacyl-tRNA synthetase, class I, conserved site	Biological Process:tryptophanyl-tRNA aminoacylation, Biological Process:translation, Cellular Component:cytoplasm, Molecular Function:ATP binding, Molecular Function:tryptophan-tRNA ligase activity, Molecular Function:nucleotide binding, Biological Process:tRNA aminoacylation for protein translation, Biological Process:translation, Cellular Component:cytoplasm, Molecular Function:ATP binding, Mol…	2 strong transmembrane helices, total score : 1320
Contig00918	0.987787	0.948225	P	0.601177	3.30409e-05	P	0.592826	0.013731	P	0.394045	0.0142854	P	0.365302	0.195362	P	0.995633	0.965087	P	1.04616	0.579822	P	2.14841	0.157223	P	2.59135	0.0786326	P	3.78669	0.00632704	P	UPF0160 protein MYG1 OS=Bos taurus PE=2 SV=1	NIL	Family:IPR003226:Metal-dependent protein hydrolase	NIL	NIL
Contig00919	0.98372	0.941236	P	1.67175	2.17152e-05	P	1.22815	0.3462	P	2.91004	1.34154e-06	P	1.7001	0.000706848	P	0.998867	0.981679	P	0.773296	0.000950741	P	0.420117	0.139788	P	0.245451	0.085338	P	0.260265	0.024377	P	Ferrous iron transport protein B OS=Leptospira interrogans serogroup Icterohaemorrhagiae serovar copenhageni GN=feoB PE=3 SV=1	29-30	NIL	NIL	2 strong transmembrane helices, total score : 2725
Contig00922	0.988202	0.949523	P	1.34726	0.000464887	P	1.26579	0.422565	P	1.70595	4.1238e-05	P	2.28953	2.73887e-05	P	0.999363	0.988707	P	0.67397	0.000107119	P	0.718043	0.350507	P	0.578295	0.228991	P	0.71065	0.118299	P	MATH and LRR domain-containing protein PFE0570w OS=Plasmodium falciparum (isolate 3D7) GN=PFE0570w PE=2 SV=1	NIL	NIL	NIL	NIL
Contig00923	0.993673	0.961543	P	0.500707	1.73552e-05	P	0.12151	0.0464771	P	0.53224	0.0133149	P	0.0980423	3.74279e-07	P	0.999736	0.996038	P	2.53318	8.47813e-06	P	2.27021	0.104123	P	1.42908	0.309869	P	1.72141	0.000679981	P	Seryl-tRNA synthetase, cytoplasmic OS=Dictyostelium discoideum GN=serS PE=1 SV=1	23-24	Domain:IPR007087:Zinc finger, C2H2-type	Molecular Function:zinc ion binding, Cellular Component:intracellular, Molecular Function:nucleic acid binding	2 strong transmembrane helices, total score : 3333
Contig00924	0.992805	0.959678	P	0.831022	0.00528025	P	0.56419	0.00885599	P	0.923121	0.212881	P	0.218723	2.82481e-07	P	0.998718	0.980583	P	1.16035	0.0184466	P	1.01343	0.956046	P	0.631026	0.219679	P	0.675189	0.00149188	P	Proteasome-associated protein ECM29 homolog OS=Drosophila melanogaster GN=CG8858 PE=1 SV=1	NIL	NIL	NIL	2 strong transmembrane helices, total score : 1315
Contig00925	0.990315	0.953435	P	1.26274	0.00356361	P	1.74821	0.132162	P	2.99193	0.000808309	P	2.53922	0.0282455	P	0.999125	0.986704	P	0.843369	0.0145449	P	0.512536	0.162315	P	0.2636	0.0942565	P	0.269042	0.000816178	P	J domain-containing protein OS=Manduca sexta GN=jdp PE=2 SV=1	27-28	Family:IPR015609:Molecular chaperone, heat shock protein, Hsp40, DnaJ, Family:IPR003095:Heat shock protein DnaJ, Domain:IPR001623:Heat shock protein DnaJ, N-terminal	Molecular Function:unfolded protein binding, Molecular Function:heat shock protein binding, Biological Process:protein folding, Molecular Function:heat shock protein binding	3 strong transmembrane helices, total score : 3295
Contig00927	0.994097	0.963228	P	1.08602	0.0981325	P	1.00563	0.972974	P	2.14265	2.24246e-06	P	1.55878	7.65739e-05	P	0.997861	0.975818	P	0.77678	0.00117236	P	0.601878	0.230372	P	0.455972	0.121992	P	0.561358	0.00550349	P	Peptide methionine sulfoxide reductase msrB OS=Bradyrhizobium japonicum GN=msrB PE=3 SV=1	NIL	Domain:IPR011057:Mss4-like, Domain:IPR002579:Methionine sulphoxide reductase B	NIL	1 strong transmembrane helices, total score : 839
Contig00933	0.991116	0.956001	P	1.41114	0.000188394	P	2.08915	0.153163	P	2.28565	1.49976e-06	P	1.84968	1.24032e-05	P	0.9988	0.981251	P	0.600167	0.000100976	P	0.612008	0.229361	P	0.342597	0.120572	P	0.443135	0.0414997	P	Proteasome subunit beta type-3 OS=Rattus norvegicus GN=Psmb3 PE=1 SV=1	NIL	Family:IPR001353:20S proteasome, A and B subunits	Biological Process:ubiquitin-dependent protein catabolic process, Cellular Component:proteasome core complex, Molecular Function:threonine endopeptidase activity	1 strong transmembrane helices, total score : 926
Contig00934	0.992041	0.958174	P	1.38384	0.000257159	P	1.69305	0.116921	P	1.66662	0.0202165	P	2.49549	8.25416e-07	P	0.999486	0.990565	P	0.768505	0.000766733	P	0.63434	0.255145	P	0.422994	0.126138	P	0.552108	0.0274157	P	Histone acetyltransferase GCN5 OS=Candida glabrata GN=GCN5 PE=3 SV=1	NIL	NIL	NIL	NIL
Contig00936	0.990279	0.953763	P	0.675732	0.000114578	P	0.144204	0.0282405	P	0.210486	0.00414504	P	0.0124723	8.92259e-05	A	0.998918	0.982088	P	1.1503	0.0184104	P	2.19262	0.167977	P	1.79157	0.232984	P	2.55812	0.0402265	P	Hypoxia up-regulated protein 1 OS=Mus musculus GN=Hyou1 PE=1 SV=1	NIL	Family:IPR001023:Heat shock protein Hsp70	Molecular Function:ATP binding	1 strong transmembrane helices, total score : 651
Contig00666	0.989711	0.95256	P	0.76374	0.00169174	P	0.142574	0.00221063	P	1.54641	0.0252385	P	0.729589	0.0361062	P	0.999038	0.983844	P	0.657374	8.97528e-05	P	0.745011	0.381162	P	0.35727	0.119016	P	0.297826	0.0220689	P	Antigen Sm21.7 OS=Schistosoma mansoni GN=SM21.7 PE=2 SV=1	NIL	Domain:IPR011992:EF-Hand type, Domain:IPR002048:Calcium-binding EF-hand, Family:IPR001372:Dynein light chain, type 1 and 2	Molecular Function:calcium ion binding, Molecular Function:calcium ion binding, Biological Process:microtubule-based process, Cellular Component:microtubule associated complex, Molecular Function:microtubule motor activity	1 strong transmembrane helices, total score : 705
Contig00939	0.99223	0.958257	P	0.548855	5.12952e-05	P	0.226148	0.0172326	P	0.418596	2.08921e-06	P	0.150883	2.09851e-05	P,M	0.999971	0.999563	P	0.923228	0.176834	P	1.27431	0.465184	P	1.24214	0.454942	P	1.47533	0.000315672	P	Ubiquitin carboxyl-terminal hydrolase 8 OS=Arabidopsis thaliana GN=UBP8 PE=2 SV=1	21-22	Domain:IPR001394:Peptidase C19, ubiquitin carboxyl-terminal hydrolase 2	Biological Process:ubiquitin-dependent protein catabolic process, Molecular Function:ubiquitin thiolesterase activity	1 strong transmembrane helices, total score : 783
Contig00940	0.992549	0.958148	P	0.434501	3.64959e-06	P	0.109573	3.17744e-07	P	0.625196	7.15907e-05	P	0.170378	0.0322537	P	0.998212	0.976993	P	2.86737	5.42145e-06	P	1.73578	0.209605	P	1.62511	0.214489	P	1.51193	0.0477707	P	DNA-directed RNA polymerase II subunit RPB1 OS=Caenorhabditis briggsae GN=ama-1 PE=3 SV=2	22-23	NIL	NIL	1 strong transmembrane helices, total score : 629
Contig00943	0.996257	0.970021	P	1.22292	0.40874	P,M	1.78159	0.00110954	P	0.622031	7.06489e-05	P	1.81126	0.00013101	P	0.999464	0.991624	P	1.09616	0.126428	P	1.81412	0.215882	P	1.7546	0.187012	P	2.36761	0.0232449	P	Eukaryotic translation initiation factor 5 OS=Mus musculus GN=Eif5 PE=1 SV=1	NIL	Domain:IPR016190:Translation initiation factor IF2/IF5, zinc-binding, Domain:IPR016189:Translation initiation factor IF2/IF5, N-terminal, Domain:IPR016024:Armadillo-type fold, Domain:IPR003307:eIF4-gamma/eIF5/eIF2-epsilon, Domain:IPR002735:Translation initiation factor IF2/IF5	Biological Process:translational initiation, Molecular Function:translation initiation factor activity, Biological Process:translational initiation, Molecular Function:translation initiation factor activity, Molecular Function:binding, Biological Process:regulation of translational initiation, Molecular Function:translation initiation factor activity, Biological Process:translational initiation, …	NIL
Contig00945	0.991974	0.958034	P	0.564405	1.63486e-05	P	0.248239	0.00667358	P	0.477832	4.47965e-06	P	0.207237	2.45562e-07	P	0.999496	0.990932	P	1.78721	1.17367e-05	P	2.04653	0.14154	P	2.05091	0.172468	P	3.06214	3.1979e-05	P	85 kDa calcium-independent phospholipase A2 OS=Rattus norvegicus GN=Pla2g6 PE=2 SV=1	NIL	Domain:IPR016035:Acyl transferase/acyl hydrolase/lysophospholipase	Biological Process:metabolic process	4 strong transmembrane helices, total score : 4606
Contig00951	0.990965	0.954465	P	0.643588	0.000469964	P	0.803609	0.335323	P	1.20383	0.0230917	P	1.10767	0.471856	P	0.999954	0.999507	P	0.722277	0.00693273	P	0.729529	0.217945	P	0.49184	0.026949	P	0.56337	0.000113201	P	ADIPOR-like receptor spbc12c2.09c OS=Schizosaccharomyces pombe GN=SPBC12C2.09c PE=2 SV=1	NIL	NIL	NIL	4 strong transmembrane helices, total score : 4200
Contig00952	0.98729	0.947991	P	0.712925	0.000208177	P	0.347314	0.00142005	P	0.818663	0.0543741	P	0.197954	0.000866722	P	0.998261	0.978125	P	1.125	0.0290573	P	0.852396	0.589039	P	0.583436	0.245466	P	0.613956	0.108313	P	Pericentriolar material 1 protein OS=Mus musculus GN=Pcm1 PE=1 SV=1	NIL	NIL	NIL	1 strong transmembrane helices, total score : 1683
Contig00956	0.985822	0.944491	P	0.290437	1.62918e-06	P	0.332028	0.00149843	P	2.04472	2.19563e-05	P	2.51353	0.0213928	P	0.998877	0.981763	P	1.04503	0.341965	P	0.401188	0.137736	P	0.361341	0.144438	P	0.740098	0.254848	P	Transmembrane and coiled-coil domain-containing protein 5B OS=Mus musculus GN=Tmco5b PE=2 SV=1	NIL	NIL	NIL	1 strong transmembrane helices, total score : 995
Contig00958	0.98532	0.943871	P	0.491551	9.2461e-05	P	0.394812	0.00450296	P	1.54416	0.000777239	P	2.24959	0.000619543	P	0.999998	0.999971	P	0.820078	0.00383103	P	0.40766	0.182028	P	0.463689	0.160072	P	0.905409	0.604913	P	Flagellar filament 31 kDa core protein OS=Treponema pallidum GN=flaB3 PE=1 SV=3	NIL	NIL	NIL	2 strong transmembrane helices, total score : 2369
Contig00963	0.99261	0.958844	P	0.767923	0.00313198	P	0.327193	0.0198051	P	0.822349	0.00946755	P	0.135513	7.61606e-08	P	0.997814	0.975253	P	1.19522	0.0161207	P	1.68096	0.16326	P	0.983855	0.946509	P	1.30249	0.0357242	P	Calcium-binding mitochondrial carrier protein SCaMC-1 OS=Bos taurus GN=SLC25A24 PE=2 SV=1	NIL	Family:IPR001993:Mitochondrial substrate carrier	Cellular Component:membrane, Biological Process:transport, Molecular Function:binding	5 strong transmembrane helices, total score : 7045
Contig00964	0.981669	0.936059	P	0.774641	0.0200509	P	0.770493	0.504189	P,A	5.34697	1.31198e-07	P	5.917	0.00809898	P	0.999929	0.998733	P	1.2723	0.00146133	P	0.870174	0.620886	P	1.213	0.561662	P	2.82858	0.0399782	P	Leukocyte surface antigen CD53 OS=Rattus norvegicus GN=Cd53 PE=1 SV=3	NIL	Family:IPR000301:CD9/CD37/CD63 antigen	Cellular Component:integral to membrane	3 strong transmembrane helices, total score : 5585
Contig00970	0.995191	0.966452	P	0.691229	0.000233067	P	0.372713	0.0353962	P	1.33059	0.0291859	P	0.101392	0.0175281	P	0.999946	0.999187	P	1.38404	0.000485371	P	1.18715	0.533991	P	1.18995	0.549087	P	1.58333	0.000316059	P	Disabled homolog 2 OS=Rattus norvegicus GN=Dab2 PE=1 SV=1	NIL	Domain:IPR011993:Pleckstrin homology-type, Domain:IPR006020:Phosphotyrosine interaction region	NIL	NIL
Contig00973	0.982668	0.936351	P	1.28799	0.00220566	P	1.1458	0.716087	P	1.58625	0.000334368	P	0.321465	2.75165e-07	P	0.998449	0.97856	P	0.74942	0.00147259	P	0.855773	0.562427	P	0.44944	0.157847	P	0.332574	0.00892465	P	Hypoxanthine-guanine phosphoribosyltransferase OS=Gallus gallus GN=HPRT1 PE=2 SV=1	NIL	Family:IPR005904:Hypoxanthine phosphoribosyl transferase, Conserved_site:IPR002375:Purine/pyrimidine phosphoribosyl transferase, conserved site, Domain:IPR000836:Phosphoribosyltransferase	Biological Process:purine ribonucleoside salvage, Cellular Component:cytoplasm, Molecular Function:hypoxanthine phosphoribosyltransferase activity, Molecular Function:transferase activity, Biological Process:nucleoside metabolic process	NIL
Contig00974	0.994563	0.96475	P	0.266599	4.07826e-08	P	0.151613	0.0475786	P	0.720231	0.0193951	P	0.203494	2.88026e-06	P	0.999027	0.983307	P	1.15717	0.0150038	P	1.57386	0.276705	P	0.678271	0.289413	P	0.833292	0.101776	P	Glycoprotein-N-acetylgalactosamine 3-beta-galactosyltransferase 1 OS=Caenorhabditis elegans GN=C38H2.2 PE=2 SV=2	NIL	NIL	NIL	1 strong transmembrane helices, total score : 1739
Contig00976	0.990802	0.955086	P	0.878744	0.0257602	P	0.739956	0.0922527	P	0.359066	0.000497865	P	0.518535	0.201647	P	0.998908	0.982007	P	0.609008	2.42747e-05	P	1.36488	0.361091	P	1.54157	0.242887	P	2.08424	0.007231	P	UPF0293 protein MJ0708 OS=Methanocaldococcus jannaschii GN=MJ0708 PE=3 SV=1	27-28	NIL	NIL	2 strong transmembrane helices, total score : 1886
Contig00979	0.99023	0.954051	P	0.549382	1.50682e-05	P	0.459261	0.125491	P	0.497658	0.00554985	P	0.0462405	1.49947e-08	P	0.998287	0.977806	P	1.57477	4.15141e-05	P	3.47169	0.0948696	P	2.58067	0.12372	P	3.21634	0.0107884	P	Zinc finger and BTB domain-containing protein 41 OS=Mus musculus GN=Zbtb41 PE=2 SV=4	27-28	NIL	NIL	3 strong transmembrane helices, total score : 4664
Contig00981	0.98084	0.934186	P	0.322358	0.0337029	P,A	0.366179	0.00028669	A	0.503819	0.013249	P	0.708534	0.251051	A	0.997027	0.976378	P	1.48438	0.080996	P	2.36521	0.121574	P	3.81566	0.082284	P	3.6221	0.00427109	P	Rho guanine nucleotide exchange factor 7 OS=Rattus norvegicus GN=Arhgef7 PE=1 SV=1	38-39	Domain:IPR001452:Src homology-3	NIL	1 strong transmembrane helices, total score : 954
Contig00982	0.990171	0.953364	P	0.674264	0.000343789	P	0.277778	0.0337136	P	0.797892	0.00555053	P	0.140192	5.89365e-07	P	0.998414	0.978321	P	2.2802	4.63902e-06	P	2.08942	0.143487	P	1.09155	0.73391	P	0.89472	0.371459	P	cAMP-dependent protein kinase type II regulatory subunit OS=Strongylocentrotus purpuratus PE=2 SV=1	NIL	Domain:IPR014710:RmlC-like jelly roll fold, Domain:IPR003117:cAMP-dependent protein kinase, regulatory subunit, type I/II alpha/beta, Domain:IPR002373:cAMP/cGMP-dependent protein kinase, Domain:IPR000595:Cyclic nucleotide-binding, Domain:IPR000418:Ets	Molecular Function:cAMP-dependent protein kinase regulator activity, Biological Process:signal transduction, Molecular Function:cAMP-dependent protein kinase regulator activity, Biological Process:protein amino acid phosphorylation, Cellular Component:cAMP-dependent protein kinase complex, Molecular Function:sequence-specific DNA binding, Cellular Component:nucleus, Molecular Function:transcripti…	NIL
Contig00984	0.991903	0.957395	P	0.711089	0.000749504	P	0.211957	0.0318094	P	0.592003	5.14339e-05	P	0.100339	1.1557e-06	P	0.999277	0.988862	P	1.19486	0.0129534	P	1.74692	0.197959	P	1.51683	0.251526	P	2.06317	0.0297046	P	Eukaryotic translation initiation factor 3 subunit C OS=Homo sapiens GN=EIF3C PE=1 SV=1	NIL	Domain:IPR008905:Eukaryotic translation initiation factor 3 subunit 8, N-terminal, Domain:IPR000717:Proteasome component region PCI	Biological Process:translational initiation, Cellular Component:eukaryotic translation initiation factor 3 complex, Molecular Function:translation initiation factor activity	1 strong transmembrane helices, total score : 550
Contig00988	0.990887	0.955429	P	0.753642	0.000580249	P	1.54485	0.000348484	P	1.70796	7.25937e-05	P	0.140756	0.0890965	P	0.998312	0.978149	P	0.801359	0.00611987	P	0.606417	0.222865	P	0.463592	0.13813	P	0.439702	0.00947521	P	L-lactate dehydrogenase A chain OS=Ambystoma mexicanum GN=LDHA PE=2 SV=1	NIL	Domain:IPR016040:NAD(P)-binding, Domain:IPR015955:Lactate dehydrogenase/glycoside hydrolase, family 4, C-terminal, Family:IPR011304:L-lactate dehydrogenase, Family:IPR001557:L-lactate/malate dehydrogenase, Family:IPR001236:Lactate/malate dehydrogenase	Biological Process:metabolic process, Molecular Function:binding, Molecular Function:catalytic activity, Biological Process:carbohydrate metabolic process, Molecular Function:catalytic activity, Biological Process:anaerobic glycolysis, Cellular Component:cytoplasm, Molecular Function:L-lactate dehydrogenase activity, Biological Process:cellular carbohydrate metabolic process, Biological Process:g…	2 strong transmembrane helices, total score : 1994
Contig00991	0.993458	0.961824	P	0.563975	1.56016e-05	P	0.345222	0.0640518	P	1.21728	0.0136013	P	0.0930551	1.85861e-07	P	0.998959	0.982431	P	1.29437	0.000867925	P	1.40369	0.331028	P	1.14203	0.601906	P	1.28992	0.261677	P	Ectonucleoside triphosphate diphosphohydrolase 6 OS=Rattus norvegicus GN=Entpd6 PE=1 SV=1	33-34	Family:IPR000407:Nucleoside phosphatase GDA1/CD39	Molecular Function:hydrolase activity	2 strong transmembrane helices, total score : 4252
Contig00992	0.991644	0.956558	P	1.27657	0.0147491	P	1.73031	0.134831	P	1.85529	0.000393163	P	1.78149	4.77381e-05	P	0.998491	0.979359	P	0.402304	5.9843e-07	P	0.556287	0.211008	P	0.118764	0.0644106	P	0.16923	0.0147528	P	Soma ferritin OS=Lymnaea stagnalis PE=2 SV=2	NIL	Domain:IPR012347:Ferritin-related, Domain:IPR009078:Ferritin/ribonucleotide reductase-like, Domain:IPR009040:Ferritin-like, Family:IPR008331:Ferritin and Dps, Domain:IPR001519:Ferritin, N-terminal	Molecular Function:transition metal ion binding, Molecular Function:oxidoreductase activity, Molecular Function:ferric iron binding, Biological Process:cellular iron ion homeostasis, Molecular Function:ferric iron binding, Biological Process:cellular iron ion homeostasis, Biological Process:iron ion transport, Molecular Function:binding	NIL
Contig00993	0.995166	0.966637	P	1.18027	0.325118	P,M	1.86494	0.00298629	P	1.87725	4.15391e-05	P	1.60859	0.0098739	P	0.999291	0.987086	P	0.354509	3.59856e-07	P	0.507972	0.164516	P	0.104571	0.0432204	P	0.149476	0.00181164	P	Soma ferritin OS=Lymnaea stagnalis PE=2 SV=2	NIL	Domain:IPR012347:Ferritin-related, Domain:IPR009078:Ferritin/ribonucleotide reductase-like, Domain:IPR009040:Ferritin-like, Family:IPR008331:Ferritin and Dps, Domain:IPR001519:Ferritin, N-terminal	Molecular Function:transition metal ion binding, Molecular Function:oxidoreductase activity, Molecular Function:ferric iron binding, Biological Process:cellular iron ion homeostasis, Molecular Function:ferric iron binding, Biological Process:cellular iron ion homeostasis, Biological Process:iron ion transport, Molecular Function:binding	NIL
Contig00994	0.989236	0.951864	P	1.38884	0.000270951	P	0.863598	0.504674	P	1.53301	0.00357712	P	1.52774	0.0302741	P	0.999587	0.993652	P	1.17493	0.0364375	P	0.964178	0.877506	P	1.75131	0.268348	P	3.13237	0.0633574	P	Tetraspanin-18 OS=Bos taurus GN=TSPAN18 PE=2 SV=1	NIL	NIL	NIL	3 strong transmembrane helices, total score : 3703
Contig01003	0.988814	0.950677	P	0.958352	0.421875	P	0.133342	5.31202e-05	P	0.170911	3.31826e-08	P	0.244759	2.3493e-05	P	0.99762	0.976159	P	1.78424	0.000120243	P	2.32019	0.119686	P	2.34824	0.119689	P	4.88985	0.0082477	P	Leucine-rich repeat and IQ domain-containing protein 4 OS=Mus musculus GN=Lrriq4 PE=2 SV=1	NIL	NIL	NIL	2 strong transmembrane helices, total score : 2929
Contig01007	0.990561	0.954655	P	2.08238	1.18579e-06	P	1.25735	0.496966	P	4.08446	5.05193e-08	P	2.99239	8.51595e-06	P	0.999367	0.988923	P	0.898271	0.0459528	P	0.74535	0.376703	P	0.462288	0.13608	P	0.321875	0.00681328	P	Uncharacterized protein MG323.1 OS=Mycoplasma genitalium GN=MG323.1 PE=4 SV=1	17-18	NIL	NIL	3 strong transmembrane helices, total score : 4455
Contig01008	0.996026	0.969192	P	0.575784	0.000310065	P	0.157967	0.0582197	P	0.325516	0.00457042	P	0.149119	5.36409e-08	P	0.9995	0.991401	P	1.99206	3.33239e-06	P	1.53309	0.269271	P	1.62063	0.210286	P	2.03038	2.57491e-06	P	L-rhamnose isomerase OS=Bacillus halodurans GN=rhaA PE=3 SV=1	NIL	NIL	NIL	1 strong transmembrane helices, total score : 921
Contig01012	0.993232	0.960988	P	0.574431	1.21984e-05	P	0.351611	0.0780535	P	0.892344	0.065903	P	0.122292	0.0111774	P	0.999301	0.989148	P	1.13147	0.0357667	P	1.71354	0.208301	P	1.12257	0.643833	P	1.51017	0.00035319	P	THO complex subunit 5 homolog A OS=Xenopus laevis GN=thoc5-A PE=2 SV=1	NIL	Binding_site:IPR006058:2Fe-2S ferredoxin, iron-sulphur binding site	Molecular Function:electron carrier activity, Biological Process:electron transport	NIL
Contig01014	0.986038	0.945531	P	0.572958	1.13287e-05	P	0.154865	0.000824691	P	0.674066	0.00747928	P	0.301189	1.93098e-07	P	0.998815	0.981269	P	1.59906	0.000147334	P	2.07629	0.165122	P	0.971941	0.921708	P	1.1534	0.425417	P	Uncharacterized protein YDR056C OS=Saccharomyces cerevisiae GN=YDR056C PE=1 SV=1	23-24	NIL	NIL	2 strong transmembrane helices, total score : 1912
Contig01018	0.985857	0.945263	P	0.709995	0.000340733	P	0.370099	0.0546465	P	0.494999	0.000143027	P	0.0407929	4.21123e-07	A	0.997403	0.973939	P	0.542675	0.0203775	P	1.13639	0.706683	P	0.952025	0.87892	P	0.95428	0.7669	P	Nucleotide exchange factor SIL1 OS=Saccharomyces cerevisiae GN=SIL1 PE=1 SV=1	NIL	NIL	NIL	1 strong transmembrane helices, total score : 2001
Contig01019	0.992291	0.958496	P	0.559267	1.08556e-05	P	0.231087	0.0377776	P	0.251466	1.70757e-07	P	0.154738	6.07894e-05	P	0.99893	0.982199	P	3.73556	6.84011e-08	P	5.29907	0.0647834	P	3.69531	0.0828705	P	3.50683	8.3242e-05	P	NIL	NIL	NIL	NIL	NIL
Contig01022	0.973698	0.925032	P	0.167586	6.03698e-05	A	0.396234	0.0398758	P,A	0.425813	0.00116931	P	0.560472	0.0806801	A	0.993033	0.955138	P	4.36612	6.21302e-08	P	2.20368	0.121746	P	3.55765	0.126402	P	2.37822	0.0206587	P	CCR4-associated factor 4 homolog OS=Vanderwaltozyma polyspora (strain ATCC 22028 / DSM 70294) GN=CAF4 PE=3 SV=1	NIL	NIL	NIL	NIL
Contig01023	0.991962	0.957936	P	0.776332	0.00105754	P	0.80124	0.492723	P	2.22907	9.29721e-07	P	0.72853	0.0387575	P	0.999533	0.991977	P	0.490904	3.0988e-06	P	0.871343	0.614976	P	0.39833	0.12238	P	0.536353	0.0205105	P	Epidermal retinal dehydrogenase 2 OS=Homo sapiens GN=RDHE2 PE=2 SV=2	NIL	Domain:IPR016040:NAD(P)-binding, Family:IPR002347:Glucose/ribitol dehydrogenase, Family:IPR002198:Short-chain dehydrogenase/reductase SDR	Biological Process:metabolic process, Molecular Function:binding, Molecular Function:catalytic activity, Molecular Function:oxidoreductase activity, Biological Process:metabolic process, Molecular Function:oxidoreductase activity, Biological Process:metabolic process	3 strong transmembrane helices, total score : 3373
Contig01027	0.994758	0.96481	P	1.22063	0.133965	P	1.77309	0.0598384	P	1.76333	9.116e-05	P	1.83959	8.50707e-06	P	0.999874	0.997836	P	0.819275	0.00316152	P	0.540919	0.187901	P	0.280811	0.0816817	P	0.311632	0.00699502	P	40S ribosomal protein S7 OS=Rattus norvegicus GN=Rps7 PE=1 SV=1	NIL	Family:IPR000554:Ribosomal protein S7e	Biological Process:translation, Cellular Component:ribosome, Cellular Component:intracellular, Molecular Function:structural constituent of ribosome	NIL
Contig01028	0.988518	0.950176	P	1.32467	0.000548934	P	1.37978	0.582713	P	1.91378	0.0139186	P	1.49761	9.83872e-05	P	0.999672	0.993898	P	0.757554	0.000503343	P	0.507849	0.191155	P	0.265985	0.102617	P	0.290718	0.0414351	P	40S ribosomal protein S7 OS=Rattus norvegicus GN=Rps7 PE=1 SV=1	NIL	Family:IPR000554:Ribosomal protein S7e	Biological Process:translation, Cellular Component:ribosome, Cellular Component:intracellular, Molecular Function:structural constituent of ribosome	NIL
Contig01037	0.99311	0.960849	P	0.552939	6.69623e-05	P	0.187585	5.35792e-08	P	0.558741	3.38169e-05	P	0.169762	4.79625e-08	P	0.999193	0.98605	P	1.82087	1.07993e-05	P	2.43805	0.0945171	P	1.95247	0.176408	P	2.82558	0.0182848	P	Uncharacterized protein KIAA0406 OS=Homo sapiens GN=KIAA0406 PE=1 SV=3	NIL	Domain:IPR016024:Armadillo-type fold	Molecular Function:binding	NIL
Contig01039	0.993273	0.959774	P	0.872947	0.0346813	P	0.51744	6.77199e-05	P	1.13779	0.0467536	P	0.114416	0.0193147	P	0.998591	0.979687	P	0.913088	0.116471	P	0.618913	0.234671	P	0.286655	0.0864094	P	0.340425	0.016694	P	SUMO-activating enzyme subunit 1 OS=Xenopus laevis GN=sae1 PE=2 SV=1	NIL	Domain:IPR016040:NAD(P)-binding, Domain:IPR009036:Molybdenum cofactor biosynthesis, Domain:IPR000594:UBA/THIF-type NAD/FAD binding fold, Family:IPR000011:Ubiquitin-activating enzyme, E1	Biological Process:metabolic process, Molecular Function:binding, Molecular Function:catalytic activity, Molecular Function:catalytic activity, Molecular Function:small protein activating enzyme activity, Biological Process:ubiquitin cycle, Biological Process:protein modification process	2 strong transmembrane helices, total score : 1681
Contig01042	0.991391	0.956314	P	1.16096	0.025992	P	1.99678	0.0808971	P	0.14472	1.94404e-08	P	1.71737	0.0553612	P	0.999985	0.999773	P	2.16394	4.36966e-06	P	5.05148	0.0647246	P	5.80238	0.0658477	P	8.29253	0.00837986	P	Vang-like protein 2 OS=Danio rerio GN=vangl2 PE=1 SV=1	NIL	Family:IPR009539:Strabismus	Cellular Component:integral to membrane, Biological Process:multicellular organismal development	1 strong transmembrane helices, total score : 607
Contig01045	0.990509	0.954508	P	0.350813	0.000826944	P	0.0697412	2.83408e-06	A	0.179548	0.000110346	P	0.134945	0.000264521	A	0.999455	0.992379	P	5.45688	3.14619e-08	P	5.16581	0.0798724	P	2.82104	0.114809	P	3.5242	0.0280269	P	Myb-like protein I OS=Dictyostelium discoideum GN=mybI PE=3 SV=1	NIL	Domain:IPR016146:Calponin-homology	NIL	1 strong transmembrane helices, total score : 906
Contig01059	0.988335	0.949469	P	0.645579	7.48937e-05	P	0.530332	0.0123925	P	0.40832	2.4841e-05	P	0.0688396	0.00671518	P	0.998113	0.976556	P	1.23787	0.00777287	P	2.44504	0.10639	P	1.72127	0.149169	P	2.37611	0.000996115	P	Cleft lip and palate transmembrane protein 1 homolog OS=Bos taurus GN=CLPTM1 PE=2 SV=1	NIL	Family:IPR008429:Cleft lip and palate transmembrane 1	NIL	5 strong transmembrane helices, total score : 5640
Contig01060	0.984605	0.942609	P	0.883751	0.0793024	P	0.447702	0.000215029	P,A	1.37923	0.002636	P	0.423129	0.0215327	A	0.996467	0.969819	P	1.33842	0.00655362	P	1.42372	0.436361	P	1.12935	0.705624	P	1.09559	0.442432	P	C-jun-amino-terminal kinase-interacting protein 3 OS=Mus musculus GN=Mapk8ip3 PE=1 SV=1	NIL	NIL	NIL	NIL
Contig01062	0.985962	0.945161	P	0.730109	0.000517288	P	0.297381	0.0557081	P	0.746544	0.0150239	P	0.132423	7.29854e-08	P	0.999093	0.987912	P	0.76097	0.00292173	P	1.16214	0.604361	P	1.2806	0.499196	P	1.72386	0.0699106	P	NADPH--cytochrome P450 reductase OS=Drosophila melanogaster GN=Cpr PE=2 SV=2	NIL	Domain:IPR015702:NADPH Cytochrome P450 Reductase, Domain:IPR003097:FAD-binding, type 1, Domain:IPR001709:Flavoprotein pyridine nucleotide cytochrome reductase, Domain:IPR001433:Oxidoreductase FAD/NAD(P)-binding	Molecular Function:oxidoreductase activity, Biological Process:electron transport, Molecular Function:oxidoreductase activity, Biological Process:electron transport, Molecular Function:oxidoreductase activity, Biological Process:electron transport	NIL
Contig01066	0.984889	0.943317	P	0.509222	2.5081e-05	P	0.122309	0.0157165	P	0.532321	0.0511646	P	0.0739195	8.67667e-09	P	0.999576	0.993684	P	2.52399	1.08235e-06	P	2.22186	0.181984	P	1.92596	0.188433	P	1.20888	0.0876535	P	Protein phosphatase 1 regulatory subunit 3B OS=Mus musculus GN=Ppp1r3b PE=1 SV=1	NIL	Domain:IPR005036:Putative phosphatase regulatory subunit	NIL	NIL
Contig01067	0.996778	0.971002	P	1.32865	0.00119126	P	2.48726	4.7772e-05	P	1.38994	0.00121933	P	1.7888	6.63171e-05	P	0.999806	0.996756	P	0.7308	0.000366903	P	1.51628	0.266491	P	0.974709	0.893733	P	0.986703	0.874713	P	Cellular nucleic acid-binding protein OS=Rattus norvegicus GN=Cnbp PE=2 SV=1	NIL	Domain:IPR013084:Zinc finger, CCHC retroviral-type, Domain:IPR001878:Zinc finger, CCHC-type	Molecular Function:zinc ion binding, Molecular Function:nucleic acid binding, Molecular Function:zinc ion binding, Molecular Function:nucleic acid binding	NIL
Contig01068	0.993505	0.961287	P	1.25784	0.00560058	P	2.36637	0.000211491	P	1.31797	0.00165624	P	1.69901	0.000115125	P	0.998875	0.981752	P	0.751733	0.00157558	P	1.50736	0.275175	P	0.965516	0.87106	P	0.979545	0.823201	P	Cellular nucleic acid-binding protein OS=Rattus norvegicus GN=Cnbp PE=2 SV=1	NIL	Domain:IPR013084:Zinc finger, CCHC retroviral-type, Domain:IPR001878:Zinc finger, CCHC-type	Molecular Function:zinc ion binding, Molecular Function:nucleic acid binding, Molecular Function:zinc ion binding, Molecular Function:nucleic acid binding	NIL
Contig01071	0.988507	0.94959	P	0.904048	0.114681	P	0.19027	0.000274071	P	0.369851	0.00762272	P	0.191299	0.00238267	A	0.998278	0.981561	P	2.07397	1.05502e-05	P	2.10304	0.173048	P	3.37026	0.102021	P	3.59323	0.0451421	P	Interferon-alpha/beta receptor alpha chain OS=Bos taurus GN=IFNAR1 PE=2 SV=2	NIL	NIL	NIL	1 strong transmembrane helices, total score : 1233
Contig01072	0.99494	0.965573	P	1.08115	0.130463	P	1.48199	0.00128116	P	1.55909	0.000209968	P	0.845699	0.531236	P	0.999512	0.991721	P	0.749144	0.000577608	P	0.57741	0.210054	P	0.474018	0.114688	P	0.437922	1.10808e-05	P	P30 adhesin OS=Mycoplasma pneumoniae GN=p30 PE=4 SV=1	NIL	NIL	NIL	NIL
Contig01079	0.992526	0.959316	P	0.783935	0.00124014	P	0.170889	0.0148462	P	0.808495	0.00265014	P	0.109598	7.58401e-08	P	0.999889	0.998101	P	2.14102	2.23389e-06	P	1.95309	0.190735	P	1.38633	0.333387	P	1.54651	0.0348366	P	Vacuolar protein sorting-associated protein 26B OS=Xenopus tropicalis GN=vps26b PE=2 SV=1	NIL	NIL	NIL	2 strong transmembrane helices, total score : 1619
Contig01081	0.985515	0.944288	P	0.36837	3.78536e-06	P	0.11713	0.00207141	P,A	0.52577	0.0213753	P	0.319188	0.00200176	P,A	0.998858	0.981608	P	1.60317	2.88501e-05	P	1.30946	0.428558	P	1.14305	0.638017	P	1.47525	0.122194	P	E3 ubiquitin-protein ligase BRE1 OS=Kluyveromyces lactis GN=BRE1 PE=3 SV=1	NIL	NIL	NIL	1 strong transmembrane helices, total score : 974
Contig01083	0.991492	0.956149	P	0.962955	0.502005	P	0.472638	0.00250411	P	0.168812	2.79788e-07	P	0.0880439	5.88689e-06	A	0.999561	0.995229	P	2.87501	1.1124e-06	P	3.60317	0.0746454	P	3.70934	0.067222	P	4.14578	5.66262e-07	P	Presequence protease, mitochondrial OS=Xenopus laevis GN=pitrm1 PE=2 SV=1	NIL	Domain:IPR013578:Peptidase M16C associated, Domain:IPR011249:Metalloenzyme, LuxS/M16 peptidase-like, metal-binding, Domain:IPR007863:Peptidase M16, C-terminal	Molecular Function:zinc ion binding, Molecular Function:metallopeptidase activity, Biological Process:proteolysis, Molecular Function:metal ion binding, Molecular Function:catalytic activity, Molecular Function:zinc ion binding, Biological Process:proteolysis, Molecular Function:metalloendopeptidase activity	2 strong transmembrane helices, total score : 1463
Contig01084	0.993659	0.961909	P	0.958032	0.414088	P	0.700741	0.329108	P	0.1889	2.78722e-08	P	0.187393	6.3021e-08	P	0.999917	0.998658	P	2.26886	2.21075e-06	P	3.17488	0.0914783	P	3.97468	0.078544	P	4.80751	0.00576393	P	Presequence protease, mitochondrial OS=Mus musculus GN=Pitrm1 PE=2 SV=1	NIL	Domain:IPR011249:Metalloenzyme, LuxS/M16 peptidase-like, metal-binding	Molecular Function:metal ion binding, Molecular Function:catalytic activity	1 strong transmembrane helices, total score : 1092
Contig01085	0.985475	0.944467	P	0.610045	7.62768e-05	P	0.22122	0.0722252	P	0.365207	0.00167129	P	0.0562662	0.000811208	A	0.997827	0.974686	P	1.34784	0.00123515	P	1.24	0.447607	P	0.818068	0.545874	P	0.972184	0.823814	P	Putative deoxyribose-phosphate aldolase OS=Homo sapiens GN=DERA PE=1 SV=2	21-22	Domain:IPR013785:Aldolase-type TIM barrel, Family:IPR011343:Deoxyribose-phosphate aldolase, Family:IPR002915:Deoxyribose-phosphate aldolase/phospho-2-dehydro-3-deoxyheptonate aldolase	Biological Process:metabolic process, Molecular Function:catalytic activity, Biological Process:deoxyribonucleotide catabolic process, Cellular Component:cytoplasm, Molecular Function:deoxyribose-phosphate aldolase activity, Molecular Function:lyase activity	2 strong transmembrane helices, total score : 1455
Contig01091	0.992163	0.958171	P	0.840064	0.0117816	P	0.434232	0.040332	P	1.24836	0.00876215	P	0.645127	0.041049	P	0.999051	0.98445	P	0.856256	0.0149182	P	0.616579	0.227915	P	0.400049	0.125634	P	0.446889	0.0217279	P	Putative ankyrin repeat protein L289 OS=Acanthamoeba polyphaga mimivirus GN=MIMI_L289 PE=4 SV=1	NIL	NIL	NIL	NIL
Contig01100	0.987284	0.947526	P	0.699444	0.000243587	P	0.645987	0.251148	P	0.458428	1.97073e-05	P	0.0806272	8.35312e-09	P	0.999969	0.999475	P	0.90206	0.11202	P	2.87509	0.114764	P	2.47542	0.149191	P	4.14913	0.0227841	P	Beta-galactosidase-1-like protein OS=Homo sapiens GN=GLB1L PE=2 SV=1	NIL	Domain:IPR017853:Glycoside hydrolase, catalytic core, Domain:IPR013781:Glycoside hydrolase, subgroup, catalytic core, Family:IPR001944:Glycoside hydrolase, family 35	Molecular Function:cation binding, Biological Process:carbohydrate metabolic process, Molecular Function:catalytic activity, Cellular Component:beta-galactosidase complex, Biological Process:carbohydrate metabolic process, Molecular Function:beta-galactosidase activity	NIL
Contig01102	0.994107	0.963565	P	0.481014	2.16689e-06	P	0.09982	0.0256534	P	0.335266	2.0496e-06	P	0.159886	1.49821e-08	P	0.999266	0.986847	P	2.26601	1.12982e-06	P	2.30681	0.146851	P	1.75517	0.205987	P	2.41515	0.00802733	P	Arginyl-tRNA synthetase OS=Buchnera aphidicola subsp. Schizaphis graminum GN=argS PE=3 SV=2	16-17	NIL	NIL	1 strong transmembrane helices, total score : 760
Contig01104	0.994288	0.963556	P	0.544015	4.03233e-05	P	0.181562	8.19986e-06	P	0.635571	0.000102671	P	0.347124	0.000167323	P	0.999718	0.995551	P	3.28519	1.52631e-07	P	3.46457	0.105135	P	2.97201	0.110995	P	4.3798	0.0166821	P	Otoferlin OS=Danio rerio GN=otof PE=3 SV=1	NIL	Domain:IPR011527:ABC transporter, transmembrane region, type 1	Cellular Component:integral to membrane, Biological Process:transport, Molecular Function:ATP binding	2 strong transmembrane helices, total score : 4267
Contig01105	0.996712	0.984661	A	1.23156	0.266072	A	2.12866	0.00226335	A	1.73123	0.0104508	A	4.11882	0.00563315	A	0.996049	0.965978	P	3.733	2.40565e-06	P	2.81967	0.10728	P	3.29808	0.103587	P	1.65555	0.0360826	P	Uncharacterized protein C1orf112 homolog OS=Rattus norvegicus PE=2 SV=1	NIL	NIL	NIL	1 strong transmembrane helices, total score : 1052
Contig01107	0.969058	0.916756	P	0.383174	0.00177939	A	0.555261	0.00583994	A	0.468808	0.0103799	A	1.07439	0.781504	A	0.997041	0.979907	P	1.58601	0.0104195	P	2.09568	0.142454	P	1.88159	0.221362	P	1.61182	0.000113398	P	Voltage-dependent calcium channel subunit alpha-2/delta-2 OS=Mus musculus GN=Cacna2d2 PE=1 SV=1	NIL	NIL	NIL	NIL
Contig01108	0.993915	0.959639	P	0.430444	0.00114086	A	0.491229	0.00276905	A	0.591236	0.0180799	P,A	0.950498	0.838111	A	0.995307	0.978922	P	1.77329	0.000308101	P	2.17734	0.205676	P	2.00959	0.232898	P	1.5966	0.00144605	P	Arginyl-tRNA synthetase, cytoplasmic OS=Homo sapiens GN=RARS PE=1 SV=2	NIL	NIL	NIL	NIL
Contig01119	0.994817	0.964715	P	1.26226	0.362096	P,M	1.26226	0.599541	P	1.90405	0.000224867	P,M	1.18623	0.00664681	P	0.999087	0.983727	P	0.661807	9.63585e-05	P	0.441293	0.143579	P	0.216541	0.0729183	P	0.227425	0.0112019	P	60S ribosomal protein L22 OS=Mus musculus GN=Rpl22 PE=2 SV=2	NIL	Family:IPR002671:Ribosomal protein L22e	Biological Process:translation, Cellular Component:ribosome, Cellular Component:intracellular, Molecular Function:structural constituent of ribosome	NIL
Contig01123	0.990619	0.953957	P	0.678786	0.000475183	P	0.168381	7.81618e-06	P	1.0159	0.764279	P	0.396422	0.00175015	P	0.99931	0.988746	P	1.17818	0.0213998	P	0.964783	0.879839	P	0.609823	0.252325	P	0.752322	0.0820956	P	Translation initiation factor IF-2, chloroplastic OS=Arabidopsis thaliana GN=At1g17220 PE=2 SV=1	NIL	NIL	NIL	3 strong transmembrane helices, total score : 2568
Contig01125	0.990991	0.954981	P	0.871443	0.034573	P	0.407625	0.0150935	P	1.23122	0.00851393	P	0.180321	8.69327e-06	P	0.99831	0.977623	P	1.02225	0.687525	P	0.609507	0.235883	P	0.490062	0.154391	P	0.545526	0.0172657	P	A.T hook DNA-binding motif-containing protein 1 OS=Mus musculus GN=Ahdc1 PE=1 SV=1	NIL	NIL	NIL	NIL
Contig01130	0.991765	0.957538	P	0.81623	0.00357192	P	0.477867	0.107488	P	0.499252	0.00255578	P	0.082968	2.20493e-07	P	0.998913	0.982055	P	0.808973	0.00260342	P	1.29579	0.4085	P	0.881654	0.642211	P	0.772151	0.139669	P	Alkylated DNA repair protein alkB homolog OS=Arabidopsis thaliana GN=At1g11780 PE=2 SV=2	33-34	NIL	NIL	2 strong transmembrane helices, total score : 1965
Contig01131	0.9904	0.954153	P	0.664121	0.000115273	P	0.238956	4.42623e-06	P	0.112287	4.98037e-05	P	0.157863	0.00601389	P	0.998278	0.977408	P	2.61084	2.61726e-06	P	3.75156	0.0830928	P	5.65566	0.0460301	P	9.04098	4.72231e-05	P	Uncharacterized threonine-rich GPI-anchored glycoprotein PJ4664.02 OS=Schizosaccharomyces pombe GN=SPBPJ4664.02 PE=2 SV=1	NIL	Family:IPR000215:Protease inhibitor I4, serpin	Molecular Function:serine-type endopeptidase inhibitor activity	2 strong transmembrane helices, total score : 3032
Contig01132	0.990336	0.954214	P	1.15617	0.0145565	P	1.34399	0.300961	P	1.16512	0.0331416	P	0.6283	0.0100368	P	0.99963	0.993361	P	0.674741	0.000557554	P	0.756324	0.379179	P	0.70145	0.335179	P	0.910812	0.411143	P	Pre-mRNA-splicing factor ISY1 homolog OS=Mus musculus GN=Isy1 PE=1 SV=2	NIL	Family:IPR009360:Isy1-like splicing	NIL	NIL
Contig01138	0.990326	0.953562	P	1.64413	0.000544551	P	1.05544	0.700591	P	2.52979	9.19041e-05	P	1.19336	0.0171967	P	0.999981	0.999737	P	0.828377	0.0147309	P	0.612014	0.221137	P	0.333508	0.117459	P	0.360904	0.0195149	P	Transmembrane protein 18 OS=Rattus norvegicus GN=Tmem18 PE=2 SV=1	NIL	NIL	NIL	3 strong transmembrane helices, total score : 6136
Contig01140	0.988781	0.950964	P	1.1518	0.0145564	P	1.48765	0.338254	P	2.47667	0.0130354	P	1.5645	5.79672e-05	P	0.995238	0.966739	P	0.77105	0.000853061	P	0.48784	0.159507	P	0.248865	0.137596	P	0.281705	0.11324	P	Iron-sulfur cluster assembly 1 homolog, mitochondrial OS=Macaca fascicularis GN=ISCA1 PE=2 SV=1	NIL	Family:IPR016092:HesB/YadR/YfhF, Domain:IPR000361:HesB/YadR/YfhF-like	Molecular Function:iron-sulfur cluster binding, Biological Process:iron-sulfur cluster assembly, Molecular Function:structural molecule activity	NIL
Contig01141	0.990888	0.955482	P	1.29721	0.000834724	P	1.42806	0.115804	P	1.61849	5.54089e-05	P	1.20928	0.446321	P	0.999504	0.990752	P	0.804094	0.00228937	P	0.538756	0.176881	P	0.272958	0.0803465	P	0.308255	0.0120001	P	Iron-sulfur cluster assembly 1 homolog, mitochondrial OS=Rattus norvegicus GN=Isca1 PE=2 SV=1	19-20	Family:IPR016092:HesB/YadR/YfhF, Domain:IPR000361:HesB/YadR/YfhF-like	Molecular Function:iron-sulfur cluster binding, Biological Process:iron-sulfur cluster assembly, Molecular Function:structural molecule activity	2 strong transmembrane helices, total score : 2156
Contig01142	0.993342	0.961106	P	0.833285	0.00850126	P	0.384315	0.012211	P	0.863778	0.0210676	P	0.179632	0.0361695	P	0.999401	0.989705	P	1.24285	0.00248369	P	1.34382	0.352738	P	0.918076	0.705099	P	1.16768	0.0544571	P	SET domain-containing protein 3 OS=Homo sapiens GN=SETD3 PE=1 SV=1	NIL	NIL	NIL	2 strong transmembrane helices, total score : 3078
Contig01143	0.99251	0.95907	P	1.0134	0.791807	P	0.260246	3.4179e-05	P	1.28519	0.0191156	P	0.847684	0.0194975	P	0.999442	0.990698	P	1.02113	0.656257	P	0.608924	0.243825	P	0.43654	0.110861	P	0.490749	0.0104111	P	Zinc finger matrin-type protein 5 OS=Homo sapiens GN=ZMAT5 PE=1 SV=1	18-19	Domain:IPR013085:Zinc finger, U1-C type, Domain:IPR003604:Zinc finger, U1-type, Domain:IPR000571:Zinc finger, CCCH-type	Molecular Function:zinc ion binding, Molecular Function:zinc ion binding, Molecular Function:nucleic acid binding, Molecular Function:zinc ion binding, Molecular Function:nucleic acid binding	2 strong transmembrane helices, total score : 2133
Contig01147	0.978128	0.93215	P	0.50837	4.39797e-06	P	0.110713	0.0309718	P	0.455955	0.00164863	P	0.0453017	5.34131e-06	A	0.999983	0.999726	P	1.5089	6.98613e-05	P	2.30385	0.160793	P	1.74301	0.277466	P	1.99239	0.124181	P	NMDA receptor-regulated protein 2 OS=Mus musculus GN=Narg2 PE=1 SV=2	NIL	NIL	NIL	NIL
Contig01149	0.990087	0.952725	P	0.931565	0.224049	P	0.323918	0.0308122	P	2.69808	5.49175e-06	P	1.72141	0.000121295	P	0.999099	0.987294	P	0.379448	1.87644e-06	P	0.580925	0.201501	P	0.208419	0.0745989	P	0.296367	0.0029633	P	Sulfated glycoprotein 1 OS=Rattus norvegicus GN=Psap PE=1 SV=1	18-19	Domain:IPR011001:Saposin-like, Domain:IPR008139:Saposin B, Domain:IPR007087:Zinc finger, C2H2-type	Molecular Function:zinc ion binding, Cellular Component:intracellular, Molecular Function:nucleic acid binding	3 strong transmembrane helices, total score : 2075
Contig01152	0.988006	0.948731	P	0.680307	0.000194033	P	0.441186	0.0167992	P	1.31149	0.00114409	P	0.510826	4.96906e-05	P	0.997547	0.97374	P	2.17058	1.80254e-05	P	1.9895	0.158955	P	1.15194	0.658454	P	1.0885	0.46161	P	Cytosolic purine 5'-nucleotidase OS=Xenopus laevis GN=nt5c2 PE=2 SV=1	NIL	Family:IPR008380:HAD-superfamily hydrolase, subfamily IG, 5'-nucleotidase	NIL	NIL
Contig01153	0.994887	0.964012	P	1.2677	0.00519239	P	0.833335	0.615235	P	2.39752	3.72615e-06	P	1.07822	0.606824	P	0.999116	0.987258	P	0.623215	9.85856e-05	P	0.317851	0.0616878	P	0.169461	0.0427614	P	0.175474	0.000583621	P	39S ribosomal protein L53, mitochondrial OS=Homo sapiens GN=MRPL53 PE=1 SV=1	NIL	NIL	NIL	NIL
Contig01155	0.984866	0.943149	P	1.45163	0.000197955	P	1.72878	0.125864	P	2.26395	0.00466908	P	1.85891	0.000184929	P	0.999506	0.992543	P	0.677617	0.000422778	P	0.514247	0.194802	P	0.273305	0.117345	P	0.330603	0.028847	P	28S ribosomal protein S11, mitochondrial OS=Bos taurus GN=MRPS11 PE=1 SV=2	NIL	Family:IPR001971:Ribosomal protein S11	Biological Process:translation, Cellular Component:ribosome, Cellular Component:intracellular, Molecular Function:structural constituent of ribosome	NIL
Contig01159	0.988134	0.949589	P	0.814227	0.0061639	P	0.737962	0.342703	P	0.222992	3.24317e-07	P	0.224225	0.098532	P	0.999615	0.994139	P	1.77636	1.12396e-05	P	3.55408	0.105002	P	5.40103	0.0730987	P	5.94082	0.00265754	P	Uncharacterized protein C7orf26 OS=Homo sapiens GN=C7orf26 PE=2 SV=1	NIL	NIL	NIL	1 strong transmembrane helices, total score : 1604
Contig01161	0.984808	0.942101	P	0.588346	0.000540026	P	0.19501	6.7019e-05	A	0.747153	0.00373015	P	0.377332	0.0279716	A	0.996991	0.972488	P	1.09691	0.104632	P	0.799805	0.566207	P	0.625955	0.253438	P	0.884315	0.513055	P	Hepatocellular carcinoma-associated antigen 127 OS=Homo sapiens GN=HCA127 PE=1 SV=1	NIL	NIL	NIL	NIL
Contig01164	0.991625	0.954427	P	0.577968	0.000349609	P	0.31328	0.000230263	A	1.63312	0.106853	P	0.606177	0.112697	A	0.999981	0.999739	P	1.44754	0.000381328	P	1.62765	0.271773	P	2.21562	0.154301	P	2.71834	0.0135464	P	Drebrin-like protein OS=Drosophila melanogaster GN=CG10083 PE=1 SV=1	NIL	Domain:IPR002108:Actin-binding, cofilin/tropomyosin type	Cellular Component:intracellular, Molecular Function:actin binding	1 strong transmembrane helices, total score : 607
Contig01165	0.987675	0.94568	P	0.56942	0.00286082	P	0.324036	0.000664071	A	1.67606	0.0205822	P	0.62699	0.0996817	A	0.997323	0.973023	P	1.22405	0.00830049	P	1.40846	0.372978	P	1.8412	0.250519	P	2.44771	0.0393804	P	Drebrin-like protein B OS=Xenopus laevis GN=dbnl-B PE=2 SV=1	NIL	Domain:IPR002108:Actin-binding, cofilin/tropomyosin type	Cellular Component:intracellular, Molecular Function:actin binding	NIL
Contig01170	0.995588	0.966013	P	0.709987	0.000829421	P	0.241408	0.00113606	P	0.408339	1.71218e-05	P	0.0557406	1.25425e-05	A	0.998321	0.97776	P	1.12082	0.0739806	P	1.5058	0.222385	P	1.79182	0.169327	P	1.66904	0.000443104	P	LIM and SH3 domain protein 1 OS=Rattus norvegicus GN=Lasp1 PE=1 SV=1	NIL	Domain:IPR001781:Zinc finger, LIM-type	Molecular Function:zinc ion binding	NIL
Contig01172	0.997741	0.974921	P	0.822903	0.0417197	P	0.17343	0.000538226	P	0.477642	7.34069e-06	P	0.188907	0.00971955	P	0.999813	0.997828	P	0.325964	2.13988e-06	P	0.807857	0.458029	P	0.0594182	3.13348e-06	P,A	0.0853282	1.05875e-07	P	Globin OS=Isoparorchis hypselobagri PE=1 SV=2	NIL	Domain:IPR012292:Globin, Domain:IPR009050:Globin-like, Family:IPR000971:Globin, subset	Molecular Function:heme binding, Molecular Function:oxygen binding, Biological Process:oxygen transport, Molecular Function:iron ion binding, Molecular Function:heme binding, Molecular Function:iron ion binding	NIL
Contig01174	0.988345	0.949823	P	0.541162	7.78799e-06	P	0.0441181	0.00523653	P	0.132659	2.91396e-08	P	0.0567604	6.92925e-07	P	0.998001	0.976624	P	7.48058	2.18468e-06	P	7.40749	0.0681165	P	4.7088	0.0903386	P	4.85379	0.0430859	P	Transcription initiation factor IIA subunit 1 OS=Dictyostelium discoideum GN=gtf2a1 PE=3 SV=1	NIL	NIL	NIL	NIL
Contig01180	0.99311	0.960568	P	0.853964	0.0166392	P	0.782973	0.0874679	P	0.547466	6.09875e-05	P	0.568099	0.00281305	P	0.984562	0.93776	P	0.59643	0.0302553	P,A	1.46642	0.382309	P	0.510729	0.235862	P,A	0.658258	0.255646	P	Uncharacterized protein C6B12.02c OS=Schizosaccharomyces pombe GN=SPAC6B12.02c PE=2 SV=1	NIL	NIL	NIL	2 strong transmembrane helices, total score : 1991
Contig01181	0.99069	0.954807	P	1.01491	0.769915	P	1.28257	0.272133	P	0.254141	3.45445e-08	P	0.509416	2.3097e-05	P	0.997521	0.973993	P	2.35729	3.20715e-06	P	5.46065	0.0638887	P	4.87559	0.0702875	P	7.21103	0.0012896	P	Striatin OS=Homo sapiens GN=STRN PE=1 SV=4	NIL	Domain:IPR015943:WD40/YVTN repeat-like, Domain:IPR011046:WD40 repeat-like, Repeat:IPR001680:WD40 repeat	NIL	2 strong transmembrane helices, total score : 1134
Contig01182	0.98268	0.939671	P	0.889211	0.0325615	P	0.729277	0.255374	P	1.48108	0.000153545	P	0.156455	6.42746e-07	P	0.999083	0.983566	P	0.748703	0.00506271	P	1.33066	0.413673	P	0.958416	0.896936	P	1.50804	0.185309	P	V-type proton ATPase subunit H OS=Mus musculus GN=Atp6v1h PE=1 SV=1	NIL	Domain:IPR016024:Armadillo-type fold, Domain:IPR011987:ATPase, V1 complex, subunit H, C-terminal, Family:IPR004908:ATPase, V1 complex, subunit H	Molecular Function:binding, Molecular Function:ATPase activator activity, Cellular Component:peripheral to membrane of membrane fraction, Molecular Function:ATP binding, Cellular Component:peripheral to membrane of membrane fraction	2 strong transmembrane helices, total score : 2399
Contig01186	0.995556	0.967568	P	0.793667	0.00890521	P	0.410843	0.0629362	P	0.959348	0.634884	P	0.429039	2.11371e-06	P	0.99652	0.970931	P	1.38571	0.000249825	P	1.48912	0.299598	P	1.03471	0.846895	P	1.49698	7.53006e-05	P	Glutamate [NMDA] receptor-associated protein 1 OS=Mus musculus GN=Grina PE=2 SV=1	NIL	Family:IPR006214:Protein of unknown function UPF0005	NIL	7 strong transmembrane helices, total score : 9130
Contig01187	0.992168	0.958309	P	1.40432	0.000828129	P	0.676024	0.340271	P	1.15897	0.0151761	P	1.30876	0.0961968	P	0.999253	0.987113	P	0.840272	0.00846202	P	0.616664	0.228654	P	0.409777	0.114914	P	0.433752	0.000255038	P	Protein LSM12 homolog OS=Xenopus laevis GN=lsm12 PE=2 SV=1	NIL	NIL	NIL	NIL
Contig01194	0.992818	0.959963	P	1.45105	0.000429857	P	1.47586	0.210931	P	2.68475	0.0190742	P	2.11402	2.53523e-06	P	0.998541	0.979513	P	0.771655	0.000874517	P	0.544027	0.191442	P	0.346378	0.104949	P	0.356544	0.00423541	P	UPF0551 protein C8orf38, mitochondrial OS=Homo sapiens GN=C8orf38 PE=1 SV=2	NIL	NIL	NIL	1 strong transmembrane helices, total score : 1982
Contig01198	0.992817	0.959819	P	0.488818	5.37755e-06	P	0.105951	0.0258573	P	0.38221	0.00275968	P	0.211716	0.0270672	P	0.998762	0.982448	P	1.75879	2.04917e-05	P	2.45409	0.131063	P	2.32089	0.160265	P	2.63545	0.0131065	P	Rho guanine nucleotide exchange factor 6 OS=Rattus norvegicus GN=Arhgef6 PE=1 SV=1	NIL	NIL	NIL	NIL
Contig01199	0.990228	0.953648	P	0.861604	0.0370174	P	0.47939	0.0813958	P	0.177743	2.68064e-07	P	0.180947	0.00645336	P	0.999298	0.989467	P	1.60822	9.58596e-05	P	1.97209	0.177013	P	2.58446	0.116306	P	3.42655	9.86317e-05	P	Transmembrane and TPR repeat-containing protein 3 OS=Mus musculus GN=Tmtc3 PE=2 SV=2	28-29	Repeat:IPR013105:Tetratricopeptide TPR2, Domain:IPR013026:Tetratricopeptide region, Domain:IPR011990:Tetratricopeptide-like helical, Repeat:IPR001440:Tetratricopeptide TPR-1	Molecular Function:binding	2 strong transmembrane helices, total score : 2497
Contig01202	0.994575	0.963646	P	0.751546	0.00158324	P	1.92141	0.192492	P	0.325471	1.08311e-06	P	0.286672	0.280654	P	0.997093	0.971719	P	1.67874	8.37956e-05	P	3.54459	0.0829983	P	4.11245	0.0576132	P	4.14416	0.00154414	P	1,4-alpha-glucan-branching enzyme OS=Homo sapiens GN=GBE1 PE=1 SV=2	NIL	Domain:IPR017853:Glycoside hydrolase, catalytic core, Domain:IPR014756:Immunoglobulin E-set, Domain:IPR013783:Immunoglobulin-like fold, Domain:IPR013781:Glycoside hydrolase, subgroup, catalytic core, Domain:IPR006047:Glycosyl hydrolase, family 13, catalytic region, Domain:IPR004193:Glycoside hydrolase, family 13, N-terminal	Molecular Function:cation binding, Biological Process:carbohydrate metabolic process, Molecular Function:catalytic activity, Molecular Function:cation binding, Biological Process:carbohydrate metabolic process, Molecular Function:catalytic activity, Biological Process:carbohydrate metabolic process	NIL
Contig01203	0.990216	0.953531	P	0.887207	0.102466	P	0.283898	0.00963069	P	0.180508	2.62123e-07	P	0.406438	1.17782e-05	P	0.998952	0.989369	P	2.35575	1.23793e-05	P	2.61577	0.107466	P	2.82179	0.109232	P	4.52635	6.73516e-07	P	PAB-dependent poly(A)-specific ribonuclease subunit 3 OS=Homo sapiens GN=PAN3 PE=1 SV=2	NIL	NIL	NIL	1 strong transmembrane helices, total score : 2345
Contig01210	0.993608	0.96183	P	0.481727	2.3692e-05	P	0.304688	8.77215e-06	P	0.387078	0.000502766	P	0.129766	4.31971e-06	A	0.999777	0.996163	P	1.01833	0.688736	P	1.83189	0.211994	P	1.71887	0.201563	P	2.10424	1.27539e-06	P	F-box/WD repeat-containing protein pof1 OS=Schizosaccharomyces pombe GN=pof1 PE=1 SV=1	NIL	Domain:IPR001810:Cyclin-like F-box	NIL	1 strong transmembrane helices, total score : 893
Contig01212	0.990218	0.953685	P	0.435225	5.26917e-06	P	0.85382	0.131541	P	4.14015	2.17081e-07	P	12.1373	2.54931e-06	P	0.99959	0.993063	P	0.817146	0.00380521	P	0.592397	0.222466	P	0.436543	0.133009	P	0.8795	0.41743	P	Long neurotoxin 2 OS=Dendroaspis viridis PE=1 SV=1	NIL	NIL	NIL	1 strong transmembrane helices, total score : 1826
Contig01215	0.992205	0.958582	P	0.628299	3.68489e-05	P	0.314088	0.000891635	P	0.818158	0.013037	P	0.201185	1.30353e-05	P	0.999242	0.98668	P	1.02292	0.612825	P	1.32983	0.382241	P	0.753686	0.369381	P	0.992373	0.950593	P	Tetraspanin-3 OS=Bos taurus GN=TSPAN3 PE=2 SV=1	NIL	Domain:IPR008952:Tetraspanin, Family:IPR000301:CD9/CD37/CD63 antigen	Cellular Component:integral to membrane, Cellular Component:integral to membrane	2 strong transmembrane helices, total score : 2699
Contig01219	0.993329	0.960579	P	1.29862	0.00329518	P	1.16984	0.320807	P	2.67463	1.08557e-06	P	1.9655	0.0159934	P	0.999014	0.984179	P	0.796077	0.00338813	P	0.452951	0.143028	P	0.275464	0.0815311	P	0.321498	8.05673e-05	P	Pheromone a factor receptor OS=Saccharomyces cerevisiae GN=STE3 PE=1 SV=1	NIL	NIL	NIL	2 strong transmembrane helices, total score : 2351
Contig01220	0.984707	0.943148	P	0.832122	0.00997094	P	0.400099	0.00961145	P	0.281459	2.50054e-07	P	0.179347	0.0524223	P	0.998756	0.980839	P	1.5966	0.000114377	P	1.75371	0.235315	P	2.31348	0.167232	P	3.53602	0.0667953	P	Mucin-19 OS=Homo sapiens GN=MUC19 PE=1 SV=2	NIL	NIL	NIL	1 strong transmembrane helices, total score : 2787
Contig01222	0.990828	0.954627	P	0.74872	0.00139106	P	0.17008	0.0477363	P	1.14131	0.0277637	P	0.0892803	0.0183946	P	0.999292	0.98974	P	1.22914	0.00756173	P	0.881193	0.637311	P	0.725418	0.379474	P	0.865634	0.316386	P	NudC domain-containing protein 3 OS=Pongo abelii GN=NUDCD3 PE=2 SV=1	NIL	Domain:IPR017447:CS, Domain:IPR008978:HSP20-like chaperone, Domain:IPR007052:CS domain	NIL	NIL
Contig01227	0.997222	0.972601	P	1.34915	0.00550225	P	0.726984	0.00208853	P	1.0839	0.198566	P	1.28491	0.132032	P	0.998407	0.985989	P	0.729056	0.0012129	P	0.402206	0.136448	P	0.42151	0.108196	P	0.51589	0.000218346	P	30S ribosomal protein S3, chloroplastic OS=Spinacia oleracea GN=rps3 PE=1 SV=3	NIL	NIL	NIL	2 strong transmembrane helices, total score : 1530
Contig01228	0.996372	0.97053	P	0.690292	0.000121787	P	0.64404	0.157411	P	0.586732	9.72803e-05	P	0.204462	3.2847e-08	P	0.99992	0.998523	P	1.85609	6.73339e-06	P	1.58151	0.254746	P	1.28039	0.386865	P	1.36701	0.0836542	P	NIL	NIL	NIL	NIL	NIL
Contig01229	0.989731	0.952772	P	0.717964	0.000387651	P	0.318295	0.00272478	P	0.762269	0.000993267	P	0.0706987	4.21141e-07	P,M	0.999454	0.990683	P	0.778813	0.00231525	P	1.24712	0.483299	P	1.06062	0.832105	P	1.73285	0.0882297	P	Putative ATP-dependent RNA helicase R366 OS=Acanthamoeba polyphaga mimivirus GN=MIMI_R366 PE=3 SV=1	NIL	NIL	NIL	2 strong transmembrane helices, total score : 1665
Contig01235	0.991325	0.955499	P	1.29629	0.000897933	P	2.16764	0.000580335	P	2.1071	2.48737e-05	P	1.15438	0.173924	P	0.999504	0.990959	P	0.859689	0.0116442	P	0.758596	0.394977	P	0.460376	0.132407	P	0.506156	0.0561999	P	ADP-ribosylation factor OS=Dugesia japonica PE=2 SV=3	NIL	Family:IPR006689:ARF/SAR superfamily, Family:IPR006688:ADP-ribosylation factor, Family:IPR006687:GTP-binding protein SAR1, Domain:IPR005225:Small GTP-binding protein, Family:IPR003579:Ras small GTPase, Rab type, Family:IPR001806:Ras GTPase	Molecular Function:GTP binding, Biological Process:small GTPase mediated signal transduction, Cellular Component:intracellular, Molecular Function:GTP binding, Biological Process:intracellular protein transport, Cellular Component:intracellular, Molecular Function:GTP binding, Molecular Function:GTP binding, Biological Process:protein transport, Biological Process:small GTPase mediated signal tra…	1 strong transmembrane helices, total score : 522
Contig01237	0.987863	0.948478	P	0.394494	0.000105247	P	0.243098	0.00043115	A	0.56279	0.0242122	P	0.470379	0.0697277	A	0.999679	0.994902	P	2.02947	2.72128e-06	P	1.85508	0.20969	P	1.21277	0.556143	P	1.40289	0.181498	P	Mediator of RNA polymerase II transcription subunit 31 OS=Drosophila melanogaster GN=MED31 PE=1 SV=2	NIL	Family:IPR008831:SOH1	Biological Process:regulation of transcription, Molecular Function:RNA polymerase II transcription mediator activity, Cellular Component:mediator complex	2 strong transmembrane helices, total score : 1891
Contig01238	0.989545	0.95218	P	1.30511	0.00238809	P	2.06805	0.000589552	P	0.150878	1.17862e-07	P	1.7481	0.0080471	P	0.997586	0.97454	P	1.81613	2.11744e-05	P	5.2057	0.0673654	P	4.39631	0.0743287	P	5.91283	0.00475693	P	RNA-binding protein FUS OS=Mus musculus GN=Fus PE=2 SV=1	NIL	Domain:IPR012677:Nucleotide-binding, alpha-beta plait, Domain:IPR001876:Zinc finger, RanBP2-type, Domain:IPR000504:RNA recognition motif, RNP-1	Molecular Function:nucleotide binding, Molecular Function:zinc ion binding, Cellular Component:intracellular, Molecular Function:nucleic acid binding	NIL
Contig01241	0.989107	0.951388	P	0.517344	2.30048e-05	P	0.0999957	0.000506105	P	0.299956	2.06685e-06	P	0.0929787	1.67211e-05	P	0.998564	0.979385	P	4.30814	3.9762e-08	P	2.68626	0.128326	P	1.86166	0.234294	P	1.64478	0.180563	P	Myosin-5 OS=Saccharomyces cerevisiae (strain YJM789) GN=MYO5 PE=3 SV=1	NIL	NIL	NIL	NIL
Contig01242	0.990492	0.954349	P	1.39865	0.00017782	P	1.26824	0.365672	P	2.72886	0.00375058	P	2.93479	3.86473e-05	P	0.999496	0.990767	P	0.769504	0.000724224	P	0.448924	0.154407	P	0.230875	0.0817562	P	0.245163	0.0198489	P	Death-associated protein-like 1-A OS=Xenopus laevis GN=dapl1-A PE=4 SV=1	NIL	NIL	NIL	NIL
Contig01245	0.992409	0.959022	P	1.1778	0.00840925	P	0.9782	0.854321	P	1.61982	0.000131119	P	0.466597	0.0189422	P	0.999731	0.995219	P	0.795186	0.00147288	P	0.713529	0.326238	P	0.429016	0.124184	P	0.475656	0.0450899	P	Prefoldin subunit 5 OS=Homo sapiens GN=PFDN5 PE=1 SV=2	NIL	Domain:IPR009053:Prefoldin, Domain:IPR004127:Prefoldin alpha-like	Molecular Function:unfolded protein binding, Cellular Component:prefoldin complex, Biological Process:protein folding	NIL
Contig01246	0.989507	0.952309	P	1.09736	0.0688978	P	1.12995	0.607081	P	0.300677	8.51267e-07	P	0.439311	0.0182458	P	0.999089	0.984711	P	2.24634	1.11299e-05	P	2.88352	0.117061	P	3.11282	0.103737	P	3.21373	0.0214569	P	Lethal(2) giant larvae protein homolog 1 OS=Homo sapiens GN=LLGL1 PE=1 SV=2	NIL	NIL	NIL	NIL
Contig01247	0.992796	0.960056	P	0.884449	0.132402	P	0.70035	0.149197	P	0.242493	1.49125e-08	P	0.200635	2.36115e-08	P	0.997856	0.976197	P	1.92126	5.6763e-06	P	2.9449	0.104122	P	3.59938	0.0785887	P	3.77934	0.00441626	P	Alpha-adducin OS=Mus musculus GN=Add1 PE=1 SV=2	NIL	Domain:IPR001303:Class II aldolase/adducin, N-terminal	Molecular Function:metal ion binding	1 strong transmembrane helices, total score : 1356
Contig01248	0.990271	0.953203	P	0.800563	0.00644022	P	0.23746	0.0478819	P	0.313685	1.47084e-06	P	0.11366	2.41979e-07	P	0.998827	0.984577	P	1.68411	6.86819e-05	P	2.40579	0.133657	P	3.02039	0.0918838	P	4.09359	0.0031461	P	Disks large-associated protein 5 OS=Homo sapiens GN=DLGAP5 PE=1 SV=2	NIL	NIL	NIL	2 strong transmembrane helices, total score : 2286
Contig01249	0.99434	0.96365	P	1.35548	0.000329874	P	1.53424	0.168238	P	2.53939	0.00383492	P	1.60572	0.000182942	P	0.998777	0.981111	P	0.691029	0.000117712	P	0.427205	0.135834	P	0.222746	0.0705881	P	0.273538	0.00311051	P	Protein mago nashi homolog 2 OS=Homo sapiens GN=MAGOHB PE=2 SV=1	NIL	Family:IPR004023:Mago nashi protein	Cellular Component:nucleus	1 strong transmembrane helices, total score : 681
Contig01250	0.991676	0.957176	P	0.88659	0.0355437	P	0.93203	0.746862	P	0.206887	5.64324e-07	P	0.274803	0.14565	P,A	0.99362	0.959689	P	0.853343	0.0176332	P	2.85508	0.127906	P	3.09534	0.101604	P	4.20572	0.0138784	P	Negative elongation factor D OS=Sus scrofa GN=TH1L PE=3 SV=1	NIL	Family:IPR006942:TH1 protein	Biological Process:negative regulation of transcription, Cellular Component:nucleus	1 strong transmembrane helices, total score : 1246
Contig01251	0.993366	0.961348	P	0.536399	8.31099e-06	P	0.0585043	0.0053737	P	0.441144	9.1693e-06	P	0.0213592	0.000278636	A	0.999645	0.994801	P	1.82128	1.77141e-05	P	1.45176	0.279447	P	1.21249	0.458112	P	1.29333	0.0288546	P	Ubiquitin-like domain-containing CTD phosphatase 1 OS=Pongo abelii GN=UBLCP1 PE=2 SV=1	NIL	Domain:IPR004274:NLI interacting factor	NIL	NIL
Contig01253	0.986989	0.946976	P	0.494896	2.48927e-05	P	0.121245	3.50156e-05	P	0.87464	0.43616	P	0.230127	0.000909278	P	0.997478	0.973783	P	1.85459	1.5984e-05	P	1.51781	0.315206	P	1.22615	0.537585	P	1.83446	0.0193928	P	EF-hand domain-containing family member A2 OS=Mus musculus GN=Efha2 PE=2 SV=2	NIL	NIL	NIL	2 strong transmembrane helices, total score : 1359
Contig01254	0.993533	0.961073	P	0.552262	2.85623e-05	P	0.277307	0.0746667	P	1.02649	0.717443	P	0.323754	0.0219982	P	0.999583	0.992902	P	1.73875	1.33186e-05	P	1.35644	0.391401	P	1.02613	0.917198	P	1.59011	0.0182757	P	EF-hand domain-containing family member A1 OS=Rattus norvegicus GN=Efha1 PE=2 SV=1	NIL	NIL	NIL	5 strong transmembrane helices, total score : 4655
Contig01262	0.994462	0.963473	P	0.812026	0.0183475	P	0.33961	0.0566985	P	0.773206	0.04031	P	0.197657	8.62879e-05	P	0.999226	0.990003	P	1.16776	0.0282878	P	1.43144	0.323356	P	1.30836	0.413857	P	1.46338	0.00045404	P	SET domain-containing protein 3 OS=Homo sapiens GN=SETD3 PE=1 SV=1	NIL	Domain:IPR001214:SET	Cellular Component:nucleus	NIL
Contig01264	0.992168	0.958143	P	1.20188	0.00442204	P	1.5674	0.119555	P	1.78471	0.000212695	P	1.36083	0.31604	P	0.999295	0.987237	P	0.67844	8.40655e-05	P	0.57385	0.217378	P	0.212569	0.0755953	P	0.290984	0.00897	P	DNA-directed RNA polymerase II subunit RPB7 OS=Rattus norvegicus GN=Polr2g PE=2 SV=1	NIL	Domain:IPR016027:Nucleic acid-binding, OB-fold-like, Domain:IPR012340:Nucleic acid-binding, OB-fold, Domain:IPR005576:RNA polymerase Rpb7, N-terminal, Domain:IPR003029:S1, RNA binding	Biological Process:transcription, Molecular Function:DNA-directed RNA polymerase activity, Molecular Function:RNA binding	2 strong transmembrane helices, total score : 2015
Contig01269	0.988973	0.950376	P	0.458042	9.67702e-06	P	0.117467	0.00551152	P	0.883657	0.0879847	P	0.340983	1.4584e-05	P	0.99959	0.994518	P	1.82143	3.23373e-05	P	2.08785	0.161016	P	1.28411	0.464213	P	1.59946	0.111038	P	Probable G-protein coupled receptor 158 OS=Mus musculus GN=Gpr158 PE=1 SV=2	NIL	Domain:IPR004010:Cache	Cellular Component:membrane	1 strong transmembrane helices, total score : 604
Contig01270	0.989652	0.9523	P	0.635555	8.15391e-05	P	0.394032	0.0120136	P	0.227708	0.000163458	P	0.24919	0.00221502	A	0.99874	0.983811	P	1.24375	0.00533922	P	2.35386	0.172684	P	2.32438	0.199299	P	2.11473	0.103218	P	Asparagine synthetase domain-containing protein YML096W OS=Saccharomyces cerevisiae GN=YML096W PE=1 SV=1	19-20	NIL	NIL	3 strong transmembrane helices, total score : 2864
Contig01272	0.988562	0.950434	P	0.740567	0.00122535	P	0.175633	0.0599805	P,A	0.560368	0.0195402	P	0.236952	0.00768861	A	0.999095	0.98605	P	1.4507	0.00019801	P	0.953226	0.863745	P	0.743704	0.447268	P	0.716966	0.191969	P	ATP-dependent protease La OS=Rhizobium meliloti GN=lon PE=3 SV=2	NIL	NIL	NIL	NIL
Contig01273	0.989222	0.95117	P	1.37617	0.000648041	P	1.95899	2.66284e-05	P	2.02847	0.00308669	P	1.77423	5.88336e-05	P	0.999339	0.990563	P	0.528424	1.99826e-05	P	0.339813	0.105287	P	0.401021	0.448714	P	0.251785	4.64585e-05	P	40S ribosomal protein S27-like protein OS=Mus musculus GN=Rps27l PE=2 SV=3	NIL	Domain:IPR011332:Ribosomal protein, zinc-binding, Family:IPR000592:Ribosomal protein S27e	Biological Process:translation, Cellular Component:ribosome, Cellular Component:intracellular, Molecular Function:structural constituent of ribosome, Biological Process:translation, Cellular Component:ribosome, Cellular Component:intracellular, Molecular Function:structural constituent of ribosome	NIL
Contig01274	0.98732	0.947502	P,M	0.668839	0.000806602	P	0.711355	0.0130603	P	0.531522	0.00460479	P	0.453471	0.0131287	A	0.998408	0.978865	P	1.03355	0.522139	P	1.85466	0.17556	P	2.16435	0.130644	P	2.2253	9.72205e-07	P	Bestrophin-3 OS=Homo sapiens GN=BEST3 PE=2 SV=1	NIL	Family:IPR000615:Bestrophin	NIL	6 strong transmembrane helices, total score : 6643
Contig01277	0.987046	0.946908	P	0.58943	9.11235e-05	P	0.352612	0.0451246	P	0.739992	0.0226792	P	0.335682	0.00094101	P	0.999872	0.998142	P	1.41052	0.000351457	P	1.50309	0.257293	P	1.69204	0.228534	P	1.75768	6.20929e-05	P	Uridine kinase OS=Pasteurella multocida GN=udk PE=3 SV=1	NIL	NIL	NIL	1 strong transmembrane helices, total score : 1308
Contig01281	0.988895	0.95097	P	1.49548	8.51785e-05	P	1.45981	0.0434271	P	1.90281	0.000447282	P	1.29268	0.112412	P	0.999507	0.991777	P	0.767494	0.00101377	P	0.547291	0.18217	P	0.327248	0.0995994	P	0.326128	1.3576e-05	P	Ribosomal protein 63, mitochondrial OS=Homo sapiens GN=MRP63 PE=2 SV=1	NIL	NIL	NIL	2 strong transmembrane helices, total score : 2347
Contig01282	0.993129	0.959957	P	0.670221	0.000156885	P	0.0886102	0.00955727	P	0.347269	0.0253399	P	0.07553	1.0252e-07	P	0.998583	0.979573	P	3.27437	2.86607e-07	P	2.27638	0.147192	P	1.42874	0.31443	P	0.780429	0.0845182	P	Uncharacterized 21.2 kDa protein in ycf23-apcF intergenic region OS=Cyanophora paradoxa PE=4 SV=1	NIL	NIL	NIL	3 strong transmembrane helices, total score : 3652
Contig01285	0.989888	0.952697	P	0.830087	0.00900951	P	1.28438	0.115621	P	3.2763	1.13228e-06	P	2.84351	1.1458e-05	P	0.998001	0.97582	P	1.04026	0.592612	P	1.67067	0.225677	P	2.35935	0.142654	P	3.21018	0.000318257	P	Calcium/calmodulin-dependent protein kinase type II delta chain OS=Rattus norvegicus GN=Camk2d PE=2 SV=1	NIL	Domain:IPR017442:Serine/threonine protein kinase-related, Conserved_site:IPR017441:Protein kinase ATP binding, conserved site, Domain:IPR015742:Calcium/calmodulin-dependent protein kinase II isoform, Domain:IPR011009:Protein kinase-like, Active_site:IPR008271:Serine/threonine protein kinase, active site, Domain:IPR002290:Serine/threonine protein kinase, Domain:IPR001245:Tyrosine protein kinase, D…	Biological Process:protein amino acid phosphorylation, Molecular Function:ATP binding, Molecular Function:protein kinase activity, Biological Process:protein amino acid phosphorylation, Molecular Function:ATP binding, Molecular Function:protein kinase activity, Biological Process:protein amino acid phosphorylation, Molecular Function:protein serine/threonine kinase activity, Biological Process:pr…	NIL
Contig01287	0.987884	0.948573	P	0.508459	2.37133e-06	P	0.105373	0.00315395	P	0.475842	2.39449e-06	P	0.0794555	7.70396e-06	A	0.999294	0.988393	P	4.08721	4.86203e-08	P	3.47855	0.0957034	P	2.1953	0.156097	P	2.06583	0.030238	P	Excitatory amino acid transporter OS=Onchocerca volvulus GN=GLT-1 PE=2 SV=1	NIL	Family:IPR001991:Sodium:dicarboxylate symporter	Molecular Function:sodium:dicarboxylate symporter activity, Cellular Component:membrane, Biological Process:dicarboxylic acid transport	3 strong transmembrane helices, total score : 4630
Contig01291	0.993466	0.96056	P	0.328472	1.84242e-05	P	0.461092	0.000165129	P	0.531848	0.00188851	P	0.244825	0.00389021	A	0.993783	0.958946	P	1.44953	0.00169014	P	2.64221	0.0723825	P	3.22284	0.101977	P	4.25654	9.06454e-08	P	Thioredoxin domain-containing protein 11 OS=Bos taurus GN=TXNDC11 PE=2 SV=1	NIL	Domain:IPR012336:Thioredoxin-like fold	NIL	3 strong transmembrane helices, total score : 2304
Contig01292	0.989877	0.951644	P	0.312148	3.13205e-06	P	0.381368	0.000583698	P	0.494216	0.000364334	P	0.372148	0.0329392	A	0.999184	0.994964	P	1.27519	0.0372843	P	2.49163	0.109696	P	3.17934	0.0834446	P	3.86771	0.0426549	P	Thioredoxin domain-containing protein 11 OS=Homo sapiens GN=TXNDC11 PE=1 SV=2	NIL	Domain:IPR012336:Thioredoxin-like fold	NIL	4 strong transmembrane helices, total score : 2792
Contig01293	0.987103	0.947384	P	1.12408	0.051439	P	1.1345	0.324304	P	2.8913	8.41548e-07	P	1.5619	4.75274e-05	P	0.999405	0.990769	P	0.733759	0.000702027	P	0.363786	0.114897	P	0.211045	0.0782821	P	0.199184	0.00698074	P	Sterile alpha motif domain-containing protein 12 OS=Mus musculus GN=Samd12 PE=2 SV=1	NIL	Domain:IPR010993:Sterile alpha motif homology, Domain:IPR001660:Sterile alpha motif SAM	NIL	NIL
Contig01295	0.995438	0.966969	P	0.744435	0.000822383	P	0.900416	0.367453	P	0.113218	2.38804e-08	P	0.199289	0.120515	P	0.99912	0.986018	P	2.47624	1.07248e-06	P	5.88562	0.0568999	P	4.62746	0.0550126	P	4.78738	1.72604e-07	P	Chloride channel protein 7 OS=Mus musculus GN=Clcn7 PE=1 SV=1	NIL	Domain:IPR014743:Chloride channel, core, Family:IPR001807:Chloride channel, voltage gated	Molecular Function:ion channel activity, Cellular Component:membrane, Biological Process:chloride transport, Molecular Function:voltage-gated chloride channel activity	3 strong transmembrane helices, total score : 5596
Contig01296	0.990398	0.954243	P	0.720497	0.000295076	P	0.757769	0.286097	P	0.619458	0.0088434	P	0.0665943	2.33387e-05	P,A	0.999677	0.995556	P	0.696604	0.000727536	P	1.16349	0.676482	P	0.983175	0.950804	P	0.924525	0.582034	P	Histidyl-tRNA synthetase, cytoplasmic OS=Mesocricetus auratus GN=HARS PE=2 SV=1	NIL	NIL	NIL	NIL
Contig01300	0.983995	0.941762	P	0.445197	1.45072e-05	P	0.157582	0.011565	P,A	0.231731	0.000124606	P	0.241123	0.0044196	A	0.996792	0.970212	P	1.44855	0.000532157	P	2.17693	0.227787	P	3.95926	0.104326	P	5.49721	0.026393	P	NIL	NIL	NIL	NIL	NIL
Contig01301	0.996335	0.969413	P	0.543449	4.15963e-05	P	0.298032	0.0014267	P	0.726334	0.00135025	P	0.985043	0.895271	P	0.999469	0.993377	P	2.68351	2.74638e-06	P	5.93668	0.0452752	P	4.40429	0.0621032	P	6.40934	3.91347e-06	P	60 kDa chaperonin OS=Pseudomonas fluorescens (strain PfO-1) GN=groL PE=3 SV=1	NIL	NIL	NIL	NIL
Contig01302	0.980748	0.936214	P	0.650417	0.000113102	P	0.558519	0.000759262	P	0.579144	0.000127296	P	0.330443	0.000200739	P	0.999038	0.989899	P	4.10949	9.27191e-08	P	7.10799	0.0606886	P	5.92134	0.0782616	P	6.67589	0.0418399	P	Olfactory receptor 1N1 OS=Homo sapiens GN=OR1N1 PE=2 SV=1	NIL	NIL	NIL	7 strong transmembrane helices, total score : 9394
Contig01303	0.992983	0.960603	P	0.545119	8.65009e-06	P	0.149531	0.0492657	P	0.435383	9.37957e-05	P	0.0447788	0.000293719	P	0.9992	0.9853	P	1.01478	0.739689	P	1.65376	0.214735	P	1.95532	0.153497	P	2.24401	0.00108471	P	FACT complex subunit SSRP1 OS=Gallus gallus GN=SSRP1 PE=2 SV=2	NIL	Family:IPR000969:Structure-specific recognition protein	Cellular Component:nucleus, Molecular Function:DNA binding	NIL
Contig01304	0.987239	0.947457	P	0.588567	3.35233e-05	P	0.147459	0.0220067	P	0.436442	0.00508582	P	0.0570485	3.49098e-05	P	0.999357	0.990383	P	1.03421	0.505098	P	1.67655	0.236592	P	1.8768	0.179672	P	2.19212	0.000542348	P	FACT complex subunit SSRP1 OS=Mus musculus GN=Ssrp1 PE=1 SV=2	NIL	Family:IPR000969:Structure-specific recognition protein	Cellular Component:nucleus, Molecular Function:DNA binding	NIL
Contig01308	0.988546	0.950291	P	0.760479	0.00129005	P	0.546478	0.00205825	P	0.33011	5.00037e-07	P	0.714901	0.000618082	P	0.999937	0.999205	P	1.52282	0.000236316	P	1.28126	0.37115	P	0.960943	0.890903	P	1.4047	0.278577	P	Estrogen receptor beta OS=Micropogonias undulatus GN=esr2 PE=2 SV=1	NIL	Domain:IPR005135:Endonuclease/exonuclease/phosphatase	NIL	1 strong transmembrane helices, total score : 854
Contig01309	0.99372	0.961016	P	0.613764	0.000117701	P	0.442342	0.151631	P	0.577615	0.0112785	P	0.148363	0.000166262	A	0.999507	0.993659	P	1.79201	6.74078e-05	P	2.05524	0.138672	P	1.01705	0.947096	P	1.23341	0.0304797	P	Sodium- and chloride-dependent glycine transporter 1 OS=Rattus norvegicus GN=Slc6a9 PE=1 SV=1	30-31	NIL	NIL	3 strong transmembrane helices, total score : 5887
Contig01311	0.991146	0.956063	P	1.21539	0.00534248	P	0.603848	0.142042	P	1.40404	0.000535597	P	0.928419	0.153313	P	0.999833	0.997304	P	0.747911	0.000975362	P	0.438379	0.126833	P	0.2144	0.0813785	P	0.250895	0.00715566	P	Protein UXT OS=Mus musculus GN=Uxt PE=2 SV=1	NIL	Domain:IPR009053:Prefoldin, Domain:IPR004127:Prefoldin alpha-like	Molecular Function:unfolded protein binding, Cellular Component:prefoldin complex, Biological Process:protein folding	1 strong transmembrane helices, total score : 928
Contig01312	0.991819	0.957471	P	1.13884	0.0255319	P	0.197998	0.00754932	P	0.383174	0.000571321	P	0.237124	0.0546529	P	0.999776	0.996399	P	2.88675	0.172284	P	1.52984	0.267613	P	2.6003	0.130338	P	4.42255	0.0188865	P	Omega-3 fatty acid desaturase, chloroplastic OS=Arabidopsis thaliana GN=FAD7 PE=1 SV=1	NIL	NIL	NIL	NIL
Contig01314	0.989883	0.953247	P	0.692342	0.000141821	P	0.266776	0.0773672	P	1.30165	0.00407411	P	0.129634	1.97536e-07	P	0.999648	0.993558	P	1.12041	0.0350236	P	0.906507	0.702399	P	0.698304	0.325535	P	0.743932	0.0821848	P	L-seryl-tRNA(Sec) kinase OS=Homo sapiens GN=PSTK PE=2 SV=2	25-26	NIL	NIL	1 strong transmembrane helices, total score : 850
Contig01316	0.99078	0.954612	P	0.721493	0.000471231	P	0.464038	0.0322565	P	1.35511	0.00084621	P	0.433192	0.00125258	P	0.998733	0.980652	P	1.05406	0.326381	P	0.989103	0.966972	P	0.569239	0.197768	P	0.744973	0.0168281	P	Uncharacterized membrane protein C776.05 OS=Schizosaccharomyces pombe GN=SPBC776.05 PE=2 SV=1	18-19	NIL	NIL	5 strong transmembrane helices, total score : 5395
Contig01317	0.986787	0.946756	P	1.28886	0.00113902	P	1.49827	0.276723	P	1.79415	0.0229646	P	1.48146	7.83029e-05	P	0.99972	0.994861	P	0.672542	7.37204e-05	P	0.661398	0.33489	P	0.537322	0.24997	P	0.628527	0.0676442	P	RNA-binding protein 7 OS=Mus musculus GN=Rbm7 PE=1 SV=1	NIL	Domain:IPR012677:Nucleotide-binding, alpha-beta plait, Domain:IPR000504:RNA recognition motif, RNP-1	Molecular Function:nucleotide binding, Molecular Function:nucleic acid binding	3 strong transmembrane helices, total score : 2326
Contig01323	0.996704	0.97057	P	0.645587	0.00105717	P	0.666327	0.0793871	P	0.848383	0.0420081	P	0.100717	0.00575187	P	0.999945	0.999144	P	0.799762	0.00713045	P	1.1033	0.714713	P	1.14299	0.587832	P	1.25566	0.00403446	P	Protein VTS1 OS=Candida glabrata GN=VTS1 PE=3 SV=1	NIL	NIL	NIL	NIL
Contig01324	0.991973	0.958061	P	0.404451	6.7944e-07	P	0.104474	7.24072e-06	P	0.397761	0.00906492	P	0.0329845	6.55815e-05	A	0.999234	0.98641	P	1.43326	0.00012516	P	1.5872	0.257333	P	1.71427	0.201068	P	1.64584	0.00745105	P	Adapter protein unc-53 OS=Caenorhabditis elegans GN=unc-53 PE=1 SV=1	2013-12-01	NIL	NIL	1 strong transmembrane helices, total score : 613
Contig01325	0.989582	0.952436	P	1.52703	6.44015e-05	P	1.60981	0.105753	P	3.26394	1.82513e-07	P	2.64418	1.04171e-05	P	0.999096	0.984517	P	0.777278	0.001265	P	0.476981	0.172748	P	0.297039	0.102585	P	0.34313	0.00680458	P	Signal recognition particle 19 kDa protein OS=Pongo abelii GN=SRP19 PE=2 SV=2	NIL	Family:IPR002778:Signal recognition particle, SRP19 subunit	Cellular Component:signal recognition particle, Molecular Function:7S RNA binding, Biological Process:SRP-dependent cotranslational protein targeting to membrane	1 strong transmembrane helices, total score : 523
Contig01327	0.993355	0.961381	P	1.40034	0.000822394	P	2.12917	2.73574e-05	P	2.95058	1.06869e-06	P	2.59628	0.0415159	P	0.998938	0.982672	P	0.69113	0.000110728	P	0.394228	0.110772	P	0.276912	0.0749502	P	0.347518	0.00521292	P	Endoplasmic reticulum vesicle protein 25 OS=Candida albicans GN=ERV25 PE=3 SV=1	NIL	Domain:IPR011015:LEM-like fold, Domain:IPR003887:Lamino-associated polypeptide 2/emerin	Cellular Component:nuclear envelope	2 strong transmembrane helices, total score : 3663
Contig01336	0.984764	0.943307	P	0.691031	0.000107739	P	0.172467	2.44112e-05	P	0.841044	0.184061	P	0.0699515	6.24913e-05	P,A	0.99914	0.984228	P	1.33544	0.000480103	P	1.39769	0.367318	P	0.61347	0.359616	P	0.915702	0.804602	P	Nucleoporin nup211 OS=Schizosaccharomyces pombe GN=nup211 PE=1 SV=1	NIL	NIL	NIL	NIL
Contig01339	0.992684	0.959704	P	0.970282	0.51915	P	0.404437	0.0309802	P	5.36927	4.24751e-08	P	5.54257	2.58638e-07	P	0.997615	0.974951	P	1.74433	6.16302e-05	P	1.84939	0.147385	P	2.76087	0.0984971	P	4.51052	0.000565235	P	NIL	NIL	NIL	NIL	NIL
Contig01340	0.988293	0.94958	P	0.752037	0.00116876	P	0.274469	0.048993	P	0.972834	0.776345	P	0.19061	8.43033e-05	P	0.99841	0.978389	P	1.767	1.77909e-05	P	1.82705	0.202605	P	1.68768	0.228426	P	2.82323	0.0208769	P	Aminopeptidase N OS=Manduca sexta GN=APN2 PE=1 SV=2	NIL	NIL	NIL	3 strong transmembrane helices, total score : 3072
Contig01341	0.994232	0.963518	P	0.922863	0.100879	P	0.560827	0.109063	P	1.33291	0.000538403	P	0.231321	0.0131393	P	0.999672	0.994756	P	0.339284	2.13414e-07	P	0.475161	0.157729	P	0.0568749	0.0355912	P	0.0554542	0.0038221	P	Splicing factor, arginine/serine-rich 4 OS=Homo sapiens GN=SFRS4 PE=1 SV=2	38-39	Family:IPR012615:Trematode Eggshell Synthesis	NIL	1 strong transmembrane helices, total score : 1109
Contig01342	0.993183	0.961122	P	0.560209	7.35349e-05	P	0.22838	0.00948643	P	0.61659	0.0193932	P	0.0587032	0.0145409	P	0.999052	0.98329	P	1.16185	0.0133664	P	0.895285	0.668114	P	0.798955	0.426371	P	1.11941	0.119332	P	Zinc finger protein ZPR1 OS=Papio anubis GN=ZNF259 PE=3 SV=1	NIL	Domain:IPR004457:Zinc finger, ZPR1-type	Molecular Function:zinc ion binding, Molecular Function:protein binding	NIL
Contig01346	0.995392	0.96522	P	0.474633	0.00697254	P,A	0.497791	0.00387291	A	0.872143	0.500762	P	0.963194	0.881319	A	0.999772	0.998466	P	10.9004	7.27139e-08	P	7.03625	0.050711	P	14.4281	0.0272884	P	18.5526	2.3185e-08	P	NK-tumor recognition protein OS=Mus musculus GN=Nktr PE=1 SV=3	NIL	NIL	NIL	1 strong transmembrane helices, total score : 936
Contig01350	0.994798	0.964868	P	0.586242	6.97985e-05	P	0.177979	0.0151662	P	0.854834	0.0362532	P	0.197983	0.000153254	P	0.998718	0.983587	P	0.997579	0.96645	P	1.50229	0.251663	P	1.42381	0.275184	P	1.62562	0.00722215	P	UPF0550 protein C7orf28 homolog OS=Gallus gallus GN=RCJMB04_5g18 PE=2 SV=1	NIL	NIL	NIL	2 strong transmembrane helices, total score : 2615
Contig01352	0.98853	0.950085	P	1.22877	0.00541816	P	1.78076	0.0473084	P	2.09881	4.51273e-06	P	1.62965	0.133641	P	0.999746	0.996149	P	0.725693	0.000542826	P	0.610086	0.211218	P	0.394712	0.124986	P	0.480088	0.00125743	P	UPF0406 protein C16orf57 homolog OS=Bos taurus PE=2 SV=1	21-22	Domain:IPR009097:RNA ligase/cyclic nucleotide phosphodiesterase	Biological Process:RNA metabolic process, Cellular Component:intracellular, Molecular Function:catalytic activity	1 strong transmembrane helices, total score : 1276
Contig01354	0.991479	0.95678	P	1.2027	0.00635258	P	1.51353	0.0835568	P	0.772918	0.005596	P	0.776648	0.50158	P	0.998907	0.982018	P	0.581201	1.90103e-05	P	1.02907	0.908453	P	1.13512	0.607938	P	1.49678	0.000122461	P	Cell division protein kinase 10 OS=Bos taurus GN=CDK10 PE=2 SV=1	NIL	Domain:IPR017442:Serine/threonine protein kinase-related, Domain:IPR011009:Protein kinase-like, Active_site:IPR008271:Serine/threonine protein kinase, active site, Domain:IPR002290:Serine/threonine protein kinase, Domain:IPR001245:Tyrosine protein kinase, Domain:IPR000719:Protein kinase, core	Biological Process:protein amino acid phosphorylation, Molecular Function:ATP binding, Molecular Function:protein kinase activity, Biological Process:protein amino acid phosphorylation, Molecular Function:protein serine/threonine kinase activity, Biological Process:protein amino acid phosphorylation, Molecular Function:ATP binding, Molecular Function:protein serine/threonine kinase activity, Biol…	1 strong transmembrane helices, total score : 1329
Contig01356	0.993179	0.96101	P	0.685487	0.000101606	P	0.161428	0.00132207	P	1.12992	0.0525001	P	0.0314765	1.09561e-06	A	0.999262	0.987229	P	1.40419	0.000188547	P	1.29403	0.404795	P	0.92589	0.76222	P	1.12986	0.358413	P	TOX high mobility group box family member 2 OS=Rattus norvegicus GN=Tox2 PE=2 SV=1	41-42	Domain:IPR009071:High mobility group box, HMG	NIL	NIL
Contig01358	0.99339	0.960175	P	1.41124	0.000544181	P	1.6318	0.0136331	P	4.07643	1.74852e-07	P	3.9604	2.49127e-06	P	0.998887	0.983399	P	0.790025	0.00338725	P	0.409505	0.130364	P	0.299457	0.08735	P	0.347365	0.000181286	P	Clathrin light chain A OS=Mus musculus GN=Clta PE=2 SV=1	NIL	Family:IPR000996:Clathrin light chain	Cellular Component:clathrin coat of coated pit, Cellular Component:clathrin coat of trans-Golgi network vesicle, Biological Process:vesicle-mediated transport, Molecular Function:protein transporter activity, Biological Process:intracellular protein transport, Biological Process:protein complex assembly, Molecular Function:protein binding, Molecular Function:structural molecule activity	NIL
Contig01359	0.990461	0.954542	P	0.88792	0.0288674	P	0.846916	0.170964	P	0.272103	1.30683e-05	P	0.208335	0.0921489	P	0.998115	0.977072	P	1.83719	3.87309e-05	P	3.22477	0.0944368	P	3.9053	0.0822559	P	5.82485	0.00449184	P	Clathrin heavy chain 1 OS=Homo sapiens GN=CLTC PE=1 SV=5	NIL	Domain:IPR016024:Armadillo-type fold, Domain:IPR011990:Tetratricopeptide-like helical, Repeat:IPR000547:Clathrin, heavy chain/VPS, 7-fold repeat	Molecular Function:binding, Molecular Function:binding, Biological Process:vesicle-mediated transport, Biological Process:intracellular protein transport, Molecular Function:protein binding	NIL
Contig01361	0.989461	0.951756	P	0.392706	4.60582e-06	P	0.114422	0.0149153	P,A	0.410303	2.17658e-06	P	0.166402	0.00294783	A	0.999684	0.9952	P	1.3629	0.000371048	P	1.76271	0.239271	P	1.53352	0.316877	P	1.34737	0.119563	P	Probable GTP-binding protein engB OS=Mycoplasma synoviae (strain 53) GN=engB PE=3 SV=1	NIL	NIL	NIL	1 strong transmembrane helices, total score : 2346
Contig01367	0.991649	0.956417	P	0.737092	0.00320179	P	0.195404	0.000115977	A	1.13016	0.101946	P	0.37688	0.0053056	A	0.999997	0.99995	P	1.79065	1.02452e-05	P	0.62989	0.214046	P	0.595606	0.187702	P	0.496936	6.86594e-06	P	Transcription factor 15 OS=Mesocricetus auratus GN=TCF15 PE=2 SV=1	NIL	Domain:IPR011598:Helix-loop-helix DNA-binding, Domain:IPR001092:Basic helix-loop-helix dimerisation region bHLH	Biological Process:regulation of transcription, Molecular Function:transcription regulator activity, Cellular Component:nucleus, Biological Process:regulation of transcription, Molecular Function:transcription regulator activity, Cellular Component:nucleus	1 strong transmembrane helices, total score : 1909
Contig00064	0.990056	0.953581	P	1.08921	0.125017	P	1.23805	0.402103	P	0.751875	0.00556082	P	0.675969	8.66601e-05	P	0.998971	0.982962	P	2.11717	1.79866e-06	P	3.12835	0.0998499	P	2.35161	0.149816	P	3.6694	0.00634498	P	Calcipressin-2 OS=Bos taurus GN=RCAN2 PE=2 SV=1	NIL	Family:IPR006931:Calcipressin, Conserved_site:IPR003006:Immunoglobulin/major histocompatibility complex, conserved site	Biological Process:calcium-mediated signaling	NIL
Contig01373	0.993521	0.961274	P	0.718332	0.000491519	P	0.266628	0.0146569	P	0.569759	2.51519e-05	P	0.12639	2.58145e-08	P	0.998363	0.978017	P	0.941556	0.229089	P	0.899156	0.664508	P	0.628671	0.219894	P	0.858605	0.132713	P	Extracellular matrix-binding protein ebh OS=Staphylococcus aureus (strain MW2) GN=ebh PE=1 SV=1	NIL	NIL	NIL	NIL
Contig01377	0.990567	0.954136	P	0.521883	3.04669e-05	P	0.14242	0.0331095	P	0.368589	1.87436e-07	P	0.0362011	0.00178725	P	0.999633	0.994324	P	1.2563	0.0016016	P	2.8069	0.101947	P	0.272051	0.111351	P	0.193094	0.0278019	P	Tyrosinase OS=Mus musculus GN=Tyr PE=1 SV=3	NIL	Conserved_site:IPR013032:EGF-like region, conserved site, Domain:IPR008922:Di-copper centre-containing, Domain:IPR002227:Tyrosinase, Domain:IPR002049:EGF-like, laminin	Molecular Function:oxidoreductase activity, Biological Process:metabolic process	1 strong transmembrane helices, total score : 2248
Contig01378	0.995762	0.966321	P	0.851287	0.0253424	P	0.76202	0.157143	P	0.632963	0.00124324	P	0.389026	0.0703731	P	0.998567	0.979391	P	0.823132	0.00618831	P	1.41099	0.287341	P	1.51894	0.231075	P	2.1125	9.27869e-05	P	Putative membrane protein ycf1 OS=Spinacia oleracea GN=ycf1-A PE=3 SV=2	NIL	Domain:IPR001631:DNA topoisomerase I, C-terminal	Biological Process:DNA topological change, Cellular Component:chromosome, Molecular Function:DNA topoisomerase type I activity, Molecular Function:DNA binding	NIL
Contig01379	0.992043	0.957943	P	0.856429	0.0150185	P	0.86632	0.158113	P	0.835977	0.00786008	P	0.70739	0.00401782	P	0.999722	0.99485	P	0.770398	0.00226144	P	1.24038	0.529767	P	1.35532	0.28679	P	1.7637	2.99733e-05	P	DNA double-strand break repair rad50 ATPase OS=Thermoplasma volcanium GN=rad50 PE=3 SV=1	NIL	NIL	NIL	NIL
Contig01380	0.989293	0.951426	P	0.869931	0.0385211	P	0.184021	8.49528e-05	P	0.974915	0.65625	P	0.401932	0.00221267	P	0.998771	0.980974	P	0.866501	0.0243652	P	0.576843	0.219363	P	0.322693	0.086195	P	0.445504	0.0221012	P	UDP-3-O-[3-hydroxymyristoyl] glucosamine N-acyltransferase OS=Neisseria meningitidis serogroup A GN=lpxD PE=3 SV=1	NIL	NIL	NIL	NIL
Contig01382	0.989111	0.951682	P	1.00343	0.936607	P	0.390562	6.51953e-07	P	0.6878	0.000162454	P	0.826876	0.00529292	P	0.999994	0.999889	P	1.81364	7.53306e-06	P	0.756761	0.356506	P	0.727876	0.343124	P	1.0979	0.556531	P	Recombination protein recR OS=Vibrio harveyi (strain ATCC BAA-1116 / BB120) GN=recR PE=3 SV=1	NIL	Family:IPR000276:GPCR, rhodopsin-like	Cellular Component:integral to membrane, Biological Process:G-protein coupled receptor protein signaling pathway, Molecular Function:rhodopsin-like receptor activity	NIL
Contig01383	0.992363	0.958545	P	1.30534	0.00111656	P	1.43697	0.295744	P	1.82046	5.92005e-06	P	1.78004	6.62705e-05	P	0.998559	0.979334	P	0.627286	4.40878e-05	P	0.950415	0.840453	P	0.570477	0.224007	P	0.659278	0.0685115	P	Putative ATP-dependent Clp protease proteolytic subunit, mitochondrial OS=Bos taurus GN=CLPP PE=2 SV=1	NIL	Family:IPR001907:Peptidase S14, ClpP	Molecular Function:endopeptidase Clp activity, Biological Process:proteolysis	3 strong transmembrane helices, total score : 2282
Contig01384	0.990926	0.955408	P	0.586858	2.48333e-05	P	0.0830515	0.00256532	P	0.29996	0.0214842	P	0.0786355	0.00210214	A	0.999797	0.996513	P	1.62206	2.88311e-05	P	1.91601	0.183553	P	2.16969	0.159459	P	2.75161	0.0172104	P	Small, acid-soluble spore protein gamma-type OS=Bacillus subtilis GN=sspE PE=3 SV=1	NIL	NIL	NIL	1 strong transmembrane helices, total score : 999
Contig01385	0.990417	0.954007	P	0.640533	4.19075e-05	P	0.190208	0.0226242	P	0.315017	3.32008e-05	P	0.10639	3.5092e-05	A	0.999744	0.996588	P	1.0595	0.36586	P	2.30442	0.138814	P	3.82954	0.0614666	P	7.51925	0.0014158	P	Serine/threonine-protein kinase LATS1 OS=Mus musculus GN=Lats1 PE=1 SV=2	NIL	Domain:IPR017442:Serine/threonine protein kinase-related, Conserved_site:IPR017441:Protein kinase ATP binding, conserved site, Domain:IPR011009:Protein kinase-like, Active_site:IPR008271:Serine/threonine protein kinase, active site, Domain:IPR002290:Serine/threonine protein kinase, Domain:IPR001245:Tyrosine protein kinase, Domain:IPR000719:Protein kinase, core	Biological Process:protein amino acid phosphorylation, Molecular Function:ATP binding, Molecular Function:protein kinase activity, Biological Process:protein amino acid phosphorylation, Molecular Function:ATP binding, Molecular Function:protein kinase activity, Biological Process:protein amino acid phosphorylation, Molecular Function:protein serine/threonine kinase activity, Biological Process:pr…	1 strong transmembrane helices, total score : 514
Contig01389	0.991589	0.957075	P	0.783923	0.00141296	P	1.60499	0.000122088	P	0.626804	0.00645898	P	0.389256	0.273098	P	0.999313	0.993711	P	0.473018	1.71541e-05	P	2.36027	0.133301	P	3.24787	0.078585	P	4.41023	0.000853679	P	U4/U6 small nuclear ribonucleoprotein Prp3 OS=Gallus gallus GN=PRPF3 PE=2 SV=1	18-19	Domain:IPR013881:Pre-mRNA-splicing factor 3	NIL	NIL
Contig01391	0.990448	0.9543	P	0.625741	4.59019e-05	P	0.256881	5.11114e-07	P	1.25221	0.0091808	P	0.698159	0.000197415	P	0.998776	0.981068	P	2.20153	1.10062e-05	P	1.9251	0.165838	P	1.61551	0.242277	P	2.97319	0.0184786	P	Neuroendocrine convertase 2 OS=Mus musculus GN=Pcsk2 PE=2 SV=1	NIL	Domain:IPR008979:Galactose-binding like, Domain:IPR002884:Proprotein convertase, P	Biological Process:proteolysis, Molecular Function:subtilase activity	4 strong transmembrane helices, total score : 2807
Contig01392	0.991263	0.956066	P	0.32656	2.54209e-07	P	0.0222443	0.0107532	P	0.114693	0.00160425	P	0.035908	0.00178814	P	0.999523	0.993377	P	9.45838	3.87244e-09	P	11.0284	0.042119	P	9.35769	0.0423055	P	9.99814	0.0022514	P	Bud site selection protein 4 OS=Candida glabrata GN=BUD4 PE=3 SV=1	NIL	NIL	NIL	NIL
Contig01393	0.991665	0.956697	P	0.340754	8.0953e-06	P	0.0356456	0.00048402	P,A	0.136593	1.91998e-08	P	0.0906728	0.0526316	P,A	0.998967	0.987022	P	7.099	2.3562e-07	P	7.11044	0.0568925	P	6.73901	0.038311	P	6.2347	3.28649e-08	P	Probable serine/threonine-protein kinase DDB_G0278665 OS=Dictyostelium discoideum GN=DDB_G0278665 PE=3 SV=1	NIL	NIL	NIL	NIL
Contig01394	0.991358	0.956605	P	0.596383	1.87357e-05	P	0.323228	0.00263196	P	1.83685	6.28917e-05	P	1.01137	0.975855	P	0.99909	0.983595	P	0.252806	7.14926e-07	P	0.380741	0.114431	P	0.449936	0.147759	P	0.458555	0.0467464	P	Uncharacterized protein L228 OS=Acanthamoeba polyphaga mimivirus GN=MIMI_L228 PE=4 SV=1	NIL	NIL	NIL	2 strong transmembrane helices, total score : 1462
Contig01395	0.988273	0.949817	P	0.162744	0.0064724	P	0.213851	5.1188e-06	P	1.27698	0.00231007	P	0.20527	0.000156722	P	0.999894	0.998016	P	0.180355	2.39806e-07	P	0.77206	0.427728	P	1.0815	0.794009	P	1.35992	0.0973749	P	1,4-alpha-glucan-branching enzyme OS=Chlamydia pneumoniae GN=glgB PE=3 SV=1	21-22	NIL	NIL	1 strong transmembrane helices, total score : 1430
Contig01396	0.99024	0.953411	P	0.559983	1.91095e-05	P	0.0874219	5.03279e-06	P	0.310806	3.00862e-07	P	0.0586492	3.08055e-06	P	0.999911	0.998639	P	1.73709	2.68771e-05	P	2.07938	0.136633	P	1.78198	0.193693	P	2.18572	0.0107146	P	Voltage-dependent R-type calcium channel subunit alpha-1E OS=Oryctolagus cuniculus GN=CACNA1E PE=2 SV=1	NIL	NIL	NIL	NIL
Contig01397	0.987482	0.947522	P	2.04307	5.61655e-06	P	0.318685	0.142816	P,A	2.32142	3.33929e-06	P	1.78513	0.021433	P	0.999852	0.997728	P	1.70419	2.571e-05	P	1.79885	0.191432	P	1.88508	0.199065	P	2.26654	0.0324747	P	Ring-infected erythrocyte surface antigen (Fragment) OS=Plasmodium falciparum (isolate Palo Alto / Uganda) GN=RESA PE=3 SV=1	18-19	NIL	NIL	3 strong transmembrane helices, total score : 2683
Contig01398	0.992749	0.95623	P	1.96778	1.19833e-05	P	0.337428	0.000699186	A	1.83959	0.000429266	P	0.876504	0.341629	A	0.999861	0.997691	P	1.44057	0.00101579	P	1.00637	0.983832	P	1.03957	0.898693	P	0.749323	0.198849	P	Ring-infected erythrocyte surface antigen OS=Plasmodium falciparum (isolate FC27 / Papua New Guinea) GN=RESA PE=2 SV=1	NIL	NIL	NIL	4 strong transmembrane helices, total score : 4863
Contig01399	0.991633	0.956078	P	0.793201	0.0127652	P	1.06466	0.772157	P	2.42787	3.15256e-06	P	1.05889	0.89828	P	0.996076	0.966917	P	0.337135	0.000105401	P	0.3202	0.137846	P	0.0921215	4.61241e-05	P,A	0.125281	7.08884e-06	P	Probable sugar efflux transporter OS=Erwinia carotovora subsp. atroseptica GN=sotB PE=3 SV=1	NIL	NIL	NIL	7 strong transmembrane helices, total score : 13333
Contig01405	0.995185	0.966147	P	1.30313	0.00153326	P	1.09788	0.643192	P	3.06677	8.38817e-07	P	2.7323	1.39647e-05	P	0.999104	0.985293	P	0.786874	0.00155754	P	0.48625	0.170679	P	0.28726	0.0930731	P	0.334026	0.00120074	P	Acylphosphatase-2 OS=Meleagris gallopavo GN=ACYP2 PE=1 SV=2	NIL	Domain:IPR001792:Acylphosphatase	Molecular Function:acylphosphatase activity	1 strong transmembrane helices, total score : 686
Contig01406	0.988536	0.949789	P	1.2591	0.00250033	P	1.48199	0.157321	P	2.29062	0.0105987	P	1.75951	2.40568e-05	P	0.999363	0.988996	P	0.824527	0.00566993	P	0.55452	0.20926	P	0.330945	0.11262	P	0.39359	0.037641	P	Actin-related protein 2/3 complex subunit 3 OS=Bos taurus GN=ARPC3 PE=1 SV=3	NIL	Family:IPR007204:ARP2/3 complex, 21 kDa p21-Arc subunit	Biological Process:regulation of actin filament polymerization, Cellular Component:cytoskeleton	2 strong transmembrane helices, total score : 2224
Contig01407	0.990822	0.955357	P	1.26549	0.00212059	P	1.61756	0.0267186	P	2.41421	9.1367e-06	P	1.78669	5.42464e-05	P	0.999165	0.985414	P	0.811442	0.00760866	P	0.557089	0.210681	P	0.328991	0.109334	P	0.401269	0.0170864	P	Actin-related protein 2/3 complex subunit 3 OS=Bos taurus GN=ARPC3 PE=1 SV=3	NIL	Family:IPR007204:ARP2/3 complex, 21 kDa p21-Arc subunit	Biological Process:regulation of actin filament polymerization, Cellular Component:cytoskeleton	1 strong transmembrane helices, total score : 1482
Contig01413	0.995943	0.967928	P	0.664641	0.000269384	P	0.644516	0.101445	P	0.158603	0.000679413	P	0.126119	2.47012e-05	A	0.998563	0.984857	P	1.59844	0.000726092	P	4.15535	0.0576376	P	6.64893	0.0429404	P	10.3374	4.02056e-09	P	Polycomb protein SCMH1 OS=Homo sapiens GN=SCMH1 PE=1 SV=1	NIL	Repeat:IPR004092:Mbt repeat	Biological Process:regulation of transcription, Cellular Component:nucleus	NIL
Contig01414	0.995703	0.966566	P	0.647281	0.000140784	P	0.262892	0.0254637	P	0.544648	2.099e-05	P	0.0979624	1.03263e-08	P	0.999388	0.991815	P	1.1085	0.111388	P	1.21065	0.494407	P	0.961361	0.871324	P	1.29309	0.00459259	P	Bromodomain adjacent to zinc finger domain protein 2A OS=Homo sapiens GN=BAZ2A PE=1 SV=3	NIL	NIL	NIL	2 strong transmembrane helices, total score : 3265
Contig01418	0.99478	0.964904	P	0.820251	0.00393236	P	1.10165	0.679395	P	0.589643	8.57699e-05	P	0.432966	2.10563e-06	P	0.998323	0.97818	P	1.27206	0.00123349	P	2.24427	0.145807	P	1.52928	0.229861	P	1.35855	0.0297361	P	1-acyl-sn-glycerol-3-phosphate acyltransferase theta-like OS=Danio rerio GN=agpat9l PE=3 SV=1	NIL	Family:IPR000223:Peptidase S26A, signal peptidase I	Cellular Component:membrane, Molecular Function:serine-type peptidase activity, Biological Process:proteolysis	3 strong transmembrane helices, total score : 3093
Contig01419	0.991346	0.956069	P	0.911113	0.143148	P	0.689363	0.0719598	P	0.182958	6.64611e-08	P	0.314128	1.61772e-06	P	0.999183	0.98861	P	1.73375	4.43165e-05	P	2.92267	0.0850535	P	6.60424	0.0504498	P	13.2429	0.00143114	P	G patch domain-containing protein 1 OS=Mus musculus GN=Gpatch1 PE=2 SV=1	18-19	NIL	NIL	1 strong transmembrane helices, total score : 1287
Contig01422	0.991568	0.957046	P	0.416617	1.05326e-06	P	0.0539581	0.00509451	P	0.343082	0.00206918	P	0.15144	3.16259e-08	P	0.999676	0.99455	P	6.41584	1.09048e-08	P	5.52653	0.0645599	P	4.35747	0.0840509	P	4.39934	0.0139367	P	NIL	NIL	NIL	NIL	NIL
Contig01424	0.990124	0.953582	P	1.386	0.000374136	P	1.11181	0.408605	P	2.43732	0.00014078	P	1.42662	0.0253598	P	0.999147	0.985478	P	0.63279	6.66082e-05	P	0.360262	0.115047	P	0.204016	0.0904365	P	0.188032	0.00291513	P	Zinc finger protein 706 OS=Mus musculus GN=Znf706 PE=2 SV=1	NIL	Family:IPR015023:Protein of unknown function DUF1909, Domain:IPR007087:Zinc finger, C2H2-type	Molecular Function:zinc ion binding, Cellular Component:intracellular, Molecular Function:nucleic acid binding	3 strong transmembrane helices, total score : 3255
Contig01428	0.993008	0.959894	P	1.01786	0.718248	P	0.58485	0.00142648	P	0.183791	1.4652e-07	P	0.211186	0.0129952	P	0.998738	0.981686	P	2.32612	4.59579e-06	P	3.23207	0.0750282	P	6.51702	0.0459778	P	8.66254	1.27757e-08	P	Zonadhesin OS=Sus scrofa GN=ZAN PE=1 SV=1	NIL	NIL	NIL	NIL
Contig01432	0.991402	0.956321	P	0.59661	3.33323e-05	P	0.333096	0.110985	P	0.458683	3.06537e-06	P	0.157905	0.0218638	P	0.998498	0.978999	P	2.5198	1.20632e-06	P	3.77241	0.0792064	P	2.3329	0.134753	P	2.59033	0.0122684	P	Putative uncharacterized transmembrane protein DDB_G0286461 OS=Dictyostelium discoideum GN=DDB_G0286461 PE=4 SV=1	NIL	NIL	NIL	3 strong transmembrane helices, total score : 3796
Contig01436	0.991362	0.956334	P	1.26513	0.0105564	P	1.1709	0.652985	P	1.75252	0.000214104	P	0.737022	0.00039872	P	0.999681	0.994063	P	0.758392	0.000597899	P	0.494187	0.160527	P	0.277916	0.0877443	P	0.285594	0.00643925	P	40S ribosomal protein S27a OS=Homo sapiens GN=RPS27A PE=1 SV=1	NIL	Domain:IPR002906:Ribosomal protein S27a, Domain:IPR000626:Ubiquitin	Biological Process:translation, Cellular Component:ribosome, Cellular Component:intracellular, Molecular Function:structural constituent of ribosome, Biological Process:protein modification process	NIL
Contig01440	0.994304	0.963094	P	0.833642	0.018004	P	1.78728	0.141839	P	2.4096	1.25396e-05	P	0.620685	0.38723	P	0.999448	0.991601	P	0.67615	0.000199622	P	1.18727	0.512454	P	0.644724	0.181691	P	0.783533	0.00469747	P	Transmembrane protein 165 OS=Rattus norvegicus GN=Tmem165 PE=2 SV=1	NIL	Family:IPR001727:Protein of unknown function UPF0016	Cellular Component:membrane	3 strong transmembrane helices, total score : 4351
Contig01441	0.992275	0.958161	P	0.827475	0.00422529	P	0.814746	0.38373	P	0.831986	0.010977	P	0.257455	0.00024912	P	0.997806	0.975819	P	0.954657	0.329765	P	0.762475	0.371837	P	0.471682	0.160222	P	0.450365	0.0127958	P	Phosphomevalonate kinase OS=Bos taurus GN=PMVK PE=2 SV=3	NIL	Family:IPR005919:Higher eukaryotic phosphomevalonate kinase	Biological Process:cholesterol biosynthetic process, Cellular Component:cytoplasm, Molecular Function:phosphomevalonate kinase activity	2 strong transmembrane helices, total score : 1671
Contig01443	0.992265	0.958721	P	1.24684	0.118743	P	2.20287	0.00454951	P	1.33665	0.00120525	P	1.47453	0.000117805	P	0.999104	0.983732	P	0.573248	9.92461e-06	P	0.795519	0.471412	P	0.502862	0.160726	P	0.565697	0.0577358	P	ADP,ATP carrier protein 1, mitochondrial OS=Zea mays GN=ANT1 PE=2 SV=3	NIL	Family:IPR002113:Adenine nucleotide translocator 1, Family:IPR002067:Mitochondrial carrier protein, Family:IPR001993:Mitochondrial substrate carrier	Biological Process:transport, Cellular Component:mitochondrial inner membrane, Molecular Function:transporter activity, Biological Process:transport, Cellular Component:mitochondrial inner membrane, Molecular Function:binding, Cellular Component:membrane, Biological Process:transport, Molecular Function:binding	4 strong transmembrane helices, total score : 4538
Contig01444	0.99459	0.964186	P	1.09591	0.690657	P,M	2.55613	0.000206143	P	1.23416	0.111948	P	1.27099	0.00378689	P	0.998063	0.9771	P	0.534749	8.02991e-06	P	0.760485	0.4093	P	0.509789	0.155443	P	0.588835	0.0150055	P	ADP,ATP carrier protein OS=Kluyveromyces lactis GN=AAC PE=3 SV=1	NIL	Family:IPR002113:Adenine nucleotide translocator 1, Family:IPR002067:Mitochondrial carrier protein, Family:IPR001993:Mitochondrial substrate carrier	Biological Process:transport, Cellular Component:mitochondrial inner membrane, Molecular Function:transporter activity, Biological Process:transport, Cellular Component:mitochondrial inner membrane, Molecular Function:binding, Cellular Component:membrane, Biological Process:transport, Molecular Function:binding	4 strong transmembrane helices, total score : 4232
Contig01446	0.988986	0.951261	P	0.453945	2.32192e-06	P	0.139394	0.00175244	P	0.474635	0.00358074	P	0.133015	1.09855e-07	P	0.997935	0.976353	P	1.48407	9.81212e-05	P	1.99194	0.172114	P	1.3414	0.404127	P	1.59528	0.0392394	P	Oxidation resistance protein 1 OS=Homo sapiens GN=OXR1 PE=1 SV=1	NIL	Domain:IPR006571:TLDc	NIL	2 strong transmembrane helices, total score : 1056
Contig01448	0.980445	0.928052	P	0.847557	0.0124876	P	0.72625	0.199869	P	1.11317	0.416497	P	1.70688	0.000265476	P	0.999992	0.99988	P	0.638352	0.000350147	P	0.779869	0.589194	P	0.657578	0.257026	P	0.601894	0.00190086	P	Vesicle transport protein GOT1B OS=Homo sapiens GN=GOLT1B PE=1 SV=1	NIL	Family:IPR007305:Got1-like protein	Biological Process:vesicle-mediated transport	4 strong transmembrane helices, total score : 7056
Contig01449	0.993833	0.962338	P	1.27677	0.00212165	P	0.652959	0.106885	P	1.89029	0.000235118	P	1.64802	0.0876102	P	0.999433	0.991615	P	0.808584	0.00634702	P	0.888914	0.66551	P	0.591412	0.199075	P	0.646336	0.00134208	P	Vesicle transport protein GOT1B OS=Homo sapiens GN=GOLT1B PE=1 SV=1	NIL	Family:IPR007305:Got1-like protein	Biological Process:vesicle-mediated transport	3 strong transmembrane helices, total score : 6298
Contig01451	0.992282	0.95873	P	0.694716	0.000126833	P	0.175148	0.0443541	P	0.55288	0.0210116	P	0.0805454	0.016532	P	0.999802	0.996809	P	1.1048	0.0629535	P	0.768614	0.423954	P	0.417283	0.142951	P	0.550173	0.00249048	P	Probable cytochrome P450 525A1 OS=Dictyostelium discoideum GN=cyp525a1 PE=3 SV=1	NIL	NIL	NIL	1 strong transmembrane helices, total score : 843
Contig01453	0.992085	0.957562	P	0.816374	0.0215754	P	0.127253	0.000625171	P,A	0.0754252	1.4462e-06	A	0.164574	0.00727479	A	0.995912	0.977888	P	1.76828	0.00042783	P	3.54507	0.12417	P	5.37226	0.0686269	P	11.6596	1.84769e-05	P	Uncharacterized protein PFD1115c OS=Plasmodium falciparum (isolate 3D7) GN=PFD1115c PE=2 SV=1	NIL	NIL	NIL	NIL
Contig01454	0.989828	0.95309	P	1.32733	0.000630276	P	0.953757	0.640493	P	2.29178	0.0220479	P	0.684397	0.000109956	P	0.999086	0.984372	P	0.854318	0.0137529	P	0.489582	0.16467	P	0.216859	0.0778994	P	0.303118	0.0110437	P	Putative F-box/FBD/LRR-repeat protein At4g26350 OS=Arabidopsis thaliana GN=At4g26350 PE=2 SV=1	NIL	NIL	NIL	1 strong transmembrane helices, total score : 912
Contig01457	0.992278	0.958533	P	1.22814	0.00328231	P	1.42435	0.19745	P	1.90145	0.0147499	P	1.97284	9.36854e-06	P	0.998925	0.982148	P	0.8013	0.00225816	P	0.599766	0.22423	P	0.371412	0.0974165	P	0.421793	0.0126489	P	NADH dehydrogenase [ubiquinone] flavoprotein 2, mitochondrial OS=Pan troglodytes GN=NDUFV2 PE=2 SV=1	23-24	Family:IPR002023:NADH dehydrogenase (ubiquinone), 24 kDa subunit	Molecular Function:NAD binding, Molecular Function:oxidoreductase activity, Biological Process:electron transport	2 strong transmembrane helices, total score : 2308
Contig01458	0.993695	0.962019	P	0.675519	0.000100655	P	0.184315	0.0533365	P	1.22056	0.00688239	P	0.145784	2.75917e-07	P	0.999104	0.985174	P	1.52821	6.01744e-05	P	0.710994	0.311888	P	0.582086	0.209653	P	0.570257	0.067672	P	Kazal-type serine protease inhibitor domain-containing protein 1 OS=Homo sapiens GN=KAZALD1 PE=1 SV=1	NIL	Domain:IPR013783:Immunoglobulin-like fold, Domain:IPR011497:Protease inhibitor, Kazal-type, Family:IPR011390:Insulin-like growth factor binding protein related protein (IGFBP-rP), MAC25, Domain:IPR007110:Immunoglobulin-like, Domain:IPR002350:Proteinase inhibitor I1, Kazal, Domain:IPR000867:Insulin-like growth factor-binding protein, IGFBP	Cellular Component:extracellular region, Molecular Function:insulin-like growth factor binding, Biological Process:regulation of cell growth, Cellular Component:extracellular region, Molecular Function:insulin-like growth factor binding, Biological Process:regulation of cell growth	1 strong transmembrane helices, total score : 1349
Contig01460	0.975163	0.927448	P	0.622203	0.0106987	P	0.354883	0.000338741	A	0.288626	0.000452275	A	0.686677	0.220146	A	0.996052	0.969183	P	2.4962	5.59157e-07	P	1.67767	0.306217	P	1.03326	0.927276	P	0.702845	0.262207	P	tRNA uridine 5-carboxymethylaminomethyl modification enzyme mnmG OS=Chlamydophila caviae GN=mnmG PE=3 SV=1	17-18	NIL	NIL	2 strong transmembrane helices, total score : 3275
Contig01467	0.990599	0.953985	P	0.767823	0.00203072	P	0.439659	0.0581699	P	0.259108	0.00225469	P	0.112624	0.00207197	A	0.994411	0.960426	P	1.41408	0.000709037	P	3.33257	0.124123	P	3.6269	0.0870214	P	3.65921	0.00592025	P	Ankycorbin OS=Rattus norvegicus GN=Rai14 PE=2 SV=2	NIL	Repeat:IPR002110:Ankyrin	NIL	2 strong transmembrane helices, total score : 1428
Contig01469	0.997193	0.971167	P	0.741886	0.000693911	P	0.458177	0.0605651	P	0.754663	0.0198753	P	0.259388	0.0114976	A	1	0.999999	P	1.22027	0.00636204	P	0.712781	0.465089	P	0.589695	0.263985	P	1.18058	0.271884	P	Methyl-CpG-binding domain protein 2 OS=Mus musculus GN=Mbd2 PE=2 SV=1	NIL	NIL	NIL	2 strong transmembrane helices, total score : 3269
Contig01478	0.988803	0.951024	P	1.19128	0.0116393	P	1.31417	0.58535	P	1.60386	0.0316865	P	0.823541	0.004548	P	0.999538	0.991647	P	0.652014	0.00101639	P	0.745568	0.390125	P	0.454785	0.182617	P	0.516145	0.0995232	P	Eukaryotic translation initiation factor 3 subunit I OS=Homo sapiens GN=EIF3I PE=1 SV=1	NIL	Domain:IPR015943:WD40/YVTN repeat-like, Domain:IPR011046:WD40 repeat-like, Repeat:IPR001680:WD40 repeat	NIL	1 strong transmembrane helices, total score : 546
Contig01481	0.991142	0.955137	P	0.81549	0.0103875	P	0.75706	0.164551	P	0.804815	0.00837079	P	0.211905	0.0590741	P	0.999548	0.994209	P	0.748576	0.00202115	P	1.13585	0.630419	P	0.920678	0.744005	P	1.25944	0.00912669	P	FK506-binding protein 8 OS=Rattus norvegicus GN=Fkbp8 PE=2 SV=1	NIL	Domain:IPR013026:Tetratricopeptide region, Domain:IPR011990:Tetratricopeptide-like helical, Repeat:IPR001440:Tetratricopeptide TPR-1, Domain:IPR001179:Peptidyl-prolyl cis-trans isomerase, FKBP-type	Molecular Function:binding, Biological Process:protein folding	NIL
Contig01482	0.988806	0.950536	P	0.604657	5.91843e-05	P	0.119487	0.00609106	P,A	0.191687	3.70603e-05	P	0.156263	0.000590151	A	0.999416	0.991309	P	3.06396	3.86764e-07	P	3.37124	0.0942076	P	3.40869	0.122315	P	5.1019	0.0337513	P	Leishmanolysin-like peptidase OS=Drosophila melanogaster GN=Invadolysin PE=2 SV=2	NIL	Family:IPR001577:Peptidase M8, leishmanolysin	Cellular Component:membrane, Molecular Function:zinc ion binding, Biological Process:cell adhesion, Biological Process:proteolysis, Molecular Function:metalloendopeptidase activity	1 strong transmembrane helices, total score : 1490
Contig01484	0.992244	0.958471	P	0.461753	2.89937e-06	P	0.471793	6.48745e-06	P	1.00982	0.849846	P	0.423493	0.000328225	P	0.99772	0.97489	P	0.659591	0.000104998	P	1.71005	0.23496	P	1.16209	0.613364	P	1.39575	0.136822	P	Endoglucanase 1 OS=Ruminococcus albus GN=Eg I PE=1 SV=1	NIL	Domain:IPR017853:Glycoside hydrolase, catalytic core, Domain:IPR013781:Glycoside hydrolase, subgroup, catalytic core, Domain:IPR001547:Glycoside hydrolase, family 5	Molecular Function:cation binding, Biological Process:carbohydrate metabolic process, Molecular Function:catalytic activity, Biological Process:carbohydrate metabolic process	2 strong transmembrane helices, total score : 2837
Contig01485	0.992196	0.957622	P	0.275281	1.47484e-06	P	1.32958	0.340042	P	2.57287	0.00412451	P	2.08811	9.08308e-06	P	0.998507	0.979048	P	0.757256	0.000896162	P	0.865325	0.592766	P	0.421424	0.124683	P	0.615105	0.0249153	P	Transmembrane protein 42 OS=Bos taurus GN=TMEM42 PE=2 SV=1	30-31	NIL	NIL	4 strong transmembrane helices, total score : 6030
Contig01487	0.989789	0.952932	P	0.880471	0.027256	P	0.523219	0.0188001	P	1.21261	0.00344904	P	0.529669	0.000767666	P	0.999333	0.988169	P	2.04059	2.55001e-06	P	1.47849	0.318354	P	1.09912	0.728382	P	1.94199	0.0461165	P	Lymphocyte antigen 6D OS=Homo sapiens GN=LY6D PE=1 SV=1	NIL	NIL	NIL	4 strong transmembrane helices, total score : 5374
Contig01492	0.987806	0.948471	P	0.557172	2.38861e-05	P	0.0687668	0.000268653	P	0.207456	0.000290206	P	0.387335	5.04166e-06	P	0.99995	0.999352	P	6.54396	2.65829e-08	P	7.84705	0.0449905	P	9.74657	0.0426014	P	11.5504	0.0011682	P	Structural maintenance of chromosomes protein 5 OS=Saccharomyces cerevisiae GN=SMC5 PE=1 SV=1	NIL	NIL	NIL	2 strong transmembrane helices, total score : 1963
Contig01493	0.989505	0.952341	P	0.665606	0.00127167	P	0.140299	0.0183391	P	0.473726	1.85188e-06	P	0.165832	1.4841e-08	P	0.997895	0.975812	P	4.64114	4.06321e-08	P	3.10639	0.101143	P	1.74889	0.191982	P	1.01917	0.717662	P	Lysosome membrane protein 2 OS=Rattus norvegicus GN=Scarb2 PE=1 SV=2	22-23	Family:IPR002159:CD36 antigen	Cellular Component:membrane, Biological Process:cell adhesion	3 strong transmembrane helices, total score : 4105
Contig01494	0.989502	0.952152	P	0.625819	3.39978e-05	P	0.141628	7.83224e-07	P	0.583633	0.000116204	P	0.174165	6.70194e-08	P	0.998629	0.980048	P	4.75384	2.95811e-08	P	3.00441	0.101381	P	1.74594	0.147538	P	1.01224	0.822576	P	Lysosome membrane protein 2 OS=Mus musculus GN=Scarb2 PE=1 SV=3	NIL	Domain:IPR005479:Carbamoyl phosphate synthetase, large subunit, ATP-binding, Family:IPR002159:CD36 antigen	Biological Process:metabolic process, Molecular Function:ATP binding, Molecular Function:catalytic activity, Cellular Component:membrane, Biological Process:cell adhesion	1 strong transmembrane helices, total score : 2916
Contig01497	0.989826	0.953093	P	0.503826	6.71125e-06	P	0.213096	0.00177144	P	1.78552	0.000109403	P	0.635142	0.0403824	P	0.998069	0.97711	P	0.490644	4.5662e-06	P	1.00665	0.980456	P	0.486389	0.185265	P	0.602469	0.109581	P	Cathepsin B-like cysteine proteinase OS=Schistosoma mansoni PE=2 SV=1	23-24	Family:IPR015643:Peptidase C1A, cathepsin B, Family:IPR013128:Peptidase C1A, papain, Domain:IPR012599:Peptidase C1A, propeptide, Domain:IPR000668:Peptidase C1A, papain C-terminal, Active_site:IPR000169:Peptidase, cysteine peptidase active site	Molecular Function:cysteine-type peptidase activity, Molecular Function:cysteine-type peptidase activity, Biological Process:regulation of catalytic activity, Molecular Function:cysteine-type endopeptidase activity, Molecular Function:cysteine-type peptidase activity, Biological Process:proteolysis, Biological Process:proteolysis, Molecular Function:cysteine-type endopeptidase activity	2 strong transmembrane helices, total score : 1585
Contig01498	0.994147	0.963385	P	0.388446	8.40485e-07	P	0.133692	0.02683	P	1.55893	0.00225357	P	0.213935	3.33465e-08	P	0.999499	0.991332	P	0.386593	8.07048e-07	P	0.959599	0.877536	P	0.586538	0.207667	P	0.708286	0.0510049	P	Cathepsin B-like cysteine proteinase OS=Schistosoma mansoni PE=2 SV=1	NIL	Family:IPR015643:Peptidase C1A, cathepsin B, Family:IPR013128:Peptidase C1A, papain, Domain:IPR012599:Peptidase C1A, propeptide, Domain:IPR000668:Peptidase C1A, papain C-terminal, Active_site:IPR000169:Peptidase, cysteine peptidase active site	Molecular Function:cysteine-type peptidase activity, Molecular Function:cysteine-type peptidase activity, Biological Process:regulation of catalytic activity, Molecular Function:cysteine-type endopeptidase activity, Molecular Function:cysteine-type peptidase activity, Biological Process:proteolysis, Biological Process:proteolysis, Molecular Function:cysteine-type endopeptidase activity	1 strong transmembrane helices, total score : 793
Contig01506	0.989422	0.952301	P	0.390003	4.87161e-07	P	0.0838413	0.0370864	P	0.370547	0.0202565	P	0.0289627	7.82632e-09	P	0.998828	0.98141	P	3.20419	1.33436e-07	P	3.25643	0.0964996	P	3.20344	0.100102	P	1.85392	0.0805543	P	Structural protein VP8 OS=Variola virus GN=L4R PE=4 SV=1	NIL	NIL	NIL	NIL
Contig01508	0.989753	0.952941	P	0.700986	0.000158587	P	0.0824403	0.0279822	P	0.32306	7.57895e-07	P	0.063455	5.47501e-09	P	0.999014	0.985717	P	1.30679	0.0015096	P	4.9918	0.0639086	P	0.716828	0.353045	P	0.680664	0.138737	P	Lebercilin-like protein OS=Mus musculus GN=Lca5l PE=2 SV=1	NIL	Domain:IPR015425:Actin-binding FH2	NIL	1 strong transmembrane helices, total score : 1259
Contig01511	0.992061	0.957844	P	1.34055	0.000804041	P	2.9601	2.60514e-06	P	2.34736	5.01035e-06	P	1.55653	0.0161783	P	0.999885	0.997999	P	0.862105	0.0141204	P	0.673492	0.299347	P	0.423751	0.122317	P	0.42805	0.0302859	P	Actophorin OS=Acanthamoeba castellanii PE=1 SV=2	NIL	Domain:IPR002108:Actin-binding, cofilin/tropomyosin type	Cellular Component:intracellular, Molecular Function:actin binding	2 strong transmembrane helices, total score : 2597
Contig01512	0.991457	0.956333	P	0.430927	1.37068e-05	P	0.224938	0.00763659	P	1.52045	0.000844867	P	0.555191	0.000149754	P	0.998864	0.98187	P	0.401337	1.2915e-06	P	1.11436	0.661574	P	0.590933	0.208854	P	0.997506	0.98465	P	Cathepsin S OS=Homo sapiens GN=CTSS PE=1 SV=3	20-21	Domain:IPR013201:Proteinase inhibitor I29, cathepsin propeptide, Family:IPR013128:Peptidase C1A, papain, Domain:IPR000668:Peptidase C1A, papain C-terminal, Active_site:IPR000169:Peptidase, cysteine peptidase active site	Molecular Function:cysteine-type peptidase activity, Molecular Function:cysteine-type peptidase activity, Biological Process:proteolysis, Biological Process:proteolysis, Molecular Function:cysteine-type endopeptidase activity	2 strong transmembrane helices, total score : 2331
Contig01513	0.990711	0.954258	P	0.43781	2.55362e-06	P	0.269154	2.55696e-07	P	1.32157	0.122813	P	0.529562	9.74826e-06	P	0.997934	0.97563	P	0.396902	1.82791e-06	P	1.12959	0.647602	P	0.577235	0.210611	P	0.993503	0.952494	P	Crustapain OS=Pandalus borealis GN=Cys PE=1 SV=1	NIL	Family:IPR013128:Peptidase C1A, papain, Domain:IPR000668:Peptidase C1A, papain C-terminal, Active_site:IPR000169:Peptidase, cysteine peptidase active site	Molecular Function:cysteine-type peptidase activity, Molecular Function:cysteine-type peptidase activity, Biological Process:proteolysis, Biological Process:proteolysis, Molecular Function:cysteine-type endopeptidase activity	2 strong transmembrane helices, total score : 2177
Contig01515	0.994169	0.962861	P	0.495217	1.30025e-05	P	0.963962	0.799184	P	2.75822	6.17988e-05	P	1.1733	0.0197418	P	0.999453	0.991047	P	0.181643	2.43599e-08	P	0.581911	0.230886	P	0.514951	0.168011	P	0.472789	0.0238616	P	Putative uncharacterized protein DDB_G0292292 OS=Dictyostelium discoideum GN=DDB_G0292292 PE=4 SV=1	26-27	NIL	NIL	3 strong transmembrane helices, total score : 2865
Contig01516	0.993915	0.962016	P	0.50765	1.71953e-05	P	1.01138	0.92609	P	2.9131	1.95672e-06	P	1.17315	0.0267879	P	0.999398	0.990877	P	0.185499	7.22463e-08	P	0.581652	0.22584	P	0.522212	0.184964	P	0.467889	0.0203968	P	Exocyst complex component 2 OS=Dictyostelium discoideum GN=exoc2 PE=3 SV=1	24-25	NIL	NIL	2 strong transmembrane helices, total score : 2269
Contig01522	0.989039	0.951021	P	0.557147	0.000113398	P	0.10733	0.0137422	P	0.569543	0.011262	P	0.105492	1.5713e-06	P	0.99898	0.98405	P	2.22864	1.28807e-05	P	1.37282	0.338758	P	0.946048	0.850618	P	0.987335	0.93613	P	Ras-related protein Rab-10 OS=Gallus gallus GN=RAB10 PE=2 SV=1	NIL	Family:IPR013753:Ras, Family:IPR006688:ADP-ribosylation factor, Domain:IPR005225:Small GTP-binding protein, Family:IPR003579:Ras small GTPase, Rab type, Family:IPR003578:Ras small GTPase, Rho type, Family:IPR003577:Ras small GTPase, Ras type, Family:IPR002041:Ran GTPase, Family:IPR001806:Ras GTPase	Biological Process:small GTPase mediated signal transduction, Cellular Component:intracellular, Molecular Function:GTP binding, Molecular Function:GTP binding, Biological Process:protein transport, Biological Process:small GTPase mediated signal transduction, Molecular Function:GTP binding, Biological Process:small GTPase mediated signal transduction, Cellular Component:intracellular, Molecular F…	2 strong transmembrane helices, total score : 1399
Contig01523	0.995794	0.967796	P	0.0448767	0.00508378	M,A	0.634417	0.244293	P	1.53717	0.000242342	P	0.719889	0.00201328	P	0.999646	0.994926	P	0.690043	0.000702434	P	0.673649	0.227124	P	0.215504	0.0455342	P	0.78621	0.0887969	P	Tetraspanin-6 OS=Homo sapiens GN=TSPAN6 PE=1 SV=1	NIL	Domain:IPR008952:Tetraspanin, Family:IPR000301:CD9/CD37/CD63 antigen	Cellular Component:integral to membrane, Cellular Component:integral to membrane	3 strong transmembrane helices, total score : 6539
Contig01525	0.991407	0.955593	P	0.671643	0.00043976	P	0.34575	7.85757e-05	P	0.841435	0.0509386	P	0.183953	0.00357874	A	0.998175	0.977065	P	1.83172	6.1019e-05	P	1.98802	0.161445	P	1.22974	0.466137	P	1.39716	0.0656438	P	Endophilin-B1 OS=Homo sapiens GN=SH3GLB1 PE=1 SV=1	NIL	Domain:IPR005639:Delta endotoxin, N-terminal, Domain:IPR004148:BAR	Biological Process:pathogenesis, Cellular Component:cytoplasm, Molecular Function:protein binding	NIL
Contig01526	0.989236	0.951569	P	2.12056	2.50901e-06	P	1.79641	0.0403668	P	4.65158	9.71335e-08	P	4.10833	0.0200323	P	0.999206	0.986971	P	0.822582	0.00374481	P	0.726988	0.366628	P	0.471597	0.165391	P	0.470105	0.0437356	P	Peroxiredoxin 1 OS=Drosophila melanogaster GN=Jafrac1 PE=1 SV=1	NIL	Domain:IPR012336:Thioredoxin-like fold, Domain:IPR012335:Thioredoxin fold, Domain:IPR000866:Alkyl hydroperoxide reductase/ Thiol specific antioxidant/ Mal allergen	Molecular Function:oxidoreductase activity, Molecular Function:antioxidant activity	1 strong transmembrane helices, total score : 690
Contig01528	0.99571	0.967548	P	0.460405	1.68143e-05	P	0.193224	0.0260414	P	0.173598	2.91287e-08	P	0.293514	2.22805e-06	P	0.994383	0.961775	P	2.84041	1.41961e-06	P	4.35875	0.0705859	P	7.57314	0.0299012	P	12.6612	0.00253746	P	LINE-1 reverse transcriptase homolog OS=Nycticebus coucang PE=1 SV=1	NIL	Domain:IPR015706:RNA-directed DNA polymerase (reverse transcriptase), related, Domain:IPR000477:RNA-directed DNA polymerase (reverse transcriptase)	Biological Process:RNA-dependent DNA replication, Molecular Function:RNA-directed DNA polymerase activity, Molecular Function:RNA binding	NIL
Contig01530	0.993101	0.960212	P	0.602158	0.000159065	P	0.33391	1.47309e-05	P	0.473145	1.28583e-05	P	0.491265	0.337947	P,A	0.995616	0.965406	P	2.36581	1.5783e-05	P	1.95398	0.256755	P	1.12014	0.770594	P	2.39528	0.0557297	P	Ribosome-recycling factor OS=Alkaliphilus oremlandii (strain OhILAs) GN=frr PE=3 SV=1	NIL	Domain:IPR009053:Prefoldin	NIL	NIL
Contig01532	0.98431	0.941951	P	1.11753	0.080902	P	0.531894	0.000465001	P	1.27393	0.0100186	P	0.264489	0.000783341	P,A	0.999546	0.993309	P	2.28131	2.96824e-06	P	2.29955	0.159539	P	1.5991	0.288392	P	1.26301	0.264104	P	Calcium-transporting ATPase type 2C member 1 OS=Bos taurus GN=ATP2C1 PE=2 SV=1	NIL	NIL	NIL	NIL
Contig01533	0.984511	0.942353	P	1.3768	0.00141953	P	0.74583	0.0101472	P	1.58635	0.00608813	P	0.879754	0.253204	P	0.99995	0.999147	P	1.42013	0.000279873	P	1.37683	0.358011	P	1.00553	0.983525	P	0.75099	0.196741	P	ATP-dependent RNA helicase CHL1 OS=Vanderwaltozyma polyspora (strain ATCC 22028 / DSM 70294) GN=CHL1 PE=3 SV=1	NIL	NIL	NIL	NIL
Contig01534	0.993528	0.960691	P	0.732123	0.00283249	P	0.684575	0.00511934	P	1.31619	0.00790892	P	0.584647	0.010846	P	0.999741	0.997025	P	1.66106	6.43564e-05	P	1.87676	0.151032	P	1.25737	0.484695	P	0.978066	0.8464	P	Myb-like protein F OS=Dictyostelium discoideum GN=mybF PE=3 SV=1	41-42	NIL	NIL	1 strong transmembrane helices, total score : 721
Contig01535	0.997447	0.972679	P	0.160514	1.67742e-05	P	0.163046	0.00602182	P	0.362735	1.67671e-05	P	0.185331	0.00128683	A	0.997012	0.970781	P	0.760823	0.00107717	P	3.10783	0.0917105	P	1.30224	0.439908	P	1.06104	0.647136	P	Magnesium-chelatase subunit chlI OS=Mesostigma viride GN=chlI PE=3 SV=1	NIL	NIL	NIL	1 strong transmembrane helices, total score : 518
Contig01540	0.99258	0.959442	P	0.55815	0.000391695	P	0.576977	0.000156414	P	1.07203	0.179866	P	0.724355	0.0264461	P	0.999379	0.98938	P	1.23253	0.00320876	P	1.92705	0.253232	P	1.52591	0.295227	P	3.02485	0.0458939	P	Retrovirus-related Pol polyprotein LINE-1 OS=Mus musculus GN=Pol PE=2 SV=2	NIL	Domain:IPR015706:RNA-directed DNA polymerase (reverse transcriptase), related, Domain:IPR000477:RNA-directed DNA polymerase (reverse transcriptase)	Biological Process:RNA-dependent DNA replication, Molecular Function:RNA-directed DNA polymerase activity, Molecular Function:RNA binding	NIL
Contig01543	0.983644	0.94129	P	0.647702	4.88512e-05	P	0.0736048	0.0131236	P	0.511445	0.00126083	P	0.033794	9.84372e-09	P	0.99706	0.972894	P	1.91578	0.00713138	P	1.52456	0.317256	P	0.980298	0.950781	P	1.12104	0.650677	P	Ubiquitin-like domain-containing CTD phosphatase 1 OS=Gallus gallus GN=UBLCP1 PE=2 SV=1	NIL	NIL	NIL	NIL
Contig01544	0.981909	0.938278	P	0.637416	6.65804e-05	P	0.0705537	0.0297203	P	0.500621	0.0289622	P	0.032836	2.59826e-07	P	0.998426	0.978576	P	1.90393	0.0018804	P	1.50116	0.328451	P	0.947668	0.878693	P	1.09024	0.708063	P	Ubiquitin-like domain-containing CTD phosphatase 1 OS=Danio rerio GN=ublcp1 PE=2 SV=1	NIL	NIL	NIL	3 strong transmembrane helices, total score : 3427
Contig01546	0.993472	0.959432	P	1.17802	0.0102099	P	1.62887	0.185704	P	0.386671	0.00467114	P	0.761177	0.00699105	P	0.999454	0.991099	P	0.979715	0.776432	P	2.61403	0.122923	P	2.30292	0.172644	P	2.89187	0.023369	P	Porphobilinogen deaminase OS=Mus musculus GN=Hmbs PE=2 SV=1	NIL	Family:IPR000860:Tetrapyrrole biosynthesis, hydroxymethylbilane synthase	Biological Process:tetrapyrrole biosynthetic process, Molecular Function:hydroxymethylbilane synthase activity	2 strong transmembrane helices, total score : 1740
Contig01547	0.992569	0.95946	P	1.098	0.0654211	P	1.38279	0.00276777	P	0.75232	0.0031695	P	0.17199	0.0959146	P	0.998683	0.98032	P	0.577956	1.4742e-05	P	1.19846	0.494645	P	1.05049	0.849434	P	1.24183	0.00471191	P	Protein arginine N-methyltransferase 1 OS=Rattus norvegicus GN=Prmt1 PE=1 SV=1	NIL	NIL	NIL	2 strong transmembrane helices, total score : 1839
Contig01552	0.995706	0.967283	P	1.76837	0.00233011	P	0.01	7.90786e-11	P	1.97879	3.89666e-05	P	4.86184	0.0898874	P	0.999797	0.996531	P	0.868702	0.0156852	P	0.718325	0.374457	P	0.436206	0.0883389	P	0.450447	0.0277818	P	FERM, RhoGEF and pleckstrin domain-containing protein 1 OS=Homo sapiens GN=FARP1 PE=1 SV=1	NIL	NIL	NIL	NIL
Contig01555	0.990569	0.954576	P	0.562855	2.53634e-05	P	0.155962	0.0707127	P	0.159576	0.000423741	P	0.0283386	0.000163714	A	0.999964	0.999374	P	0.744885	0.000500695	P	1.57072	0.246956	P	1.96125	0.184883	P	2.36855	0.0426942	P	Nuclear prelamin A recognition factor-like protein OS=Pongo abelii GN=NARFL PE=2 SV=1	NIL	Domain:IPR009016:Iron hydrogenase	NIL	2 strong transmembrane helices, total score : 1057
Contig01558	0.988657	0.950044	P	0.432262	9.39998e-05	P	0.188661	3.97728e-05	A	0.165584	3.64925e-05	A	0.365048	0.00611456	A	0.985606	0.939419	P	3.06592	7.28601e-07	P	3.68609	0.0631681	P	3.8667	0.106865	P	4.66109	0.0535861	P	Leishmanolysin-like peptidase OS=Drosophila melanogaster GN=Invadolysin PE=2 SV=2	NIL	NIL	NIL	2 strong transmembrane helices, total score : 1400
Contig01561	0.994022	0.96298	P	0.933978	0.185609	P	1.31102	0.355183	P	2.0484	3.92196e-05	P	0.620101	0.000222218	P	0.99834	0.977843	P	1.25775	0.00205267	P	1.28746	0.370355	P	0.610356	0.161698	P	0.781186	0.0139355	P	Adenosine 3'-phospho 5'-phosphosulfate transporter 2 OS=Mus musculus GN=Slc35b3 PE=2 SV=1	NIL	Family:IPR013657:UAA transporter	NIL	4 strong transmembrane helices, total score : 6047
Contig01562	0.985961	0.945164	P	0.634973	8.51435e-05	P	0.552546	0.287678	P	0.728411	0.0163968	P	0.163053	0.00160715	A	0.996181	0.968955	P	0.727559	0.00114545	P	1.47874	0.33609	P	1.1765	0.58527	P	1.37239	0.146482	P	Peptidylprolyl isomerase domain and WD repeat-containing protein 1 OS=Homo sapiens GN=PPWD1 PE=1 SV=1	NIL	Domain:IPR015943:WD40/YVTN repeat-like, Domain:IPR011046:WD40 repeat-like, Domain:IPR002130:Peptidyl-prolyl cis-trans isomerase, cyclophilin-type, Repeat:IPR001680:WD40 repeat	Biological Process:protein folding, Molecular Function:peptidyl-prolyl cis-trans isomerase activity	1 strong transmembrane helices, total score : 701
Contig01563	0.989209	0.951563	P	0.727653	0.000345239	P	0.398162	0.00346695	P	1.84577	0.0856795	P	0.249011	3.32064e-06	P	0.998622	0.980069	P	1.60942	2.92664e-05	P	1.21065	0.530012	P	0.926473	0.811495	P	1.07653	0.662888	P	Ras-related protein Rab-35 OS=Mus musculus GN=Rab35 PE=1 SV=1	NIL	Family:IPR013753:Ras, Domain:IPR005225:Small GTP-binding protein, Family:IPR003579:Ras small GTPase, Rab type, Family:IPR001806:Ras GTPase	Molecular Function:GTP binding, Biological Process:protein transport, Biological Process:small GTPase mediated signal transduction, Molecular Function:GTP binding, Biological Process:small GTPase mediated signal transduction, Molecular Function:GTP binding	NIL
Contig01565	0.992921	0.959717	P	0.907638	0.0817133	P	0.179202	0.00527049	P	0.406281	0.000521978	P	0.579443	0.239964	P	0.999305	0.990926	P	2.93437	4.62246e-07	P	3.27644	0.0978149	P	2.535	0.123862	P	3.97392	1.73877e-07	P	Ankyrin-1 OS=Homo sapiens GN=ANK1 PE=1 SV=3	NIL	NIL	NIL	1 strong transmembrane helices, total score : 650
Contig01570	0.990754	0.954986	P	0.549937	8.0813e-06	P	0.0863072	1.85197e-05	P	0.174185	3.43692e-07	P	0.0592971	7.02009e-05	A	0.997718	0.97504	P	7.4356	4.86478e-09	P	7.42881	0.0358809	P	4.63602	0.0716263	P	5.47387	0.00405049	P	IQ domain-containing protein G OS=Bos taurus GN=IQCG PE=2 SV=1	NIL	NIL	NIL	1 strong transmembrane helices, total score : 867
Contig01571	0.994617	0.964662	P	0.578302	0.000101177	P	1.15179	0.124567	P	2.12832	1.16526e-05	P	0.756091	0.0118242	P	0.999076	0.985047	P	0.582593	8.17776e-05	P	1.07935	0.773535	P	0.556594	0.214301	P	0.456087	0.0194308	P	Transmembrane BAX inhibitor motif-containing protein 1 OS=Homo sapiens GN=TMBIM1 PE=1 SV=2	26-27	NIL	NIL	3 strong transmembrane helices, total score : 3721
Contig01572	0.986479	0.945673	P	0.383236	1.50099e-05	P	0.267683	0.000936675	P,A	1.63865	0.00547522	P	0.306196	0.00839138	A	0.996604	0.970667	P	1.70373	3.4271e-05	P	1.80663	0.168547	P	1.20402	0.542679	P	1.7051	0.0251869	P	DnaJ homolog subfamily B member 6 OS=Pongo abelii GN=DNAJB6 PE=2 SV=1	NIL	Family:IPR015609:Molecular chaperone, heat shock protein, Hsp40, DnaJ, Domain:IPR001623:Heat shock protein DnaJ, N-terminal	Molecular Function:heat shock protein binding	1 strong transmembrane helices, total score : 3187
Contig01577	0.989409	0.951844	P	1.38785	0.000936356	P	1.07787	0.484416	P	1.88496	2.41486e-05	P	0.824928	0.0158089	P	0.999899	0.998456	P	0.822952	0.00358644	P	0.482642	0.193751	P	0.283237	0.147276	P	0.284696	0.0579704	P	Probable U3 small nucleolar RNA-associated protein 11 OS=Arabidopsis thaliana GN=At3g60360 PE=2 SV=1	NIL	NIL	NIL	1 strong transmembrane helices, total score : 1335
Contig01580	0.987073	0.946867	P	0.400213	1.29068e-06	P	0.194042	4.71423e-07	P	0.335552	4.22828e-06	P	0.122124	0.00229835	A	0.998564	0.979483	P	0.944606	0.426341	P	2.21579	0.141454	P	1.72628	0.223811	P	2.1242	0.104157	P	RUN and FYVE domain-containing protein 1 OS=Homo sapiens GN=RUFY1 PE=1 SV=2	NIL	NIL	NIL	1 strong transmembrane helices, total score : 643
Contig01583	0.991476	0.956836	P	1.42274	0.000144267	P	1.70669	0.234174	P	0.255721	0.00516212	P	0.589387	0.320904	P	0.999924	0.998766	P	1.99954	3.40353e-06	P	6.83438	0.053459	P	11.3078	0.0382691	P	13.2857	0.000239759	P	Nucleolin OS=Pongo abelii GN=NCL PE=2 SV=3	NIL	Domain:IPR012677:Nucleotide-binding, alpha-beta plait, Domain:IPR000504:RNA recognition motif, RNP-1	Molecular Function:nucleotide binding, Molecular Function:nucleic acid binding	NIL
Contig01585	0.993654	0.962097	P	0.602295	3.29608e-05	P	0.61998	0.101634	P	0.657	0.00295752	P	0.100832	0.0135246	P	0.999457	0.992192	P	1.30116	0.00127893	P	1.58468	0.26098	P	1.50874	0.234502	P	1.55465	0.00134882	P	Uncharacterized sodium-dependent transporter MJ1319 OS=Methanocaldococcus jannaschii GN=MJ1319 PE=3 SV=1	NIL	Family:IPR000175:Sodium:neurotransmitter symporter	Cellular Component:membrane, Biological Process:neurotransmitter transport, Cellular Component:integral to plasma membrane, Molecular Function:neurotransmitter:sodium symporter activity	5 strong transmembrane helices, total score : 6434
Contig01586	0.994685	0.964552	P	0.728904	0.000618758	P	0.357126	0.022739	P	0.257855	2.24871e-06	P	0.339757	2.00086e-06	P	0.998675	0.9826	P	2.01629	8.56685e-06	P	1.857	0.229682	P	2.19587	0.0912488	P	3.34063	1.54689e-07	P	Uncharacterized protein KIAA2022 OS=Homo sapiens GN=KIAA2022 PE=2 SV=1	NIL	NIL	NIL	3 strong transmembrane helices, total score : 2887
Contig01590	0.989019	0.950379	P	0.662818	0.000634116	P	0.129803	0.000368231	P,A	0.329405	0.0642277	P	0.206819	0.000407563	A	0.999927	0.999365	P	1.53116	0.000498702	P	1.16939	0.666169	P	2.97407	0.125519	P	3.49602	5.56727e-05	P	Protein suppressor of white apricot OS=Drosophila melanogaster GN=su(w[a]) PE=1 SV=3	NIL	NIL	NIL	1 strong transmembrane helices, total score : 671
Contig01591	0.985962	0.944986	P	0.948613	0.358754	P	0.165736	0.00815947	P,A	0.750506	0.00475718	P	0.611322	0.000775996	P	0.999125	0.984796	P	1.5051	8.73469e-05	P	1.2222	0.533318	P	1.30109	0.471975	P	1.05655	0.715526	P	Immunoglobulin A1 protease OS=Streptococcus sanguis GN=iga PE=1 SV=2	NIL	NIL	NIL	NIL
Contig01598	0.984504	0.942553	P	0.650068	7.96032e-05	P	0.160275	0.0621206	P	0.258918	0.00246546	P	0.171405	8.41518e-05	P	0.999347	0.988897	P	2.6731	7.44301e-07	P	3.87632	0.112179	P	2.6372	0.140799	P	3.37457	0.0352121	P	Uncharacterized tatC-like protein ymf16 OS=Nephroselmis olivacea GN=YMF16 PE=3 SV=1	23-24	NIL	NIL	6 strong transmembrane helices, total score : 8021
Contig01601	0.996712	0.985384	A	1.23156	0.253728	A	2.12866	0.00247248	A	1.73123	0.010234	A	4.11882	0.00225987	A	0.975214	0.924582	P	3.65559	3.04162e-07	P	3.54509	0.080904	P	1.73324	0.430383	P	1.77409	0.386941	P	Type-2 histone deacetylase 1 OS=Dictyostelium discoideum GN=DDB_G0279267 PE=3 SV=1	NIL	Domain:IPR014044:SCP-like extracellular	NIL	1 strong transmembrane helices, total score : 1419
Contig01606	0.989348	0.951289	P	1.20613	0.0159786	P	1.23036	0.216476	P	1.36073	0.0024725	P	0.527381	0.0196234	P	0.999614	0.994464	P	0.832235	0.0137801	P	0.864582	0.601057	P	0.533918	0.168904	P	0.710743	0.0246689	P	RING finger protein 121 OS=Xenopus tropicalis GN=rnf121 PE=2 SV=1	NIL	Domain:IPR013083:Zinc finger, RING/FYVE/PHD-type, Domain:IPR007087:Zinc finger, C2H2-type, Domain:IPR001841:Zinc finger, RING-type	Molecular Function:zinc ion binding, Cellular Component:intracellular, Molecular Function:nucleic acid binding, Molecular Function:zinc ion binding, Molecular Function:protein binding	1 strong transmembrane helices, total score : 1170
Contig01607	0.991957	0.956991	P	0.626931	0.00019931	P	0.252094	0.0236681	P,A	0.154653	0.00514757	P,A	0.304861	0.0168601	A	0.999677	0.998378	P	3.30536	9.39657e-07	P	6.48493	0.10016	P	12.7681	0.0472353	P	18.7033	0.00682329	P	Dynamin OS=Drosophila melanogaster GN=shi PE=1 SV=2	NIL	Domain:IPR011993:Pleckstrin homology-type, Domain:IPR003130:Dynamin GTPase effector, Domain:IPR001849:Pleckstrin-like	Molecular Function:GTP binding, Molecular Function:GTPase activity	1 strong transmembrane helices, total score : 1556
Contig01611	0.990052	0.95365	P	0.428628	2.60338e-06	P	0.25059	0.036182	P	0.467837	6.55322e-06	P	0.606246	0.0213106	P	0.994586	0.960337	P	3.60422	8.15852e-07	P	9.8441	0.0538231	P	7.38685	0.0502458	P	9.16571	0.0204907	P	Retrovirus-related Pol polyprotein LINE-1 OS=Mus musculus GN=Pol PE=2 SV=2	NIL	Domain:IPR015706:RNA-directed DNA polymerase (reverse transcriptase), related, Domain:IPR000477:RNA-directed DNA polymerase (reverse transcriptase)	Biological Process:RNA-dependent DNA replication, Molecular Function:RNA-directed DNA polymerase activity, Molecular Function:RNA binding	1 strong transmembrane helices, total score : 634
Contig01615	0.993532	0.961799	P	2.15934	1.66129e-06	P	1.30298	0.309372	P	2.06181	0.0111808	P	1.79399	4.92066e-05	P	0.999884	0.997919	P	0.7099	0.000177775	P	0.682242	0.293294	P	0.431773	0.150105	P	0.724717	0.0461713	P	39S ribosomal protein L11, mitochondrial OS=Homo sapiens GN=MRPL11 PE=2 SV=1	NIL	Family:IPR006519:Ribosomal protein L11, bacterial-type, Family:IPR000911:Ribosomal protein L11	Biological Process:translation, Cellular Component:ribosome, Molecular Function:structural constituent of ribosome, Biological Process:translation, Cellular Component:ribosome, Cellular Component:intracellular, Molecular Function:structural constituent of ribosome	1 strong transmembrane helices, total score : 1064
Contig01625	0.990009	0.953563	P	0.526756	1.24844e-05	P	0.225827	0.033783	P	1.6609	0.0323069	P	0.239839	0.000197065	P	0.999256	0.987725	P	0.544287	6.39859e-06	P	1.56051	0.249523	P	0.658223	0.327233	P	0.719284	0.0662717	P	Alpha-N-acetylgalactosaminidase OS=Mus musculus GN=Naga PE=2 SV=2	NIL	NIL	NIL	4 strong transmembrane helices, total score : 2570
Contig01627	0.989913	0.953246	P	0.497837	2.46601e-05	P	0.0423382	9.72843e-07	A	0.0916169	4.97641e-06	P	0.0819217	0.00362016	A	0.996915	0.971466	P	6.84539	2.84099e-08	P	4.91118	0.076727	P	4.27039	0.0927659	P	5.83655	0.0208918	P	NH(3)-dependent NAD(+) synthetase OS=Sulfolobus solfataricus GN=nadE PE=3 SV=2	NIL	NIL	NIL	1 strong transmembrane helices, total score : 1780
Contig01629	0.991595	0.95688	P	0.416944	5.76844e-06	P	0.0340979	1.53278e-08	P,A	0.18664	9.00073e-08	P	0.204069	0.0365481	P	0.999278	0.988737	P	4.75622	2.62692e-08	P	4.89848	0.0748529	P	4.89774	0.0805774	P	6.77149	0.00574422	P	Translation initiation factor IF-2 OS=Prochlorococcus marinus (strain MIT 9515) GN=infB PE=3 SV=1	NIL	Domain:IPR013992:Adenylate cyclase-associated CAP, N-terminal	Biological Process:cytoskeleton organization and biogenesis, Molecular Function:actin binding	NIL
Contig01630	0.989616	0.952523	P	0.653845	0.000117493	P	0.223615	0.00771971	P	1.26725	0.304573	P	0.257464	9.64563e-05	P	0.997622	0.974746	P	1.71334	1.55644e-05	P	1.26022	0.465553	P	1.01448	0.958664	P	1.12431	0.262064	P	Ras-related protein Rab-1 OS=Theileria annulata GN=rab1 PE=3 SV=1	NIL	Family:IPR013753:Ras, Family:IPR003579:Ras small GTPase, Rab type, Family:IPR001806:Ras GTPase	Biological Process:protein transport, Biological Process:small GTPase mediated signal transduction, Molecular Function:GTP binding, Biological Process:small GTPase mediated signal transduction, Molecular Function:GTP binding	1 strong transmembrane helices, total score : 582
Contig01632	0.992296	0.958456	P	0.765096	0.000651027	P	1.67317	0.206857	P	1.75625	0.00744824	P	0.524629	0.347008	P	0.999463	0.992351	P	1.23516	0.00304629	P	2.27451	0.12902	P	1.63909	0.203182	P	2.03435	0.00360865	P	Large envelope protein OS=Hepatitis B virus genotype A3 (isolate Cameroon/CMR983/1994) GN=S PE=1 SV=1	18-19	NIL	NIL	3 strong transmembrane helices, total score : 4534
Contig01636	0.986339	0.945786	P	0.261693	1.96114e-06	P	0.119759	3.93829e-06	A	0.126628	0.0160681	P,A	0.231726	0.0150069	A	0.998175	0.981527	P	6.37595	2.99777e-08	P	9.92508	0.0534972	P	6.45166	0.0899963	P	8.12271	0.0213435	P	Pre-rRNA-processing protein pro-1 OS=Caenorhabditis elegans GN=pro-1 PE=1 SV=1	NIL	Domain:IPR011046:WD40 repeat-like	NIL	NIL
Contig01638	0.98224	0.938955	P	0.589892	2.09447e-05	P	0.11818	0.000352893	P	0.502349	0.0349002	P	0.0752842	0.00269557	A	0.998204	0.977428	P	1.94861	1.53457e-05	P	1.52087	0.327225	P	0.756252	0.492174	P	0.840598	0.498437	P	ATP-dependent DNA helicase Q1 OS=Pongo abelii GN=RECQL PE=2 SV=1	NIL	Family:IPR004589:DNA helicase, ATP-dependent, RecQ type, Domain:IPR001650:DNA/RNA helicase, C-terminal	Molecular Function:ATP-dependent helicase activity, Biological Process:DNA recombination, Molecular Function:ATP binding, Molecular Function:helicase activity, Molecular Function:nucleic acid binding	1 strong transmembrane helices, total score : 956
Contig01639	0.992384	0.958705	P	2.19124	2.04563e-06	P	1.20127	0.00809909	P	4.59491	2.52841e-07	P	2.69511	4.20912e-05	P	0.999132	0.984143	P	0.832968	0.00468872	P	0.553922	0.202763	P	0.330752	0.0933098	P	0.631842	0.0963808	P	Calponin homology and LIM domain-containing protein OS=Dictyostelium discoideum GN=ChLim PE=1 SV=1	NIL	NIL	NIL	1 strong transmembrane helices, total score : 1005
Contig01643	0.987428	0.948248	P	1.27926	0.0011368	P	0.611555	0.0858072	P	1.53979	0.0213294	P	0.209668	4.11261e-06	P	0.99959	0.993115	P	1.88017	6.01991e-06	P	2.2684	0.16847	P	1.65293	0.303714	P	2.08746	0.0759104	P	Thrombospondin type-1 domain-containing protein 1 OS=Bos taurus GN=THSD1 PE=2 SV=1	NIL	NIL	NIL	2 strong transmembrane helices, total score : 3520
Contig01663	0.991766	0.957407	P	0.445525	1.9476e-06	P	0.076844	0.01219	P	0.0606541	3.91462e-08	P	0.0233196	0.000689266	P,A	0.99768	0.974873	P	8.02845	5.18283e-09	P	6.24009	0.0594854	P	8.93024	0.0504224	P	10.6062	0.000303096	P	Nebulette OS=Homo sapiens GN=NEBL PE=1 SV=1	NIL	Domain:IPR008972:Cupredoxin	NIL	NIL
Contig01668	0.99359	0.960732	P	0.973178	0.591926	P	0.925787	0.809385	P	0.52664	0.00017191	P	0.219825	0.0140032	P	0.998713	0.982214	P	0.7034	0.000282207	P	1.3794	0.332966	P	1.40685	0.288188	P	1.60244	0.0087558	P	Isocitrate dehydrogenase [NAD] subunit gamma, mitochondrial OS=Bos taurus GN=IDH3G PE=2 SV=1	NIL	Family:IPR001804:Isocitrate/isopropylmalate dehydrogenase	Biological Process:metabolic process	1 strong transmembrane helices, total score : 1214
Contig01670	0.989632	0.951997	P	0.567274	4.12576e-05	P	0.374197	1.35995e-05	P	0.69284	0.000429818	P	0.137381	3.62343e-08	P	0.999299	0.990307	P	1.40694	0.000632519	P	1.43339	0.336136	P	1.09318	0.755622	P	1.16533	0.319611	P	Synaptic vesicular amine transporter OS=Homo sapiens GN=SLC18A2 PE=1 SV=2	18-19	Domain:IPR016196:MFS general substrate transporter, Family:IPR011701:Major facilitator superfamily MFS-1, Family:IPR007114:Major facilitator superfamily	Cellular Component:integral to membrane, Biological Process:transport, Molecular Function:transporter activity	5 strong transmembrane helices, total score : 7912
Contig01673	0.990885	0.955403	P	0.633856	4.66037e-05	P	0.369016	0.0906264	P	0.0265983	4.00877e-07	A	0.177208	0.0649684	P	0.998012	0.97749	P	4.8588	2.64036e-08	P	3.75916	0.108401	P	16.8977	0.0408844	P	29.3979	0.00930726	P	TBC1 domain family member 1 OS=Mus musculus GN=Tbc1d1 PE=2 SV=2	NIL	NIL	NIL	1 strong transmembrane helices, total score : 533
Contig01684	0.989135	0.951715	P	0.378781	1.24991e-06	P	0.0715343	0.0590519	P,A	0.708439	0.139071	P	0.177872	1.80925e-05	P	0.999194	0.988155	P	1.76187	1.00287e-05	P	2.09593	0.154283	P	2.2237	0.155464	P	3.38	0.011286	P	Band 4.1-like protein 5 OS=Mus musculus GN=Epb41l5 PE=1 SV=1	NIL	Domain:IPR000299:Band 4.1, N-terminal	Cellular Component:cytoskeleton	1 strong transmembrane helices, total score : 637
Contig01685	0.989365	0.952125	P	0.828532	0.00479392	P	0.623719	0.194624	P	0.449794	3.83376e-06	P	0.541045	0.00694869	P	0.999979	0.999623	P	2.2613	8.78683e-07	P	2.91098	0.115594	P	2.06205	0.189881	P	2.9198	0.0542441	P	Transmembrane protein C9orf5 OS=Homo sapiens GN=C9orf5 PE=1 SV=2	NIL	NIL	NIL	3 strong transmembrane helices, total score : 4780
Contig01689	0.989234	0.950868	P	1.42057	0.000386002	P	1.29763	0.189064	P	0.103866	5.84151e-09	P	1.75741	0.0837871	P	0.9988	0.981142	P	1.90235	7.71011e-06	P	3.7685	0.0886154	P	4.87958	0.0679553	P	6.66003	0.00831543	P	Zinc finger protein 207 OS=Homo sapiens GN=ZNF207 PE=2 SV=1	NIL	NIL	NIL	1 strong transmembrane helices, total score : 672
Contig01691	0.985814	0.944772	P	1.01292	0.806497	P	0.469735	0.00861193	P	6.84874	2.69667e-05	P	7.04417	2.53191e-05	P	0.998749	0.980743	P	0.813053	0.00286768	P	0.497906	0.177232	P	0.604502	0.269732	P	0.973145	0.876586	P	CD59 glycoprotein OS=Sus scrofa GN=CD59 PE=1 SV=1	NIL	Domain:IPR001526:CD59 antigen	NIL	3 strong transmembrane helices, total score : 4865
Contig01696	0.989029	0.951356	P	0.818732	0.00716123	P	0.506213	0.0835326	P	0.571086	0.0040579	P	0.443733	1.79473e-06	P	0.998992	0.983571	P	2.13373	2.61525e-06	P	2.06508	0.153695	P	1.08367	0.786424	P	1.70709	0.0608802	P	Sodium/myo-inositol cotransporter OS=Bos taurus GN=SLC5A3 PE=3 SV=1	NIL	Family:IPR001734:Na+/solute symporter	Cellular Component:membrane, Biological Process:transport, Molecular Function:transporter activity	3 strong transmembrane helices, total score : 2754
Contig01697	0.992068	0.95783	P	1.32207	0.000846809	P	1.12739	0.0507456	P	3.89725	1.85165e-07	P	4.57305	1.14601e-07	P	0.998607	0.97969	P	0.791131	0.0031641	P	0.674134	0.266717	P	0.430381	0.114707	P	0.722746	0.000861271	P	CD59 glycoprotein OS=Homo sapiens GN=CD59 PE=1 SV=1	27-28	Domain:IPR001526:CD59 antigen	NIL	4 strong transmembrane helices, total score : 4906
Contig01703	0.990836	0.955338	P	0.687501	0.000404993	P	0.107637	2.01909e-08	P	0.291911	2.66658e-06	P	0.221071	2.12427e-07	P	0.999963	0.999552	P	2.27008	3.78549e-06	P	2.3527	0.150799	P	2.01983	0.156309	P	3.40646	0.0218378	P	Prefoldin subunit beta OS=Pyrococcus furiosus GN=pfdB PE=3 SV=2	19-20	NIL	NIL	1 strong transmembrane helices, total score : 1277
Contig01706	0.989462	0.949557	P	1.4934	0.00181677	P	0.916774	0.3628	P	2.13649	7.11374e-06	P	0.704084	0.238232	A	0.999512	0.992745	P	0.788869	0.00526247	P	0.385018	0.115682	P	0.203844	0.061861	P	0.0979906	0.00517318	P	Dynein light chain 2, cytoplasmic OS=Mus musculus GN=Dynll2 PE=1 SV=1	NIL	Family:IPR001372:Dynein light chain, type 1 and 2	Biological Process:microtubule-based process, Cellular Component:microtubule associated complex, Molecular Function:microtubule motor activity	1 strong transmembrane helices, total score : 603
Contig01712	0.983057	0.938772	P	0.406483	2.92742e-05	P	0.151731	0.000126344	A	0.301118	0.0001908	P	0.293591	0.00815752	A	0.997035	0.974946	P	1.36929	0.00674355	P	0.846391	0.607299	P	0.875869	0.554224	P	1.64299	0.0904691	P	Dynactin subunit 6 OS=Pongo abelii GN=DCTN6 PE=2 SV=1	NIL	Domain:IPR011004:Trimeric LpxA-like	Molecular Function:transferase activity	2 strong transmembrane helices, total score : 1349
Contig01714	0.994176	0.962535	P	0.523028	2.79481e-05	P	0.256509	0.0103321	P	0.243113	2.83762e-06	P	0.46439	0.110136	P	0.999299	0.98935	P	1.16079	0.0553926	P	2.34316	0.140361	P	3.35733	0.0737174	P	5.88673	2.73066e-05	P	Uncharacterized protein YDL129W OS=Saccharomyces cerevisiae GN=YDL129W PE=1 SV=1	NIL	NIL	NIL	NIL
Contig01715	0.996495	0.969293	P	0.448864	1.40958e-06	P	0.225423	1.35315e-07	P	0.180299	1.03502e-06	P	0.186192	3.00005e-08	P	0.999667	0.994332	P	2.13846	4.41548e-06	P	4.16813	0.0823953	P	4.0775	0.0668791	P	5.36876	0.000366038	P	Trigger factor OS=Bradyrhizobium sp. (strain BTAi1 / ATCC BAA-1182) GN=tig PE=3 SV=1	NIL	NIL	NIL	1 strong transmembrane helices, total score : 1379
Contig01717	0.991372	0.956625	P	0.757681	0.00325429	P	0.448493	0.017551	P	0.386388	4.41223e-06	P	0.620661	0.360796	P	0.997634	0.973959	P	1.54732	7.66457e-05	P	3.05305	0.101244	P	5.09167	0.063206	P	7.6687	0.000411749	P	Uncharacterized protein F44E2.2 OS=Caenorhabditis elegans GN=F44E2.2/F44E2.1 PE=2 SV=4	27-28	Domain:IPR012337:Polynucleotidyl transferase, Ribonuclease H fold, Domain:IPR001584:Integrase, catalytic core	Molecular Function:nucleic acid binding, Biological Process:DNA integration, Molecular Function:DNA binding	1 strong transmembrane helices, total score : 702
Contig01719	0.988945	0.951169	P	0.496161	0.00262814	P	0.263692	0.0463703	P	0.401494	0.033772	P,M	1.23478	0.0100334	P	0.996926	0.977164	P	2.62522	0.0122985	P	6.51368	0.0600359	P	5.40033	0.0775413	P	7.44643	0.00987325	P	Inositol hexakisphosphate and diphosphoinositol-pentakisphosphate kinase OS=Saccharomyces cerevisiae GN=VIP1 PE=1 SV=1	NIL	Domain:IPR001818:Peptidase M10A and M12B, matrixin and adamalysin	Biological Process:proteolysis, Cellular Component:proteinaceous extracellular matrix, Molecular Function:metalloendopeptidase activity	NIL
Contig01722	0.98092	0.936653	P	0.470157	8.7612e-06	P	0.17589	6.06083e-06	P,A	0.948227	0.719897	P	0.569642	0.00449311	P	0.998161	0.983651	P	2.89284	9.76722e-07	P	2.52737	0.185647	P	2.65652	0.150661	P	5.09024	0.0250982	P	AP-2 complex subunit alpha-1 OS=Mus musculus GN=Ap2a1 PE=1 SV=1	NIL	NIL	NIL	NIL
Contig01725	0.990162	0.95098	P	0.520482	0.000188644	P	0.110953	7.66259e-06	A	0.323877	0.0329567	P	0.214687	0.00502584	A	0.999038	0.988849	P	4.28442	1.23382e-06	P	5.06447	0.0679069	P	5.1889	0.0464532	P	6.01073	5.95536e-07	P	Nicotinate-nucleotide--dimethylbenzimidazole phosphoribosyltransferase OS=Photobacterium profundum GN=cobT PE=3 SV=1	NIL	NIL	NIL	4 strong transmembrane helices, total score : 6267
Contig01728	0.990078	0.953686	P	1.04895	0.30571	P	0.976	0.784319	P	0.664265	0.000128511	P	0.441047	0.00135271	P	0.99648	0.970637	P	0.577907	1.14724e-05	P	1.42194	0.336846	P	1.36407	0.325584	P	1.43411	0.0162167	P	NAD-dependent deacetylase sirtuin-2 OS=Homo sapiens GN=SIRT2 PE=1 SV=2	NIL	Family:IPR003000:NAD-dependent histone deacetylase, silent information regulator Sir2	Molecular Function:NAD binding, Molecular Function:NAD-dependent histone deacetylase activity, Molecular Function:zinc ion binding, Biological Process:protein amino acid deacetylation, Biological Process:chromatin silencing, Cellular Component:chromatin silencing complex, Molecular Function:DNA binding	3 strong transmembrane helices, total score : 1857
Contig01735	0.981711	0.937951	P	0.648066	9.78092e-05	P	0.215715	2.35369e-06	P	0.507384	6.369e-05	P	0.203746	0.00283647	P,A	0.997345	0.972062	P	1.4171	0.00166137	P	2.79404	0.155106	P	0.781849	0.600532	P	1.51632	0.420276	P	Plexin domain-containing protein 1 OS=Mus musculus GN=Plxdc1 PE=1 SV=1	NIL	NIL	NIL	1 strong transmembrane helices, total score : 763
Contig01738	0.994239	0.962966	P	0.535738	1.14762e-05	P	0.2421	3.60403e-06	P	0.771611	0.0402474	P	0.0951304	0.00151317	A	0.999184	0.985705	P	1.26136	0.00162037	P	1.31789	0.395576	P	1.37633	0.339975	P	1.07233	0.559135	P	Intersectin-1 OS=Homo sapiens GN=ITSN1 PE=1 SV=3	NIL	Domain:IPR001452:Src homology-3	NIL	NIL
Contig01740	0.987958	0.949062	P	0.655218	0.00023353	P	0.19938	0.00878209	P	0.128845	0.000221671	P	0.0823924	0.0636743	P	0.999862	0.997593	P	1.28114	0.00270734	P	0.970576	0.916232	P	1.30274	0.498537	P	1.90474	0.141834	P	Auxin response factor 11 OS=Oryza sativa subsp. indica GN=ARF11 PE=2 SV=2	NIL	NIL	NIL	1 strong transmembrane helices, total score : 904
Contig01743	0.999115	0.995835	A	4.11752	7.12331e-07	P	1.81545	0.0153318	A	12.2159	2.95303e-06	P	18.2474	2.2503e-06	P	0.996441	0.968785	P	0.264955	1.31781e-06	P	0.577108	0.223425	P	0.478033	0.166053	P	0.830673	0.261476	P	Conserved oligomeric Golgi complex subunit 6 OS=Candida glabrata GN=COG6 PE=3 SV=1	NIL	NIL	NIL	1 strong transmembrane helices, total score : 1677
Contig01749	0.990784	0.952784	P	0.483215	6.22845e-05	P	0.174347	2.14999e-05	A	0.298158	0.00106879	P	0.33735	0.0287852	A	0.998935	0.982295	P	8.49038	5.49274e-09	P	5.45976	0.0682871	P	4.33454	0.0831889	P	4.10798	0.00356083	P	Potassium voltage-gated channel subfamily A member 5 OS=Rattus norvegicus GN=Kcna5 PE=1 SV=1	NIL	Domain:IPR011333:BTB/POZ fold, Family:IPR003972:Potassium channel, voltage dependent, Kv1, Domain:IPR003131:Potassium channel, voltage dependent, Kv, tetramerisation, Family:IPR003091:Voltage-dependent potassium channel, Domain:IPR000210:BTB/POZ-like	Molecular Function:protein binding, Cellular Component:voltage-gated potassium channel complex, Biological Process:potassium ion transport, Molecular Function:voltage-gated potassium channel activity, Cellular Component:membrane, Cellular Component:voltage-gated potassium channel complex, Biological Process:potassium ion transport, Molecular Function:voltage-gated potassium channel activity, Cell…	1 strong transmembrane helices, total score : 2601
Contig00189	0.988998	0.950763	P	0.729535	0.000429966	P	0.3969	0.00897838	P	0.656457	0.000263395	P	0.219159	3.57072e-06	P	0.999707	0.995246	P	1.3533	0.00158656	P	1.59226	0.255207	P	1.35443	0.375812	P	1.5901	0.0523131	P	Calcium-binding atopy-related autoantigen 1 OS=Macaca fascicularis GN=CBARA1 PE=2 SV=2	NIL	Domain:IPR011992:EF-Hand type, Domain:IPR002048:Calcium-binding EF-hand	Molecular Function:calcium ion binding, Molecular Function:calcium ion binding	2 strong transmembrane helices, total score : 2967
Contig01758	0.992486	0.958994	P	0.46264	2.13209e-06	P	0.355471	0.0535096	P	0.664122	0.0258906	P	0.0690133	2.02426e-06	A	0.998514	0.97901	P	1.03008	0.56632	P	1.73337	0.199226	P	1.39425	0.328592	P	1.64197	0.000143995	P	Ectonucleotide pyrophosphatase/phosphodiesterase family member 4 OS=Xenopus laevis GN=enpp4 PE=2 SV=1	NIL	Domain:IPR017850:Alkaline-phosphatase-like, core domain, Domain:IPR017849:Alkaline phosphatase-like, alpha/beta/alpha, Family:IPR002591:Type I phosphodiesterase/nucleotide pyrophosphatase/phosphate transferase	Biological Process:metabolic process, Molecular Function:catalytic activity, Biological Process:metabolic process, Molecular Function:catalytic activity, Molecular Function:catalytic activity	2 strong transmembrane helices, total score : 1723
Contig01760	0.994639	0.965004	P	0.814368	0.00274315	P	2.28535	0.112053	P	2.45021	2.28981e-05	P	1.81101	0.0418563	P	0.999515	0.991529	P	0.675452	9.57635e-05	P	0.780026	0.461138	P	0.289424	0.100753	P	0.250062	0.0107158	P	UPF0506 protein SJCHGC02380 OS=Schistosoma japonicum GN=SJCHGC02380 PE=2 SV=1	19-20	NIL	NIL	1 strong transmembrane helices, total score : 1046
Contig01762	0.988073	0.949557	P	1.31973	0.000627472	P	0.188535	5.38434e-06	P	1.05152	0.696683	P	0.484282	0.00185672	P	0.999253	0.986871	P	1.95419	3.26817e-06	P	2.05529	0.180283	P	1.35388	0.454836	P	1.9166	0.182701	P	Leucine-, glutamate- and lysine-rich protein 1 OS=Homo sapiens GN=LEKR1 PE=2 SV=1	36-37	NIL	NIL	2 strong transmembrane helices, total score : 1467
Contig01771	0.990312	0.95356	P	0.51535	2.45147e-05	P	0.101992	6.82808e-06	A	0.339219	5.27947e-06	P	0.18266	0.00184557	A	0.999424	0.993214	P	2.91039	4.35303e-07	P	3.35564	0.115274	P	4.74405	0.0769007	P	5.63009	0.0133348	P	Ribonuclease Z, mitochondrial OS=Drosophila melanogaster GN=JhI-1 PE=1 SV=2	NIL	NIL	NIL	2 strong transmembrane helices, total score : 1564
Contig01772	0.992945	0.959383	P	1.18848	0.019148	P	1.26251	0.393688	P	0.588623	0.000264489	P	0.550795	0.0219213	P	0.99985	0.998258	P	0.16176	6.24422e-08	P	0.946202	0.808399	P	0.132498	0.0465184	P	0.18051	4.43323e-07	P	Splicing factor U2AF 65 kDa subunit OS=Mus musculus GN=U2af2 PE=1 SV=3	NIL	Domain:IPR012677:Nucleotide-binding, alpha-beta plait, Domain:IPR000504:RNA recognition motif, RNP-1	Molecular Function:nucleotide binding, Molecular Function:nucleic acid binding	NIL
Contig01773	0.994818	0.965386	P	0.47778	6.40529e-05	P	0.356764	0.0004746	P	0.513707	7.5215e-05	P	0.823589	0.0312177	P	0.932294	0.875876	P,A	2.46445	5.55143e-06	P	5.92702	0.0518494	P	4.27994	0.118125	P	4.76774	0.0573316	P	Retrovirus-related Pol polyprotein from type-2 retrotransposable element R2DM OS=Drosophila melanogaster GN=pol PE=4 SV=1	NIL	Domain:IPR015706:RNA-directed DNA polymerase (reverse transcriptase), related, Domain:IPR000477:RNA-directed DNA polymerase (reverse transcriptase)	Biological Process:RNA-dependent DNA replication, Molecular Function:RNA-directed DNA polymerase activity, Molecular Function:RNA binding	1 strong transmembrane helices, total score : 538
Contig01777	0.983625	0.941257	P	0.598266	3.61845e-05	P	0.737244	0.00306012	P	1.91642	9.53579e-05	P	0.19749	0.000363812	P	0.999948	0.999215	P	0.422948	0.000609661	P	1.14067	0.670146	P	0.315241	0.149724	P	0.447908	0.102794	P	Probable cation-transporting P-type ATPase OS=Mycoplasma genitalium GN=pacL PE=3 SV=1	27-28	NIL	NIL	6 strong transmembrane helices, total score : 11384
Contig01779	0.991762	0.955049	P	0.878024	0.0611883	P	0.337663	0.148653	P,A	0.615894	0.0204441	P	0.449895	0.0258206	A	0.999313	0.991823	P	1.50823	0.000304222	P	1.77508	0.203764	P	2.91439	0.0881385	P	4.27777	0.00233902	P	Uncharacterized protein K421R OS=African swine fever virus (strain Badajoz 1971 Vero-adapted) GN=Ba71V-052 PE=3 SV=1	NIL	NIL	NIL	NIL
Contig01781	0.989896	0.952792	P	1.18788	0.0106508	P	0.9327	0.424264	P	2.19105	3.93101e-06	P	1.94301	0.00143874	P	0.998456	0.97886	P	0.604709	2.89243e-05	P	0.389862	0.126403	P	0.187716	0.0770338	P	0.235353	0.0244119	P	Ubiquitin-related modifier 1 homolog OS=Mus musculus GN=Urm1 PE=1 SV=1	NIL	Domain:IPR016155:Molybdopterin synthase/thiamin biosynthesis sulphur carrier, beta-grasp, Family:IPR015221:Ubiquitin related modifier 1	NIL	NIL
Contig01782	0.989607	0.951844	P	0.427564	4.84455e-05	P	0.230822	1.88065e-05	A	0.187727	1.20121e-05	A	0.446626	0.0742931	A	0.997763	0.974248	P	8.48606	8.1107e-08	P	9.08264	0.0364506	P	6.40483	0.0319978	P	7.11432	0.00108591	P	Delta(14)-sterol reductase OS=Saccharomyces cerevisiae GN=ERG24 PE=1 SV=1	NIL	NIL	NIL	3 strong transmembrane helices, total score : 2717
Contig01783	0.988203	0.949667	P	1.54611	0.000127097	P	1.31224	0.436753	P	2.99864	0.0113971	P	2.09075	0.0553771	P	0.999941	0.999061	P	0.702334	0.000254346	P	0.377011	0.111952	P	0.203113	0.0837494	P	0.245611	0.00514773	P	39S ribosomal protein L55, mitochondrial OS=Mus musculus GN=Mrpl55 PE=2 SV=1	NIL	NIL	NIL	1 strong transmembrane helices, total score : 1011
Contig01784	0.985867	0.945208	P	0.407303	6.76771e-07	P	0.0764736	0.00113837	P	0.197281	1.17892e-07	P	0.0736617	3.18288e-06	A	0.999748	0.996128	P	2.01359	3.18724e-06	P	3.66801	0.0888869	P	3.90993	0.0794131	P	5.74213	0.0105923	P	Pecanex-like protein 1 OS=Mus musculus GN=Pcnx PE=2 SV=3	NIL	NIL	NIL	2 strong transmembrane helices, total score : 2518
Contig01785	0.991377	0.956095	P	0.374724	1.08024e-06	P	0.0788383	3.39668e-05	P	0.155564	2.68204e-05	P	0.0861209	1.48754e-05	P	0.999867	0.998264	P	2.30215	2.26259e-06	P	3.69478	0.0849051	P	3.47745	0.104559	P	4.04822	0.0311429	P	Neurogenic locus notch homolog protein 4 OS=Homo sapiens GN=NOTCH4 PE=1 SV=2	NIL	NIL	NIL	1 strong transmembrane helices, total score : 736
Contig01786	0.9927	0.958691	P	0.599938	0.00055429	P	0.137453	2.81925e-05	P,M	0.376645	1.7611e-05	P	0.11459	0.00365825	A	0.99976	0.996369	P	1.55874	0.00024106	P	1.96443	0.163193	P	1.21022	0.477942	P	1.4862	0.0443344	P	WD repeat-containing protein 27 OS=Homo sapiens GN=WDR27 PE=2 SV=2	NIL	Domain:IPR015943:WD40/YVTN repeat-like, Domain:IPR011046:WD40 repeat-like	NIL	3 strong transmembrane helices, total score : 1856
Contig01790	0.993405	0.961079	P	0.592701	8.33288e-05	P	0.569002	0.104807	P	1.736	4.83877e-05	P	0.257581	0.0303706	P	0.996803	0.976117	P	2.10839	0.000256975	P	2.59837	0.175629	P	1.18255	0.659883	P,A	1.41955	0.130156	P	Plexin-A1 OS=Mus musculus GN=Plxna1 PE=1 SV=1	NIL	NIL	NIL	2 strong transmembrane helices, total score : 3867
Contig01793	0.989465	0.952251	P	0.885322	0.0338216	P	0.485596	0.00141914	P	1.54219	9.74723e-05	P	0.250364	4.49796e-06	P	0.999738	0.996186	P	2.07957	4.39419e-06	P	2.31958	0.168249	P	1.71954	0.24074	P	2.19016	0.0529995	P	Plexin-A1 OS=Homo sapiens GN=PLXNA1 PE=1 SV=2	NIL	NIL	NIL	1 strong transmembrane helices, total score : 3155
Contig01794	0.990797	0.954957	P	1.18043	0.016542	P	1.32576	0.202194	P	0.117123	8.77092e-09	P	1.06086	0.879062	P	0.993341	0.960894	P	1.8249	1.51734e-05	P	5.15409	0.0520381	P	9.31652	0.0323501	P	14.084	9.05831e-08	P	WD repeat and FYVE domain-containing protein 1 OS=Homo sapiens GN=WDFY1 PE=1 SV=1	NIL	Domain:IPR015943:WD40/YVTN repeat-like, Domain:IPR011046:WD40 repeat-like, Conserved_site:IPR003006:Immunoglobulin/major histocompatibility complex, conserved site, Repeat:IPR001680:WD40 repeat	NIL	1 strong transmembrane helices, total score : 551
Contig01796	0.991406	0.956291	P	1.57735	6.81571e-05	P	1.26591	0.281526	P	2.18561	2.14048e-05	P	0.953687	0.336571	P	0.998739	0.980725	P	0.750849	0.000779346	P	0.457306	0.119574	P	0.265358	0.0473437	P	0.218522	4.99116e-05	P	39S ribosomal protein L12, mitochondrial OS=Bos taurus GN=MRPL12 PE=1 SV=1	NIL	Family:IPR015607:Ribosomal protein L12, mitochondrial, Domain:IPR014719:Ribosomal protein L7/L12, C-terminal/adaptor protein ClpS-like, Domain:IPR013823:Ribosomal protein L7/L12, C-terminal	Biological Process:translation, Cellular Component:ribosome, Cellular Component:intracellular, Molecular Function:structural constituent of ribosome	NIL
Contig01797	0.992478	0.958972	P	0.756008	0.000778833	P	0.334118	0.0615276	P	0.680277	0.000208452	P	0.325006	0.0198761	P	0.99899	0.983755	P	1.70484	1.45455e-05	P	2.02992	0.168631	P	3.47846	0.067295	P	5.23295	3.45352e-06	P	Uncharacterized protein CG5098 OS=Drosophila melanogaster GN=CG5098 PE=1 SV=1	NIL	NIL	NIL	2 strong transmembrane helices, total score : 3581
Contig01798	0.990564	0.954472	P	1.39184	0.000260608	P	2.93964	1.00758e-06	P	2.09863	9.80185e-06	P	1.47162	0.13231	P	0.997657	0.974452	P	0.445874	2.87161e-06	P	0.98243	0.946094	P	0.628404	0.257604	P	0.829547	0.215279	P	Mitochondrial import inner membrane translocase subunit Tim17-A OS=Mus musculus GN=Timm17a PE=2 SV=1	NIL	Family:IPR003397:Mitochondrial import inner membrane translocase, subunit Tim17/22	Biological Process:protein transport, Molecular Function:protein transporter activity, Cellular Component:mitochondrial inner membrane	4 strong transmembrane helices, total score : 4593
Contig01802	0.99296	0.960307	P	0.652672	6.11337e-05	P	0.184833	0.0499663	P	0.547821	7.72639e-06	P	0.0348753	0.00194264	A	0.998039	0.976879	P	1.43734	8.19483e-05	P	1.94882	0.187433	P	0.958516	0.871874	P	1.40676	0.178873	P	Sodium/potassium-transporting ATPase subunit alpha-2 OS=Bos taurus GN=ATP1A2 PE=2 SV=1	NIL	Family:IPR006069:ATPase, P-type cation exchange, alpha subunit, Domain:IPR006068:ATPase, P-type cation-transporter, C-terminal, Domain:IPR005834:Haloacid dehalogenase-like hydrolase, Family:IPR001757:ATPase, P-type, K/Mg/Cd/Cu/Zn/Na/Ca/Na/H-transporter	Cellular Component:membrane, Biological Process:cation transport, Cellular Component:membrane, Biological Process:cation transport, Biological Process:metabolic process, Molecular Function:catalytic activity, Cellular Component:membrane, Biological Process:transport, Molecular Function:ATP binding	2 strong transmembrane helices, total score : 3191
Contig01805	0.996712	0.983104	A	1.23156	0.208004	A	2.12866	0.00107499	A	1.73123	0.00361022	A	4.11882	0.0213136	A	0.999314	0.994905	P	3.22555	1.51258e-07	P	2.33275	0.147525	P	1.23818	0.509722	P	1.20238	0.37436	P	Autophagy-related protein 20 OS=Ashbya gossypii GN=ATG20 PE=3 SV=1	17-18	NIL	NIL	1 strong transmembrane helices, total score : 1555
Contig01806	0.986898	0.945283	P	0.547869	0.00278165	P	0.376266	0.000763704	A	0.306016	0.000309994	A	0.72805	0.296701	A	0.999995	0.999961	P	1.25546	0.0289453	P	2.15609	0.157338	P	4.3895	0.0917043	P	5.36201	0.0049146	P	Morphogenesis-related protein MSB1 OS=Saccharomyces cerevisiae GN=MSB1 PE=1 SV=1	NIL	NIL	NIL	NIL
Contig01807	0.988233	0.948883	P	0.756061	0.00303576	P	0.311574	0.00282175	P	0.201807	1.05647e-07	P	0.206565	1.82624e-07	P	0.996804	0.969626	P	1.40113	0.000979199	P	1.87147	0.176397	P	4.45618	0.060258	P	7.30016	0.00375194	P	Pentatricopeptide repeat-containing protein At1g53600, mitochondrial OS=Arabidopsis thaliana GN=PCMP-E63 PE=2 SV=2	NIL	NIL	NIL	NIL
Contig01810	0.9915	0.955875	P	0.586699	6.84955e-05	P	0.186432	0.0398746	P	0.637045	0.00829686	P	0.202103	7.65276e-07	P	0.99999	0.999868	P	1.39211	0.000588505	P	1.74984	0.20808	P	1.53564	0.241388	P	2.22801	7.99244e-06	P	STE20-like serine/threonine-protein kinase OS=Rattus norvegicus GN=Slk PE=1 SV=1	NIL	NIL	NIL	2 strong transmembrane helices, total score : 3637
Contig01811	0.991076	0.955699	P	0.472476	4.85922e-06	P	0.123913	0.0198626	P	0.252556	0.00209004	P	0.124442	0.0100417	P	0.998565	0.979692	P	1.63588	6.03566e-05	P	1.82297	0.170803	P	2.37866	0.109541	P	3.19929	0.000205993	P	Putative U5 small nuclear ribonucleoprotein 200 kDa helicase OS=Drosophila melanogaster GN=CG5931 PE=2 SV=4	NIL	Domain:IPR004179:Sec63	NIL	1 strong transmembrane helices, total score : 1781
Contig01812	0.986173	0.945185	P	1.35399	0.00144251	P	0.728205	0.00238713	P	0.161012	0.00371044	P	2.16885	0.0762498	P	0.999963	0.999418	P	1.98833	9.50444e-06	P	3.11909	0.0911806	P	4.4833	0.0936907	P	7.13221	0.000232791	P	Lipopolysaccharide-induced tumor necrosis factor-alpha factor homolog OS=Xenopus tropicalis GN=litaf PE=2 SV=1	NIL	Domain:IPR006629:LPS-induced tumor necrosis factor alpha factor	NIL	2 strong transmembrane helices, total score : 3435
Contig01814	0.986975	0.945398	P	0.762242	0.00412388	P	0.577476	0.0318875	P	1.11391	0.145315	P	0.574032	6.73441e-05	P	0.998285	0.977483	P	0.829619	0.0150429	P	0.881858	0.649919	P	0.442217	0.140469	P	0.550288	0.00813007	P	rRNA methyltransferase 1, mitochondrial OS=Homo sapiens GN=MRM1 PE=2 SV=1	NIL	Domain:IPR013123:RNA 2-O ribose methyltransferase, substrate binding, Domain:IPR001537:tRNA/rRNA methyltransferase, SpoU	Molecular Function:RNA methyltransferase activity, Biological Process:RNA processing, Molecular Function:RNA binding	1 strong transmembrane helices, total score : 1564
Contig01815	0.989758	0.952752	P	0.897551	0.0526737	P	0.59898	0.00843902	P	0.542799	1.21294e-05	P	0.284249	2.90915e-07	P	0.99971	0.994936	P	0.770414	0.00100154	P	1.31077	0.38699	P	0.971413	0.912134	P	1.2497	0.00498576	P	Cell division cycle 7-related protein kinase OS=Mus musculus GN=Cdc7 PE=1 SV=1	NIL	Domain:IPR017442:Serine/threonine protein kinase-related, Domain:IPR011009:Protein kinase-like, Domain:IPR000719:Protein kinase, core	Biological Process:protein amino acid phosphorylation, Molecular Function:ATP binding, Molecular Function:protein kinase activity, Biological Process:protein amino acid phosphorylation, Molecular Function:ATP binding, Molecular Function:protein kinase activity	1 strong transmembrane helices, total score : 1631
Contig05065	0.992658	0.959183	P	0.542058	5.78928e-05	P	0.283491	0.000261142	P	0.776578	0.00999973	P	0.198671	0.000442148	A	0.997508	0.974335	P	1.00247	0.964803	P	1.76114	0.258584	P	1.21561	0.450316	P	1.52752	0.00375699	P	Calcium-binding mitochondrial carrier protein SCaMC-1 OS=Oryctolagus cuniculus GN=SLC25A24 PE=1 SV=1	NIL	Domain:IPR011992:EF-Hand type, Domain:IPR002048:Calcium-binding EF-hand, Family:IPR001993:Mitochondrial substrate carrier	Molecular Function:calcium ion binding, Molecular Function:calcium ion binding, Cellular Component:membrane, Biological Process:transport, Molecular Function:binding	1 strong transmembrane helices, total score : 630
Contig01818	0.986706	0.94663	P	0.428864	1.55851e-06	P	0.0671868	0.0133683	P	0.109782	0.0024735	P	0.0203844	4.49561e-06	A	0.998714	0.981713	P	4.39696	9.9343e-08	P	3.48219	0.101693	P	2.63984	0.143632	P	2.87351	0.0266827	P	S-adenosylmethionine synthetase 2 OS=Frankia sp. (strain CcI3) GN=metK2 PE=3 SV=1	NIL	NIL	NIL	1 strong transmembrane helices, total score : 602
Contig01819	0.989914	0.953239	P	0.744638	0.000643587	P	0.415009	0.0231929	P	0.82776	0.01208	P	0.122506	1.13563e-05	P	0.997524	0.974177	P	0.888004	0.0381264	P	1.33604	0.393525	P	1.12235	0.660983	P	1.41911	0.125879	P	DNA primase OS=Ureaplasma parvum GN=dnaG PE=3 SV=1	NIL	NIL	NIL	2 strong transmembrane helices, total score : 2052
Contig01821	0.99107	0.955757	P	0.743116	0.000599513	P	0.162888	0.0319914	P	0.178028	7.87059e-05	P	0.0261667	3.01818e-11	P	0.999672	0.994388	P	0.82801	0.00538993	P	1.36088	0.365562	P	0.366407	0.126654	P	0.490821	0.00176768	P	tRNA-splicing endonuclease subunit Sen34 OS=Mus musculus GN=Tsen34 PE=2 SV=2	NIL	Domain:IPR011856:Endonuclease TnsA, N-terminal/resolvase Hjc/tRNA endonuclease, C-terminal, Domain:IPR006677:tRNA intron endonuclease, catalytic domain-like	Molecular Function:nuclease activity, Molecular Function:DNA binding, Biological Process:tRNA splicing, Cellular Component:tRNA-intron endonuclease complex, Molecular Function:tRNA-intron endonuclease activity	NIL
Contig01822	0.990587	0.954755	P	0.811396	0.00264064	P	0.52117	7.76405e-05	P	0.299861	0.0548065	P	0.482439	0.00075	P	0.989949	0.952582	P	1.55973	7.40039e-05	P	2.56211	0.110235	P	2.20578	0.210367	P	2.66641	0.123251	P	Importin subunit beta-1 OS=Homo sapiens GN=KPNB1 PE=1 SV=2	NIL	Domain:IPR016024:Armadillo-type fold, Domain:IPR011989:Armadillo-like helical, Domain:IPR001494:Importin-beta, N-terminal	Molecular Function:binding, Molecular Function:binding, Molecular Function:protein transporter activity, Biological Process:intracellular protein transport, Cellular Component:cytoplasm, Cellular Component:nuclear pore, Cellular Component:nucleus	1 strong transmembrane helices, total score : 548
Contig01823	0.989399	0.95217	P	0.626818	4.86385e-05	P	0.150307	4.43912e-07	P	0.266899	0.00390364	P	0.14811	0.00424338	P	0.998753	0.980916	P	1.87966	4.7555e-06	P	2.31546	0.158979	P	3.07724	0.10562	P	4.21768	0.0246056	P	COPII coat assembly protein SEC16 OS=Candida glabrata GN=SEC16 PE=3 SV=1	NIL	NIL	NIL	2 strong transmembrane helices, total score : 1591
Contig01824	0.992223	0.95825	P	0.434107	0.000999231	P	0.146602	0.000188236	P	0.420085	0.00365402	P	0.0942231	5.14486e-06	A	0.999052	0.984874	P	0.840172	0.0165487	P	1.79158	0.188853	P	1.9763	0.16766	P	2.25866	0.000320746	P	Putative methyltransferase METT10D OS=Xenopus laevis GN=mett10d PE=2 SV=1	NIL	Family:IPR010286:S-adenosyl-L-methionine dependent methyltransferase, predicted	NIL	1 strong transmembrane helices, total score : 688
Contig01825	0.990685	0.954586	P	0.57586	2.07727e-05	P	0.817	0.342243	P	0.427946	0.000173659	P	0.219825	1.07934e-07	P	0.999742	0.995572	P	0.951306	0.305096	P	1.6566	0.2181	P	1.68608	0.219536	P	2.35419	0.0157394	P	Solute carrier family 13 member 5 OS=Homo sapiens GN=SLC13A5 PE=2 SV=1	NIL	Family:IPR001898:Sodium/sulphate symporter	Cellular Component:membrane, Biological Process:sodium ion transport, Molecular Function:transporter activity	4 strong transmembrane helices, total score : 5636
Contig01826	0.991013	0.95442	P	0.797628	0.00374081	P	0.298815	0.0104374	P	1.02765	0.927023	P	0.237496	0.00429366	A	0.99978	0.996687	P	2.06889	6.0552e-05	P	1.76458	0.184223	P	1.38584	0.313509	P	1.83533	0.00305134	P	Leucine-rich repeat-containing protein 6 OS=Homo sapiens GN=LRRC6 PE=2 SV=3	NIL	Domain:IPR008978:HSP20-like chaperone	NIL	NIL
Contig01830	0.990913	0.954346	P	0.409085	4.15318e-06	P	0.229197	0.0783356	P	0.657139	0.0015847	P	0.215844	1.83751e-07	P	0.999248	0.989759	P	1.29783	0.0024809	P	1.62251	0.212636	P	1.39947	0.319019	P	2.05689	0.0287818	P	Eukaryotic translation initiation factor 2-alpha kinase 3 OS=Mus musculus GN=Eif2ak3 PE=1 SV=1	NIL	NIL	NIL	1 strong transmembrane helices, total score : 697
Contig01836	0.989747	0.952623	P	1.73996	1.19836e-05	P	1.70327	0.168485	P	2.10638	0.000177888	P	2.13496	5.53504e-06	P	0.999436	0.991014	P	0.610905	4.78271e-05	P	0.837421	0.596487	P	0.555874	0.211403	P	0.716737	0.0751508	P	B9 domain-containing protein 2 OS=Homo sapiens GN=B9D2 PE=2 SV=1	NIL	Family:IPR010796:B9, Domain:IPR008973:C2 calcium/lipid-binding region, CaLB	NIL	NIL
Contig01837	0.990151	0.953367	P	0.524467	7.89626e-06	P	0.107549	0.0230529	P	0.352509	5.18121e-06	P	0.0337232	4.94432e-07	P	0.9997	0.995184	P	1.46471	0.00015468	P	2.07115	0.16914	P	1.63755	0.276451	P	2.60321	0.0386174	P	Integrator complex subunit 9 OS=Mus musculus GN=Ints9 PE=2 SV=1	NIL	NIL	NIL	NIL
Contig01838	0.989351	0.952162	P	0.565145	1.60039e-05	P	0.282476	6.46623e-06	P	0.531872	0.0478983	P	0.324891	4.68095e-05	P	0.998865	0.988417	P	1.82804	9.46439e-05	P	4.47918	0.068906	P	2.3004	0.175771	P	2.92154	0.0612297	P	Structural maintenance of chromosomes protein 5 OS=Xenopus laevis GN=smc5 PE=2 SV=1	18-19	NIL	NIL	1 strong transmembrane helices, total score : 1044
Contig01841	0.988469	0.950235	P	0.815268	0.00275279	P	0.54288	0.496372	P	0.352214	0.01467	P	0.191852	0.00450037	P	0.999526	0.992667	P	1.50028	0.000123526	P	2.92997	0.10698	P	2.58984	0.117759	P	3.50521	0.043148	P	Serine/threonine-protein kinase PLK4 OS=Mus musculus GN=Plk4 PE=1 SV=2	2013-12-01	NIL	NIL	NIL
Contig01843	0.993721	0.961587	P	0.749767	0.000852121	P	0.228383	0.0577375	P	0.232746	4.46473e-06	P	0.16331	0.0387308	P	0.998849	0.982146	P	1.28306	0.00178129	P	1.58787	0.225254	P	2.38311	0.108893	P	4.22151	0.000582	P	Pre-mRNA-processing-splicing factor 8 OS=Homo sapiens GN=PRPF8 PE=1 SV=2	NIL	Domain:IPR012984:PRO, C-terminal, Family:IPR000555:Mov34/MPN/PAD-1	NIL	2 strong transmembrane helices, total score : 1244
Contig01845	0.995551	0.96559	P	0.498337	0.0133468	P	0.220153	5.81952e-05	A	0.225597	0.0252114	P,A	0.425982	0.0228224	A	0.999995	0.999969	P	35.0744	2.90414e-10	P	42.5248	0.0228295	P	38.481	0.0194527	P	43.4599	7.04106e-09	P	Protein delta homolog 2 OS=Mus musculus GN=Dlk2 PE=2 SV=1	NIL	Conserved_site:IPR013032:EGF-like region, conserved site, Domain:IPR000742:EGF-like, type 3	NIL	3 strong transmembrane helices, total score : 2975
Contig01850	0.973574	0.924547	P	0.466799	1.79983e-05	P	0.233288	0.000255049	P,A	0.381046	0.000289262	P	0.221961	0.000682746	A	0.999047	0.993549	P	1.6661	0.000144556	P	3.90787	0.108926	P	3.93383	0.151523	P	5.01457	0.0882215	P	Alpha-1,6-mannosylglycoprotein 6-beta-N-acetylglucosaminyltransferase A OS=Homo sapiens GN=MGAT5 PE=1 SV=1	NIL	NIL	NIL	2 strong transmembrane helices, total score : 1933
Contig01851	0.991391	0.955426	P	0.477874	8.33191e-06	P	0.0763279	4.74644e-06	P	0.48597	6.84712e-06	P	0.116298	3.79271e-07	P	0.998858	0.984632	P	1.71414	5.14544e-05	P	2.41093	0.128022	P	2.54803	0.108308	P	3.44475	0.00892083	P	4-deoxy-L-threo-5-hexosulose-uronate ketol-isomerase OS=Oceanobacillus iheyensis GN=kduI PE=3 SV=1	NIL	NIL	NIL	1 strong transmembrane helices, total score : 2688
Contig01852	0.990702	0.954378	P	0.929448	0.197504	P	0.515227	0.0529906	P	0.473678	2.10059e-05	P	0.0939661	1.59711e-06	P	0.997835	0.975038	P	0.739208	0.000997675	P	1.31972	0.394934	P	1.53392	0.276619	P	2.20525	0.020549	P	DEAD-box ATP-dependent RNA helicase 37 OS=Oryza sativa subsp. japonica GN=PL10A PE=2 SV=1	17-18	Domain:IPR001650:DNA/RNA helicase, C-terminal	Molecular Function:ATP binding, Molecular Function:helicase activity, Molecular Function:nucleic acid binding	2 strong transmembrane helices, total score : 1131
Contig01853	0.989354	0.951837	P	0.41015	1.43131e-06	P	0.0509025	1.37329e-08	P	0.127565	2.67096e-07	P	0.0606379	3.09352e-06	P	0.999449	0.991396	P	7.33066	9.58653e-09	P	7.56841	0.0501748	P	4.01322	0.0952334	P	4.68041	1.8588e-05	P	Myosin-8 OS=Homo sapiens GN=MYH8 PE=1 SV=3	NIL	NIL	NIL	NIL
Contig01856	0.982932	0.938461	P	0.594559	0.00157685	P	0.345073	0.000147255	A	0.489866	0.00731104	P	0.667694	0.182544	A	0.999181	0.988432	P	2.11225	2.25454e-06	P	1.69379	0.245961	P	2.00449	0.172446	P	2.90767	0.0369526	P	Y' element ATP-dependent helicase YLL067C OS=Saccharomyces cerevisiae GN=YLL067C PE=2 SV=2	18-19	NIL	NIL	1 strong transmembrane helices, total score : 1217
Contig01857	0.990825	0.954942	P	1.41457	0.000195341	P	1.71343	0.000389894	P	1.8574	8.50714e-05	P	1.32908	0.00518534	P	0.997124	0.972364	P	0.920003	0.140231	P	0.715528	0.342178	P	0.363273	0.11359	P	0.428548	0.0111435	P	cAMP-regulated phosphoprotein 19 OS=Rattus norvegicus GN=Arpp19 PE=1 SV=3	NIL	Family:IPR006760:cAMP-regulated phosphoprotein/endosulphine conserved region	NIL	2 strong transmembrane helices, total score : 1932
Contig01859	0.986921	0.947153	P	0.819816	0.00426801	P	0.867741	0.502846	P	0.380482	0.00674535	P	0.556166	6.51017e-05	P	0.9989	0.981945	P	1.68863	1.73206e-05	P	4.77678	0.0765976	P	3.26583	0.119073	P	5.11159	0.0093391	P	Natural resistance-associated macrophage protein 2 OS=Homo sapiens GN=SLC11A2 PE=1 SV=2	27-28	Family:IPR001046:Natural resistance-associated macrophage protein	Cellular Component:membrane, Biological Process:transport, Molecular Function:transporter activity	4 strong transmembrane helices, total score : 6163
Contig01861	0.99299	0.960193	P	1.42547	0.000290707	P	1.4901	0.198436	P	1.59159	0.0116213	P	1.04276	0.719938	P	0.999413	0.990278	P	0.746892	0.000677059	P	0.423879	0.125924	P	0.254541	0.0624458	P	0.31441	4.05136e-07	P	U4/U6.U5 tri-snRNP-associated protein 3 OS=Homo sapiens PE=1 SV=1	NIL	Domain:IPR013957:Protein of unknown function DUF1777	NIL	1 strong transmembrane helices, total score : 907
Contig01862	0.988588	0.950429	P	0.47154	6.4767e-06	P	0.0734875	1.0459e-05	A	0.212004	0.0046919	P	0.213478	0.21114	P,A	0.99703	0.972771	P	2.03497	2.60706e-06	P	3.47065	0.0945953	P	3.16816	0.116577	P	3.95849	0.019582	P	Dynein heavy chain 5, axonemal OS=Mus musculus GN=Dnah5 PE=2 SV=1	NIL	Domain:IPR004273:Dynein heavy chain	Cellular Component:dynein complex, Biological Process:microtubule-based movement, Molecular Function:microtubule motor activity	1 strong transmembrane helices, total score : 699
Contig01863	0.994299	0.963462	P	1.40617	0.000282841	P	0.88614	0.398852	P	0.241445	3.30143e-07	P	1.64046	0.0112011	P	0.99985	0.99842	P	1.27848	0.00378924	P	2.06321	0.163608	P	2.42567	0.118257	P	4.09263	3.64547e-08	P	RNA-binding protein 42 OS=Mus musculus GN=Rbm42 PE=2 SV=1	NIL	Family:IPR015464:RNA recognition motif-related, Domain:IPR012677:Nucleotide-binding, alpha-beta plait, Domain:IPR000504:RNA recognition motif, RNP-1	Molecular Function:nucleotide binding, Molecular Function:nucleic acid binding	1 strong transmembrane helices, total score : 1241
Contig01864	0.989462	0.951833	P	0.505798	3.82923e-05	P	0.239978	0.000182108	P,A	0.49208	0.000360946	P	0.334486	0.0251328	A	0.999201	0.987809	P	1.85849	1.49225e-05	P	2.61833	0.107553	P	1.58971	0.271105	P	1.79597	0.0119638	P	Putative F-box protein L126 OS=Acanthamoeba polyphaga mimivirus GN=MIMI_L126 PE=4 SV=1	NIL	Domain:IPR001810:Cyclin-like F-box	NIL	NIL
Contig01865	0.992788	0.959664	P	0.386352	1.54027e-06	P	0.0844103	0.000995025	P	0.736999	0.00323017	P	0.0699587	0.00593771	A	0.998598	0.97981	P	2.18801	1.70971e-06	P	2.74808	0.111708	P	2.30158	0.138551	P	2.7788	0.0189937	P	Uncharacterized protein KIAA0226 OS=Mus musculus GN=Kiaa0226 PE=2 SV=2	NIL	NIL	NIL	NIL
Contig01866	0.994009	0.961756	P	0.501859	9.69737e-06	P	0.152165	0.032378	P	0.315117	1.0703e-05	P	0.140547	0.00183153	P	0.997749	0.975025	P	1.79516	1.83649e-05	P	2.84669	0.0909601	P	2.56756	0.105529	P	3.77022	0.000842746	P	NIL	NIL	NIL	NIL	NIL
Contig01867	0.994977	0.964709	P	1.50734	0.000153845	P	1.71623	0.0872738	P	1.46305	0.0554324	P	1.52645	0.00180681	P	0.99905	0.985803	P	0.851708	0.0238624	P	0.709496	0.314472	P	0.444041	0.100027	P	0.528044	2.25462e-05	P	39S ribosomal protein L21, mitochondrial OS=Mus musculus GN=Mrpl21 PE=2 SV=1	NIL	Family:IPR001787:Ribosomal protein L21	Biological Process:translation, Cellular Component:ribosome, Cellular Component:intracellular, Molecular Function:structural constituent of ribosome, Molecular Function:RNA binding	NIL
Contig01868	0.989909	0.953258	P	0.420734	1.47364e-06	P	0.121571	8.13227e-08	P	0.314278	3.52356e-07	P	0.131991	2.59626e-05	P	0.999105	0.984701	P	2.29572	1.83755e-06	P	3.37346	0.102197	P	6.23986	0.0624425	P	7.09642	0.00321861	P	Protein sprint OS=Drosophila melanogaster GN=spri PE=1 SV=2	NIL	NIL	NIL	NIL
Contig01871	0.989756	0.952377	P	0.44186	1.35787e-05	P	0.214046	2.98635e-05	A	0.294132	0.00100504	P	0.414166	0.0543428	A	0.997934	0.984942	P	1.04602	0.667867	P	2.83275	0.151114	P	2.81976	0.139626	P	3.45585	9.23894e-07	P	Protein dpy-19 homolog 2-like 1 OS=Homo sapiens GN=DPY19L2P1 PE=2 SV=1	NIL	NIL	NIL	1 strong transmembrane helices, total score : 1860
Contig01873	0.991676	0.957353	P	0.717574	0.000237326	P	0.259471	0.0086161	P	0.599545	0.0146302	P	0.218808	0.00422898	P	0.999327	0.987723	P	1.44248	0.000118183	P	1.89326	0.186818	P	1.32896	0.410768	P	1.63615	0.0365505	P	Lon protease homolog, mitochondrial OS=Homo sapiens GN=LONP1 PE=2 SV=2	NIL	Domain:IPR008269:Peptidase S16, lon C-terminal, Active_site:IPR008268:Peptidase S16, active site, Family:IPR001984:Peptidase S16, Lon protease	Biological Process:proteolysis, Molecular Function:serine-type endopeptidase activity, Molecular Function:ATP-dependent peptidase activity, Biological Process:proteolysis, Molecular Function:serine-type endopeptidase activity, Molecular Function:ATP-dependent peptidase activity, Biological Process:proteolysis, Molecular Function:serine-type endopeptidase activity, Molecular Function:ATP-dependent…	2 strong transmembrane helices, total score : 2193
Contig01874	0.980886	0.936529	P	0.496569	5.85754e-05	P	0.188188	2.59276e-05	A	0.153053	1.85502e-05	A	0.364132	0.034126	A	0.99998	0.999799	P	13.5735	1.03242e-09	P	18.0049	0.0391992	P	12.2483	0.0532186	P	12.5443	0.028011	P	Growth arrest-specific protein 8 OS=Homo sapiens GN=GAS8 PE=1 SV=1	NIL	NIL	NIL	NIL
Contig01876	0.992355	0.958394	P	0.62874	6.63297e-05	P	0.291846	0.05795	P	0.333635	2.1736e-06	P	0.106247	0.0632766	P	0.999478	0.993033	P	0.57244	8.81028e-05	P	1.61721	0.22836	P	2.7961	0.107805	P	3.47883	0.0188659	P	Zinc finger CCCH domain-containing protein 14 OS=Mus musculus GN=Zc3h14 PE=2 SV=1	NIL	Family:IPR000215:Protease inhibitor I4, serpin	Molecular Function:serine-type endopeptidase inhibitor activity	NIL
Contig01878	0.987264	0.94582	P	2.287	2.91641e-06	P	0.796049	0.176141	P	3.88461	1.77837e-05	P	2.07302	0.0146255	P	0.997584	0.973421	P	0.525882	5.79572e-05	P	0.374583	0.255822	P	0.453651	0.172032	P	1.58125	0.1363	P	NIL	NIL	NIL	NIL	NIL
Contig01879	0.993321	0.961106	P	0.490808	3.49348e-06	P	0.12686	0.0261811	P	0.412695	8.11416e-06	P	0.303873	2.23894e-05	P	0.999565	0.992983	P	2.00442	2.5525e-05	P	2.14626	0.182362	P	2.54153	0.104615	P	4.2262	0.0262405	P	Axoneme-associated protein mst101(2) OS=Drosophila hydei GN=mst101(2) PE=1 SV=1	NIL	NIL	NIL	NIL
Contig01881	0.99075	0.954813	P	0.483832	8.4863e-06	P	0.135465	4.44483e-06	A	0.28457	4.99928e-05	P	0.262117	0.0283355	A	0.996451	0.970789	P	2.39503	8.11664e-07	P	1.76648	0.214424	P	1.37732	0.326711	P	1.29401	0.251119	P	Wilms tumor protein 1-interacting protein homolog OS=Xenopus laevis GN=wtip PE=2 SV=1	15-16	Domain:IPR001781:Zinc finger, LIM-type	Molecular Function:zinc ion binding	2 strong transmembrane helices, total score : 2057
Contig01882	0.99134	0.955732	P	0.452159	1.71612e-05	P	0.106982	0.0013214	P	0.337803	1.86024e-06	P	0.0752232	0.000753548	A	0.99756	0.973573	P	1.83838	3.03077e-05	P	1.50347	0.274865	P	1.11713	0.669483	P	1.44422	0.0540781	P	Putative GTP-binding protein Parf OS=Bos taurus GN=PARF PE=2 SV=1	NIL	Family:IPR013753:Ras, Family:IPR001806:Ras GTPase	Biological Process:small GTPase mediated signal transduction, Molecular Function:GTP binding	1 strong transmembrane helices, total score : 612
Contig01883	0.992087	0.957187	P	0.745011	0.00183392	P	0.935494	0.475273	P	0.164431	7.07151e-07	P	0.316078	0.223178	P	0.997868	0.975498	P	1.22034	0.00740537	P	4.89403	0.0675117	P	3.70194	0.0798647	P	5.43019	0.00318096	P	Synaptic vesicle 2-related protein OS=Mus musculus GN=Svop PE=1 SV=1	NIL	Domain:IPR016196:MFS general substrate transporter, Family:IPR011701:Major facilitator superfamily MFS-1, Family:IPR007114:Major facilitator superfamily	Cellular Component:integral to membrane, Biological Process:transport, Molecular Function:transporter activity	4 strong transmembrane helices, total score : 6507
Contig01885	0.990622	0.954284	P	0.537486	5.90316e-05	P	0.207146	0.00220088	P	0.477235	0.0910049	P	0.183604	0.0606236	P,A	0.999046	0.989048	P	1.30368	0.00192249	P	1.43487	0.366736	P	1.26347	0.445092	P	1.4662	0.00652613	P	BCoR-like protein 1 OS=Mus musculus GN=Bcorl1 PE=2 SV=1	NIL	NIL	NIL	1 strong transmembrane helices, total score : 512
Contig01888	0.99201	0.957738	P	1.18816	0.0132982	P	1.27458	0.382931	P	0.223083	4.89224e-08	P	1.40613	0.249852	P	0.99987	0.998052	P	2.28557	1.64063e-06	P	4.52216	0.0764446	P	6.18741	0.0641416	P	10.221	0.00448556	P	Acetolactate synthase-like protein OS=Danio rerio GN=ilvbl PE=2 SV=1	NIL	Domain:IPR011766:Thiamine pyrophosphate enzyme, C-terminal TPP-binding, Conserved_site:IPR000399:TPP-binding enzymes, conserved site	Molecular Function:thiamin pyrophosphate binding, Molecular Function:catalytic activity, Molecular Function:thiamin pyrophosphate binding, Molecular Function:transferase activity, Molecular Function:magnesium ion binding	1 strong transmembrane helices, total score : 1501
Contig01890	0.990282	0.954033	P	1.04776	0.355055	P	0.601689	0.271959	P	0.501958	0.0137782	P	0.232575	0.0239883	P	0.999704	0.995293	P	1.48427	0.000200217	P	2.56331	0.122245	P	2.40235	0.144748	P	3.2978	0.0137777	P	NIL	NIL	NIL	NIL	NIL
Contig01893	0.991998	0.957287	P	1.0701	0.482825	P	1.17149	0.369725	P	2.02549	1.15677e-05	P	1.27572	0.0288549	P	0.998887	0.982673	P	0.75183	0.00123246	P	0.526383	0.202572	P	0.300994	0.0897697	P	0.363811	0.0188527	P	N-acetyltransferase MAK3 homolog OS=Drosophila melanogaster GN=CG11412 PE=1 SV=1	NIL	Domain:IPR016181:Acyl-CoA N-acyltransferase, Domain:IPR000182:GCN5-related N-acetyltransferase	Biological Process:metabolic process, Molecular Function:N-acetyltransferase activity	1 strong transmembrane helices, total score : 2250
Contig01894	0.986418	0.946051	P	0.569412	1.45676e-05	P	0.134651	5.98345e-06	P	0.383262	0.0159689	P	0.0970528	2.87061e-05	A	0.993376	0.960205	P	1.4269	0.00026454	P	2.75422	0.150305	P	3.04907	0.138868	P	3.69967	0.0501806	P	Argininosuccinate lyase OS=Actinobacillus pleuropneumoniae serotype 5b (strain L20) GN=argH PE=3 SV=1	NIL	Domain:IPR005112:dDENN	NIL	1 strong transmembrane helices, total score : 686
Contig01895	0.996094	0.969302	P	0.464148	2.11143e-06	P	0.113118	0.0176616	P	0.401686	3.33903e-06	P	0.126415	1.0432e-08	P	0.999842	0.997145	P	1.66778	1.64048e-05	P	2.58801	0.120261	P	2.17324	0.120849	P	3.27518	1.79869e-07	P	Ubiquitin-protein ligase E3C OS=Homo sapiens GN=UBE3C PE=1 SV=3	NIL	Domain:IPR000569:HECT	Biological Process:ubiquitin cycle, Biological Process:protein modification process, Cellular Component:intracellular, Molecular Function:ubiquitin-protein ligase activity	NIL
Contig01899	0.990232	0.95288	P	0.5715	9.38027e-05	P	0.413672	1.97356e-05	P	0.178652	1.19874e-07	P	0.357159	4.32704e-05	P	0.997671	0.973727	P	2.51246	1.51978e-05	P	4.19658	0.0818965	P	3.40175	0.0650333	P	7.39252	0.00637056	P	E3 ubiquitin-protein ligase MARCH6 OS=Mus musculus GN=March6 PE=2 SV=2	NIL	NIL	NIL	2 strong transmembrane helices, total score : 4147
Contig01900	0.982367	0.938649	P	0.39473	1.09142e-06	P	0.112503	2.84453e-05	P	0.68113	0.0298758	P	0.0895163	4.44772e-07	P	0.999316	0.987947	P	0.901367	0.0486831	P	1.26813	0.464061	P	0.527695	0.22257	P	0.554354	0.0754731	P	Glycoprotein-N-acetylgalactosamine 3-beta-galactosyltransferase 1 OS=Drosophila melanogaster GN=CG9520 PE=2 SV=1	NIL	NIL	NIL	2 strong transmembrane helices, total score : 2307
Contig01901	0.978513	0.933055	P	0.453826	1.95301e-06	P	0.0820776	0.0308173	P	0.37636	0.000247393	P	0.0286397	5.48438e-05	A	0.998049	0.97643	P	1.29619	0.0023454	P	2.22204	0.180249	P	1.50581	0.401606	P	1.78086	0.133076	P	Katanin p60 ATPase-containing subunit A-like 2 OS=Mus musculus GN=Katnal2 PE=2 SV=2	NIL	NIL	NIL	1 strong transmembrane helices, total score : 831
Contig01903	0.989878	0.952111	P	0.699796	0.00030606	P	0.964707	0.810047	P	2.09705	0.000324932	P	0.310024	0.000103743	P	0.998822	0.981315	P	0.862668	0.0147812	P	0.801688	0.482953	P	0.714475	0.311659	P	0.698657	0.0699073	P	Retinol dehydrogenase 13 OS=Mus musculus GN=Rdh13 PE=2 SV=1	NIL	Domain:IPR016040:NAD(P)-binding, Family:IPR002198:Short-chain dehydrogenase/reductase SDR	Biological Process:metabolic process, Molecular Function:binding, Molecular Function:catalytic activity, Molecular Function:oxidoreductase activity, Biological Process:metabolic process	2 strong transmembrane helices, total score : 1266
Contig01906	0.99128	0.954847	P	0.585381	0.00684504	P	0.331365	1.46769e-05	P	0.0548913	4.07596e-06	A	0.128418	0.00454411	A	0.999236	0.99539	P	2.17592	7.48188e-05	P	3.80336	0.0750195	P	7.87119	0.0390113	P	11.6823	7.9808e-10	P	SAFB-like transcription modulator OS=Xenopus laevis GN=sltm PE=2 SV=1	NIL	NIL	NIL	NIL
Contig01907	0.989819	0.952803	P	0.914312	0.0934317	P	1.37199	0.00126311	P	0.501488	1.06211e-05	P	0.30315	0.177562	P	0.996039	0.969073	P	1.5636	0.000425149	P	2.50901	0.136212	P	4.08003	0.0717233	P	6.29709	0.00393807	P	Transmembrane protein 49 OS=Xenopus laevis GN=tmem49 PE=2 SV=1	NIL	NIL	NIL	4 strong transmembrane helices, total score : 4693
Contig01908	0.993828	0.962423	P	1.36617	0.000992872	P	1.7314	0.0698491	P	0.466013	0.0205817	P	0.532475	0.0523031	P	0.999999	0.999977	P	0.411898	8.89986e-07	P	1.74185	0.222413	P	0.298348	0.0761515	P	0.277513	7.98172e-06	P	Transitional endoplasmic reticulum ATPase OS=Mus musculus GN=Vcp PE=1 SV=4	NIL	Conserved_site:IPR003960:AAA ATPase, conserved site, Domain:IPR003959:AAA ATPase, core	Molecular Function:ATP binding, Molecular Function:ATP binding	1 strong transmembrane helices, total score : 509
Contig01909	0.991048	0.954887	P	0.490028	0.000249336	P	0.279502	0.000308517	A	0.491207	0.00470001	P	0.54082	0.0457265	A	0.998097	0.976659	P	2.29699	1.41598e-06	P	1.47177	0.281675	P	1.76773	0.231916	P	1.14694	0.373375	P	NIL	NIL	NIL	NIL	NIL
Contig01911	0.990201	0.953141	P	1.69811	2.18227e-05	P	1.35694	0.03403	P	2.06414	2.26894e-06	P	1.08345	0.404335	P	0.998812	0.982839	P	0.638242	5.05692e-05	P	0.479076	0.20364	P	0.272581	0.10274	P	0.378672	0.000220312	P	Large cysteine-rich periplasmic protein omcB, serovars L1/L2/L3 isoform 1 OS=Chlamydia trachomatis GN=omcB PE=1 SV=1	NIL	NIL	NIL	1 strong transmembrane helices, total score : 615
Contig01913	0.993587	0.96195	P	0.560115	2.14973e-05	P	0.131671	0.0112332	P	0.304101	0.00989308	P	0.03137	0.000437238	A	0.999993	0.999898	P	1.30921	0.00126005	P	2.09331	0.141968	P	2.48005	0.117105	P	3.23019	3.21399e-07	P	Putative DNA helicase INO80 complex homolog 1 OS=Homo sapiens GN=INO80 PE=1 SV=2	NIL	NIL	NIL	1 strong transmembrane helices, total score : 1414
Contig01914	0.994012	0.962519	P	0.421344	9.52261e-06	P	0.0978818	1.05228e-05	A	0.192562	0.000461936	P	0.189395	0.00724912	A	0.997189	0.971327	P	10.4624	3.46774e-09	P	10.3359	0.04558	P	6.82199	0.0618421	P	7.10022	0.00727646	P	Trichoplein keratin filament-binding protein OS=Pongo abelii GN=TCHP PE=2 SV=1	20-21	NIL	NIL	NIL
Contig01915	0.989513	0.951859	P	0.712142	0.0012399	P	0.399067	0.0158509	P	0.618748	0.00012163	P	0.103871	3.64698e-05	P	0.998819	0.984812	P	0.894461	0.0934136	P	1.67045	0.209451	P	1.30759	0.394312	P	1.79031	0.000130334	P	Transmembrane protein 161B OS=Mus musculus GN=Tmem161b PE=2 SV=1	NIL	NIL	NIL	4 strong transmembrane helices, total score : 3402
Contig01916	0.991918	0.957784	P	0.476088	3.36494e-06	P	0.215478	0.00733085	P	0.245656	9.02387e-08	P	0.109524	1.23919e-05	P	0.999045	0.983756	P	1.82936	8.48387e-06	P	2.97813	0.101244	P	3.64843	0.0671902	P	4.85538	0.0013802	P	NIL	NIL	NIL	NIL	NIL
Contig01917	0.995199	0.965901	P	0.976857	0.653869	P	0.265014	0.0704088	P	0.25418	2.8316e-05	P	0.106377	0.000635479	P	0.999997	0.999968	P	1.99119	5.01851e-05	P	2.35549	0.109625	P	6.26438	0.0459872	P	9.43875	2.07829e-08	P	Myb-like protein Q OS=Dictyostelium discoideum GN=mybQ PE=3 SV=1	NIL	NIL	NIL	3 strong transmembrane helices, total score : 5358
Contig01924	0.985807	0.945116	P	0.87879	0.0205557	P	0.285006	0.00758803	P	0.44574	1.4835e-06	P	0.3505	6.34229e-07	P	0.999739	0.995252	P	1.60367	2.95585e-05	P	0.691284	0.345107	P	0.71943	0.460338	P	1.01549	0.959675	P	Zinc finger protein 197 OS=Homo sapiens GN=ZNF197 PE=2 SV=1	NIL	NIL	NIL	1 strong transmembrane helices, total score : 950
Contig01925	0.989086	0.951101	P	1.38761	0.000367961	P	0.449399	0.0138679	P	2.34588	3.2439e-06	P	1.66984	0.0005379	P	0.997614	0.974591	P	0.97058	0.539419	P	0.535535	0.186965	P	0.343224	0.123011	P	0.310097	0.026691	P	Ephrin type-B receptor 1 OS=Mus musculus GN=Ephb1 PE=2 SV=1	NIL	NIL	NIL	2 strong transmembrane helices, total score : 1951
Contig01929	0.989801	0.952492	P	0.684197	0.000219869	P	0.131499	0.000633007	P,A	0.402267	1.0505e-05	P	0.187858	8.82058e-05	A	0.999115	0.984381	P	2.12273	3.34998e-06	P	1.78158	0.194075	P	1.40938	0.332127	P	2.25133	0.0628981	P	Cytochrome P450 2U1 OS=Rattus norvegicus GN=Cyp2u1 PE=1 SV=1	NIL	Family:IPR002401:Cytochrome P450, E-class, group I, Family:IPR001128:Cytochrome P450	Molecular Function:heme binding, Biological Process:electron transport, Molecular Function:iron ion binding, Molecular Function:monooxygenase activity, Molecular Function:heme binding, Biological Process:electron transport, Molecular Function:iron ion binding, Molecular Function:monooxygenase activity	NIL
Contig01933	0.962708	0.912477	P	0.434329	0.00911349	P	0.137858	6.19391e-06	A	0.150339	0.0255174	P,A	0.266747	0.0221904	A	0.999997	0.99996	P	11.6166	0.0013957	P	12.5233	0.0651831	P	9.90414	0.100115	P	11.1671	0.0590633	P	Coiled-coil domain-containing protein 151 OS=Bos taurus GN=CCDC151 PE=2 SV=1	NIL	NIL	NIL	NIL
Contig01936	0.99386	0.962744	P	0.619911	0.000120185	P	0.327006	0.0966755	P	0.251168	3.83385e-06	P	0.112219	0.00165058	P,A	0.999919	0.998943	P	0.61149	6.4191e-05	P	1.33942	0.362498	P	1.41725	0.248142	P	1.65738	2.77107e-05	P	Katanin p60 ATPase-containing subunit A-like 1 OS=Rattus norvegicus GN=Katnal1 PE=2 SV=1	NIL	NIL	NIL	NIL
Contig01937	0.988769	0.950526	P	1.19048	0.0124905	P	0.762214	0.102356	P	1.5513	8.78703e-05	P	0.853355	0.0296606	P	0.999078	0.985117	P	0.870804	0.0224961	P	0.491093	0.160799	P	0.286008	0.089352	P	0.29557	0.00775736	P	Peptidyl-prolyl cis-trans isomerase NIMA-interacting 4 OS=Mus musculus GN=Pin4 PE=2 SV=1	NIL	Domain:IPR000297:Peptidyl-prolyl cis-trans isomerase, PpiC-type	Molecular Function:isomerase activity	2 strong transmembrane helices, total score : 2011
Contig01938	0.986757	0.945819	P	0.766497	0.00505867	P	0.123903	0.00486219	P	0.721102	0.169191	P	0.0554885	0.00530738	P,A	0.999757	0.996463	P	1.85795	1.75448e-05	P	1.8347	0.207161	P	0.969144	0.921749	P	1.23046	0.290544	P	Axonemal dynein light intermediate polypeptide 1 OS=Homo sapiens GN=DNALI1 PE=2 SV=2	NIL	NIL	NIL	1 strong transmembrane helices, total score : 1392
Contig01939	0.992786	0.959739	P	0.608655	0.000491014	P	0.129979	0.000169294	A	0.402363	0.00552604	P	0.251501	0.00791029	A	0.995869	0.967584	P	2.39282	1.47375e-05	P	1.73098	0.233712	P	1.15784	0.566657	P	1.18243	0.174182	P	Envelope glycoprotein gp160 OS=Simian immunodeficiency virus agm.vervet (isolate AGM3) GN=env PE=3 SV=1	18-19	NIL	NIL	1 strong transmembrane helices, total score : 878
Contig01941	0.991089	0.955789	P	1.3991	0.00031287	P	1.51729	0.0625112	P	2.07562	0.00255867	P	1.70011	0.0156494	P	0.998781	0.980993	P	0.741255	0.000637394	P	0.42212	0.13343	P	0.237499	0.0697405	P	0.271566	0.00198505	P	39S ribosomal protein L51, mitochondrial OS=Drosophila melanogaster GN=mRpL51 PE=1 SV=2	NIL	NIL	NIL	1 strong transmembrane helices, total score : 1574
Contig01943	0.987996	0.948712	P	1.22487	0.00593444	P	0.607438	0.151893	P	1.93929	0.00770525	P	1.3138	0.118303	P	0.998107	0.97672	P	0.775243	0.00161567	P	0.401499	0.136526	P	0.228477	0.074594	P	0.25956	0.00883165	P	28S ribosomal protein S33, mitochondrial OS=Mus musculus GN=Mrps33 PE=2 SV=1	NIL	NIL	NIL	1 strong transmembrane helices, total score : 1944
Contig01945	0.990256	0.951117	P	0.242236	0.000229199	A	0.395181	0.00160774	A	0.359771	0.000531858	A	0.764649	0.337104	A	1	0.999999	P	5.80894	1.7807e-08	P	4.59236	0.0798087	P	4.13774	0.086217	P	3.87703	0.0236108	P	cAMP-specific 3',5'-cyclic phosphodiesterase, isoform M OS=Drosophila melanogaster GN=dnc PE=2 SV=2	NIL	NIL	NIL	NIL
Contig01947	0.991571	0.956713	P	0.406223	4.01498e-06	P	0.129078	1.00578e-05	A	0.257274	3.4619e-05	P	0.249758	0.00224541	A	0.999278	0.987663	P	3.03274	1.68564e-07	P	3.07868	0.107333	P	2.79294	0.110869	P	4.42802	0.0206373	P	Glucans biosynthesis glucosyltransferase H OS=Wigglesworthia glossinidia brevipalpis GN=mdoH PE=3 SV=1	NIL	NIL	NIL	2 strong transmembrane helices, total score : 2580
Contig01949	0.992159	0.958335	P	1.23838	0.013874	P	0.304078	0.00881562	P	0.691688	0.163084	P	0.282789	0.000301612	P	0.999247	0.986234	P	0.666811	8.35565e-05	P	0.772298	0.40892	P	0.380671	0.12353	P	0.634486	0.0105645	P	Nanos homolog 1 OS=Mus musculus GN=Nanos1 PE=2 SV=2	NIL	Family:IPR008705:Zinc finger, Nanos	Molecular Function:zinc ion binding, Molecular Function:RNA binding	1 strong transmembrane helices, total score : 738
Contig01951	0.985779	0.944555	P	0.754718	0.000830116	P	0.610767	0.192852	P	0.612528	0.018843	P	0.071263	0.0293984	P	0.998099	0.976971	P	0.541852	2.85027e-06	P	0.883522	0.700851	P	1.30652	0.487479	P	2.04788	0.0633997	P	Adenosine kinase 2 OS=Arabidopsis thaliana GN=ADK2 PE=1 SV=1	NIL	Domain:IPR011611:Carbohydrate/purine kinase, Family:IPR001805:Adenosine kinase	Biological Process:purine ribonucleoside salvage, Molecular Function:adenosine kinase activity	NIL
Contig01952	0.973582	0.925754	P	1.17564	0.0149109	P	0.568112	0.00659138	P	1.49928	0.000384836	P	0.417364	0.000580632	A	0.999859	0.997554	P	1.00614	0.95621	P	0.708966	0.430287	P	0.449197	0.300021	P	0.589913	0.316362	P	Probable glutathione transferase omega-2 OS=Caenorhabditis elegans GN=gsto-2 PE=2 SV=4	NIL	Domain:IPR012336:Thioredoxin-like fold, Domain:IPR012335:Thioredoxin fold, Active_site:IPR011767:Glutaredoxin active site, Domain:IPR004045:Glutathione S-transferase, N-terminal	Biological Process:cell redox homeostasis, Molecular Function:electron carrier activity, Biological Process:electron transport	NIL
Contig01956	0.992909	0.959476	P	0.343104	1.15147e-05	P	0.132603	1.50219e-05	A	0.239925	1.8827e-06	P	0.246674	0.015129	A	0.99728	0.976151	P	1.98972	4.35485e-05	P	3.6393	0.119681	P	2.31193	0.123435	P	2.86462	0.0207085	P	Histone deacetylase 6 OS=Mus musculus GN=Hdac6 PE=1 SV=2	NIL	Family:IPR000286:Histone deacetylase superfamily	NIL	1 strong transmembrane helices, total score : 568
Contig01962	0.990988	0.954856	P	0.314092	0.0177775	P,A	0.283468	6.50823e-05	A	0.230544	6.36454e-05	A	0.548493	0.0980155	A	0.999851	0.99893	P	13.3377	1.26182e-09	P	10.7201	0.0467671	P	7.57127	0.0515227	P	7.92361	0.00179794	P	ADP-ribosylation factor GTPase-activating protein AGD2 OS=Arabidopsis thaliana GN=AGD2 PE=2 SV=1	NIL	NIL	NIL	NIL
Contig01963	0.994278	0.963209	P	0.641575	6.55469e-05	P	0.304372	0.123232	P	0.0914535	1.34856e-07	P	0.0525209	0.00112044	A	0.99963	0.997024	P	2.5011	8.21332e-07	P	5.43779	0.0698158	P	6.16776	0.0479113	P	7.23785	0.00539249	P	Putative eukaryotic translation initiation factor 3 subunit OS=Caenorhabditis elegans GN=clu-1 PE=2 SV=1	NIL	NIL	NIL	NIL
Contig01964	0.99127	0.955738	P	1.44203	0.000209646	P	1.64566	0.352604	P	1.57009	0.000302555	P	1.37873	0.000369095	P	0.998865	0.981759	P	0.749247	0.00097611	P	0.535033	0.172566	P	0.296801	0.08219	P	0.556744	0.0051951	P	Asparaginyl-tRNA synthetase OS=Staphylococcus haemolyticus (strain JCSC1435) GN=asnS PE=3 SV=1	NIL	NIL	NIL	1 strong transmembrane helices, total score : 817
Contig01965	0.989685	0.952495	P	1.27708	0.00203365	P	0.860914	0.435158	P	0.0996807	7.20335e-06	P	0.943529	0.529358	P	0.999339	0.990964	P	2.21223	3.75951e-06	P	3.87625	0.0719764	P	7.10945	0.0696776	P	14.4198	0.00369135	P	E3 ubiquitin-protein ligase synoviolin-A OS=Xenopus laevis GN=syvn1-A PE=2 SV=1	41-42	NIL	NIL	4 strong transmembrane helices, total score : 4059
Contig01966	0.990268	0.954028	P	1.27904	0.00299862	P	1.73853	0.0129174	P	0.812141	0.00984219	P	0.842244	0.336371	P	0.999265	0.986755	P	0.764818	0.000621253	P	1.79912	0.18779	P	1.27889	0.404385	P	1.69493	0.00797994	P	Ufm1-specific protease 2 OS=Rattus norvegicus GN=Ufsp2 PE=2 SV=1	NIL	Family:IPR012462:Peptidase C78, ubiquitin fold modifier-specific peptidase 1 and 2	NIL	2 strong transmembrane helices, total score : 1287
Contig01968	0.986489	0.945898	P	0.389522	4.15167e-06	P	0.0566289	0.0186396	P,A	0.325279	0.0148663	P	0.0768599	5.42819e-05	A	0.998937	0.98333	P	2.85152	6.11817e-07	P	3.09062	0.116351	P	1.92838	0.190077	P	1.97783	0.0679381	P	Conserved oligomeric Golgi complex subunit 7 OS=Bos taurus GN=COG7 PE=2 SV=1	NIL	NIL	NIL	NIL
Contig01970	0.991075	0.955439	P	0.535316	1.3347e-05	P	0.239296	0.0606581	P	0.664293	0.00757384	P	0.0420876	0.000303212	A	0.997521	0.973699	P	0.94005	0.328841	P	1.85779	0.177634	P	1.23321	0.550942	P	1.83935	0.000745893	P	RAD50-interacting protein 1 OS=Mus musculus GN=Rint1 PE=2 SV=2	NIL	Family:IPR007528:RINT-1/TIP-1	NIL	NIL
Contig01971	0.986159	0.945747	P	0.881334	0.0300923	P	0.575755	0.144939	P	0.627656	0.000386448	P	0.404887	0.06433	P	0.997974	0.976473	P	1.50396	9.01453e-05	P	1.78802	0.224525	P	2.65915	0.140282	P	4.63077	0.0110376	P	Protein diaphanous homolog 2 OS=Homo sapiens GN=DIAPH2 PE=1 SV=1	NIL	Domain:IPR014767:Diaphanous autoregulatory	NIL	1 strong transmembrane helices, total score : 1247
Contig01973	0.990028	0.953378	P	0.496787	3.97233e-06	P	0.0393157	4.89837e-06	P	0.304125	0.000119572	P	0.248378	0.0186745	P	0.999961	0.999309	P	4.60734	3.90232e-08	P	2.16742	0.128271	P	1.14587	0.657376	P	1.25082	0.135541	P	Translation initiation factor IF-2, chloroplastic (Fragment) OS=Galdieria sulphuraria GN=infB PE=3 SV=1	38-39	NIL	NIL	1 strong transmembrane helices, total score : 1895
Contig01975	0.985291	0.943088	P	0.77346	0.00427763	P	0.542507	0.1517	P,A	0.887911	0.256594	P	0.525846	0.0219411	A	0.991534	0.951234	P	1.25138	0.00329462	P	1.60165	0.276751	P	2.26639	0.134502	P	3.46598	0.00382592	P	Immediate-early protein 2 OS=Human herpesvirus 6A (strain GS) GN=U90/U86 PE=1 SV=1	NIL	NIL	NIL	NIL
Contig01979	0.993072	0.960276	P	0.539514	5.88186e-05	P	0.0502578	7.84623e-08	P	0.197183	4.69388e-08	P	0.0155092	6.81928e-08	A	0.99986	0.998018	P	6.35406	2.89313e-08	P	5.2388	0.0635538	P	3.83649	0.0789166	P	3.20234	2.26043e-06	P	Meiosis-specific nuclear structural protein 1 OS=Macaca fascicularis GN=MNS1 PE=2 SV=2	NIL	NIL	NIL	NIL
Contig01983	0.992413	0.958605	P	0.58137	1.86466e-05	P	0.169406	0.00691678	P	0.343455	0.000262514	P	0.103226	9.31707e-08	P	0.998666	0.980139	P	1.75573	2.43626e-05	P	3.23583	0.118267	P	3.13367	0.110356	P	4.06619	0.0103891	P	Conserved oligomeric Golgi complex subunit 3 OS=Drosophila pseudoobscura pseudoobscura GN=Cog3 PE=3 SV=1	NIL	Family:IPR007265:Sec34-like protein	Cellular Component:membrane, Biological Process:intracellular protein transport, Cellular Component:cis-Golgi network	NIL
Contig01986	0.988901	0.950932	P	1.14276	0.0304096	P	1.55855	0.0712502	P	1.29102	0.00265934	P	1.93177	2.20952e-06	P	0.999805	0.996591	P	0.502359	5.82637e-06	P	0.996829	0.989347	P	0.784401	0.472763	P	1.09552	0.640332	P	mRNA export factor OS=Sus scrofa GN=RAE1 PE=3 SV=1	NIL	Domain:IPR015943:WD40/YVTN repeat-like, Domain:IPR011046:WD40 repeat-like, Repeat:IPR001680:WD40 repeat	NIL	NIL
Contig01987	0.994229	0.963463	P	1.06909	0.188887	P	2.39589	0.00181605	P	5.90547	4.32839e-08	P	1.70385	0.11587	P	0.998576	0.979497	P	0.818814	0.0054051	P	1.25215	0.420931	P	1.87854	0.158765	P	2.79385	0.000789821	P	Histone-lysine N-methyltransferase SETMAR OS=Homo sapiens GN=SETMAR PE=1 SV=1	NIL	Domain:IPR007728:Pre-SET zinc-binding region, Domain:IPR001214:SET	Molecular Function:histone-lysine N-methyltransferase activity, Biological Process:chromatin modification, Molecular Function:zinc ion binding, Cellular Component:nucleus, Cellular Component:nucleus	NIL
Contig01989	0.994017	0.963077	P	0.509837	0.00626917	P	0.123773	0.0424217	P	0.334742	0.0123049	P	0.104984	9.31478e-08	P	0.998688	0.98036	P	1.98917	3.86154e-06	P	3.99517	0.082461	P	2.98269	0.091895	P	4.07935	0.00234827	P	Integrator complex subunit 2 OS=Homo sapiens GN=INTS2 PE=1 SV=1	NIL	NIL	NIL	2 strong transmembrane helices, total score : 2074
Contig01990	0.991961	0.95773	P	0.645072	6.23134e-05	P	0.0689768	7.74773e-06	P	0.358804	0.0108543	P	0.0755001	0.000488137	A	0.999093	0.985139	P	5.05022	2.34012e-08	P	3.03383	0.114889	P	2.54753	0.119471	P	2.06138	0.0134718	P	Dihydropyrimidinase-related protein 5 OS=Mus musculus GN=Dpysl5 PE=1 SV=1	NIL	NIL	NIL	1 strong transmembrane helices, total score : 1749
Contig01992	0.987217	0.947022	P	1.61735	9.93506e-05	P	1.10524	0.664337	P	1.76727	0.0246891	P	1.47969	0.00422795	P	0.998715	0.980597	P	0.674399	0.000220737	P	0.632198	0.239339	P	0.250467	0.0836455	P	0.292229	0.0204421	P	Myosin-XVI OS=Homo sapiens GN=MYO16 PE=1 SV=3	NIL	NIL	NIL	NIL
Contig01994	0.996936	0.971585	P	0.547466	5.13028e-05	P	0.620856	0.0291041	P	0.666837	0.00372565	P	0.286907	0.0545895	P	0.995855	0.967884	P	0.785191	0.00714158	P	1.65896	0.195386	P	2.30705	0.112956	P	3.18503	1.2339e-06	P	Alanyl-tRNA synthetase, mitochondrial OS=Arabidopsis thaliana GN=ALATS PE=1 SV=3	NIL	Family:IPR002318:Alanyl-tRNA synthetase, class IIc	Biological Process:alanyl-tRNA aminoacylation, Biological Process:translation, Cellular Component:cytoplasm, Molecular Function:ATP binding, Molecular Function:alanine-tRNA ligase activity	1 strong transmembrane helices, total score : 676
Contig02000	0.992272	0.958611	P	0.836636	0.00598031	P	0.505591	0.126642	P	0.151491	0.00258686	P	0.0625467	0.0125918	P	0.999444	0.990167	P	1.72609	2.4734e-05	P	2.7711	0.114739	P	2.99762	0.105753	P	3.83352	0.00907287	P	Puromycin-sensitive aminopeptidase OS=Mus musculus GN=Npepps PE=1 SV=1	NIL	Family:IPR015568:Peptidase M1, puromycin-sensitive aminopeptidase, Family:IPR001930:Peptidase M1, membrane alanine aminopeptidase	Biological Process:proteolysis, Molecular Function:membrane alanyl aminopeptidase activity	1 strong transmembrane helices, total score : 608
Contig02001	0.993308	0.961086	P	0.643314	0.000155723	P	0.50934	0.0713558	P	0.138776	7.00739e-08	P	0.0236503	0.0284736	P,A	0.997955	0.975885	P	1.69474	8.22723e-05	P	3.35242	0.0825265	P	3.73873	0.0631747	P	5.33658	0.000184298	P	Uncharacterized protein ZK945.9 OS=Caenorhabditis elegans GN=ZK945.9/ZK945.10 PE=2 SV=2	NIL	NIL	NIL	NIL
Contig02002	0.990394	0.953004	P	1.64072	7.58001e-05	P	0.690876	0.0763632	P	3.26098	2.64029e-05	P	1.45274	0.00448589	P	0.998946	0.982332	P	0.896791	0.0400645	P	0.570932	0.181273	P	0.431333	0.137895	P	0.561303	0.013477	P	Serine-aspartate repeat-containing protein F OS=Staphylococcus epidermidis (strain ATCC 12228) GN=sdrF PE=3 SV=1	NIL	NIL	NIL	1 strong transmembrane helices, total score : 1257
Contig02003	0.986653	0.946632	P	0.507671	9.73475e-06	P	0.0612293	1.87311e-06	A	0.140871	1.10264e-07	P	0.118853	0.00362639	A	0.997384	0.972177	P	34.1155	7.60679e-10	P	47.8148	0.0262415	P	36.1987	0.0290997	P	42.5164	0.00232349	P	Alpha-2-macroglobulin OS=Pongo abelii GN=A2M PE=2 SV=1	NIL	Domain:IPR011626:A-macroglobulin complement component, Domain:IPR008930:Terpenoid cylases/protein prenyltransferase alpha-alpha toroid, Domain:IPR001599:Alpha-2-macroglobulin	Molecular Function:endopeptidase inhibitor activity	NIL
Contig02004	0.990773	0.954532	P	0.712061	0.000486611	P	1.00461	0.974569	P	0.66086	0.0454802	P	0.361919	0.00164309	P	0.996456	0.970171	P	1.37071	0.000627748	P	2.67488	0.0978096	P	1.6681	0.114291	P	1.65271	0.0130601	P	Protein phosphatase methylesterase 1 OS=Mus musculus GN=Ppme1 PE=1 SV=5	NIL	Active_site:IPR008262:Lipase, active site, Domain:IPR000073:Alpha/beta hydrolase fold-1	Molecular Function:catalytic activity	2 strong transmembrane helices, total score : 2138
Contig02009	0.990067	0.953517	P	0.459401	2.11953e-06	P	0.0418578	5.86551e-05	P	0.228365	4.24101e-05	P	0.243182	3.18373e-06	P	0.999419	0.990373	P	5.41408	3.25265e-07	P	4.08742	0.0885717	P	2.91025	0.108819	P	3.57203	0.0195275	P	GATA zinc finger domain-containing protein 14 OS=Dictyostelium discoideum GN=gtaN PE=4 SV=1	NIL	NIL	NIL	NIL
Contig02010	0.953662	0.888408	P,A	0.936918	0.739815	A	1.61939	0.0104736	A	1.5309	0.0218796	A	3.13342	0.0169492	A	0.999866	0.999089	P	1.87907	0.0019929	P	1.59319	0.195681	P	2.09117	0.201087	P	3.05391	0.0497033	P	Putative uncharacterized protein DDB_G0274535 OS=Dictyostelium discoideum GN=DDB_G0274535 PE=4 SV=1	NIL	NIL	NIL	NIL
Contig02011	0.995972	0.968722	P	0.444123	3.66934e-06	P	0.070742	0.000710159	P	0.0978671	9.47305e-08	P	0.0430343	0.000643265	A	0.999838	0.997719	P	1.74201	0.000110513	P	4.25171	0.0770817	P	3.5191	0.0816646	P	5.97841	1.15823e-08	P	Tumor suppressor p53-binding protein 1 OS=Homo sapiens GN=TP53BP1 PE=1 SV=2	NIL	NIL	NIL	NIL
Contig02013	0.991736	0.957048	P	0.744205	0.000714083	P	0.467131	0.0950793	P	0.279151	5.50541e-07	P	0.433298	0.212851	P	0.999834	0.99774	P	2.03814	4.3528e-05	P	2.48558	0.126017	P	3.13379	0.0929469	P	4.32669	0.00383385	P	RNA pseudouridylate synthase domain-containing protein 1 OS=Bos taurus GN=RPUSD1 PE=2 SV=1	NIL	Domain:IPR006145:Pseudouridine synthase	Molecular Function:pseudouridine synthase activity, Molecular Function:RNA binding, Biological Process:pseudouridine synthesis	NIL
Contig02014	0.987582	0.947926	P	0.889798	0.0805291	P	0.165156	0.0238269	P,A	0.101884	3.00426e-06	A	0.345578	0.00143022	P,A	1	1	P	1.91781	0.000406825	P	3.29116	0.118172	P	6.24364	0.0697182	P	11.6845	0.0004309	P	Ankyrin repeat domain-containing protein 17 OS=Homo sapiens GN=ANKRD17 PE=1 SV=3	NIL	Repeat:IPR002110:Ankyrin	NIL	NIL
Contig02018	0.992179	0.958389	P	0.740071	0.000506432	P	0.446431	4.16411e-05	P	0.169671	2.84595e-06	P	0.109981	0.0635194	P	0.997955	0.976523	P	1.54212	4.22896e-05	P	2.43655	0.128515	P	3.07027	0.0917528	P	4.71069	1.04391e-05	P	Protein KIAA1219 OS=Homo sapiens GN=KIAA1219 PE=1 SV=1	NIL	NIL	NIL	2 strong transmembrane helices, total score : 2947
Contig02019	0.992935	0.960367	P	0.757127	0.000716907	P	0.301824	0.0436503	P	0.313375	4.78989e-07	P	0.0987315	4.96248e-09	P	0.999147	0.984255	P	1.3548	0.000344925	P	1.78925	0.208067	P	2.92884	0.0953451	P	3.96224	0.0225417	P	Putative pre-mRNA-splicing factor ATP-dependent RNA helicase DHX16 OS=Homo sapiens GN=DHX16 PE=1 SV=2	NIL	Domain:IPR011709:Region of unknown function DUF1605	NIL	NIL
Contig02021	0.988254	0.949493	P	0.721417	0.000562511	P	0.257017	0.021561	P	0.570732	0.000202084	P	0.124556	0.00222159	P	0.99773	0.974722	P	1.75811	1.9496e-05	P	2.36746	0.129455	P	1.60821	0.258238	P	2.26798	0.0320873	P	DNA ligase 1 OS=Dictyostelium discoideum GN=lig1 PE=3 SV=1	NIL	NIL	NIL	1 strong transmembrane helices, total score : 1682
Contig02029	0.993196	0.960249	P	1.39739	0.000662236	P	1.85213	0.156353	P	1.98949	7.76766e-06	P	1.42806	0.00186717	P	0.999517	0.992503	P	0.708748	0.000438636	P	0.675061	0.283991	P	0.395956	0.0999841	P	0.412716	2.23619e-06	P	1,2-dihydroxy-3-keto-5-methylthiopentene dioxygenase OS=Bacillus cereus (strain ATCC 14579 / DSM 31) GN=mtnD PE=3 SV=1	NIL	Domain:IPR014710:RmlC-like jelly roll fold, Domain:IPR013096:Cupin 2, conserved barrel, Domain:IPR011051:Cupin, RmlC-type	NIL	1 strong transmembrane helices, total score : 1849
Contig02031	0.988211	0.949279	P	0.599405	7.91547e-05	P	0.306009	2.01146e-05	P	1.67607	0.000229577	P	0.469613	0.13386	P	0.999527	0.993558	P	1.47206	0.000614248	P	1.56102	0.242216	P	1.21049	0.524483	P	3.12859	0.00463849	P	Fatty-acid amide hydrolase 1 OS=Mus musculus GN=Faah PE=2 SV=1	NIL	Family:IPR000120:Amidase signature enzyme	NIL	1 strong transmembrane helices, total score : 643
Contig02033	0.98918	0.950144	P	0.451693	1.09466e-05	P	0.603528	0.0223492	P	0.658973	0.00161027	P	0.245202	0.00495228	A	0.997982	0.980765	P	1.22543	0.101607	P	2.54826	0.139411	P	2.51183	0.148494	P	2.95042	7.61498e-06	P	Acetyl-coenzyme A synthetase OS=Drosophila melanogaster GN=AcCoAS PE=2 SV=1	NIL	Domain:IPR000873:AMP-dependent synthetase and ligase	Biological Process:metabolic process, Molecular Function:catalytic activity	1 strong transmembrane helices, total score : 1540
Contig02035	0.992484	0.958094	P	0.585361	0.000306336	P	0.670696	0.0103338	P	1.16412	0.0757783	P	0.686905	0.0740121	P	0.99846	0.979892	P	1.18065	0.0210681	P	2.20564	0.137867	P	2.43548	0.110157	P	3.20267	9.0422e-06	P	Glycerol-3-phosphate dehydrogenase, mitochondrial OS=Rattus norvegicus GN=Gpd2 PE=1 SV=1	19-20	Domain:IPR006076:FAD dependent oxidoreductase, Domain:IPR000447:FAD-dependent glycerol-3-phosphate dehydrogenase	Molecular Function:oxidoreductase activity, Cellular Component:glycerol-3-phosphate dehydrogenase complex, Biological Process:glycerol-3-phosphate metabolic process, Molecular Function:glycerol-3-phosphate dehydrogenase activity	2 strong transmembrane helices, total score : 2397
Contig02036	0.991567	0.956242	P	0.781544	0.0021046	P	0.533993	0.0511244	P	0.806016	0.0106323	P	0.0835234	8.24886e-06	P	0.998555	0.980316	P	0.639892	8.336e-05	P	1.90301	0.167042	P	1.01865	0.942099	P	1.6404	0.0343745	P	Microtubule-associated serine/threonine-protein kinase-like OS=Mus musculus GN=Mastl PE=2 SV=1	17-18	Domain:IPR017442:Serine/threonine protein kinase-related, Domain:IPR011009:Protein kinase-like, Domain:IPR000719:Protein kinase, core	Biological Process:protein amino acid phosphorylation, Molecular Function:ATP binding, Molecular Function:protein kinase activity, Biological Process:protein amino acid phosphorylation, Molecular Function:ATP binding, Molecular Function:protein kinase activity	3 strong transmembrane helices, total score : 3311
Contig02037	0.99271	0.95936	P	0.572525	3.04538e-05	P	0.171247	4.57737e-06	P	0.437315	1.95064e-05	P	0.0766093	0.00396668	P	0.999963	0.999547	P	1.26755	0.00170551	P	2.29962	0.136701	P	2.06951	0.138592	P	3.17551	0.0094095	P	Uncharacterized protein C4D7.10c OS=Schizosaccharomyces pombe GN=SPAC4D7.10c PE=2 SV=1	NIL	NIL	NIL	1 strong transmembrane helices, total score : 858
Contig02039	0.99191	0.957644	P	0.85688	0.0203618	P	0.901454	0.193295	P	0.416254	2.04876e-06	P	0.205135	2.44338e-08	P	0.999162	0.986171	P	1.05874	0.268265	P	2.6925	0.10116	P	2.85736	0.118607	P	4.37089	0.0194152	P	General transcription factor IIH subunit 1 OS=Mus musculus GN=Gtf2h1 PE=2 SV=2	NIL	NIL	NIL	NIL
Contig02041	0.99245	0.958893	P	0.579798	0.0055947	P	0.20189	0.0529757	P	0.502828	0.0306431	P	0.119344	1.14953e-08	P	0.99845	0.978833	P	2.51367	6.00571e-06	P	1.75376	0.211415	P	1.20664	0.488609	P	1.2081	0.138009	P	Uncharacterized protein KIAA0513 OS=Homo sapiens GN=KIAA0513 PE=2 SV=1	NIL	NIL	NIL	3 strong transmembrane helices, total score : 3524
Contig02042	0.989515	0.951593	P	0.540395	0.000297826	P	0.443327	0.000163926	P	0.719755	0.00357077	P	0.696435	0.0374455	P	0.999327	0.994466	P	1.54011	0.00116578	P	2.36761	0.130381	P	3.12326	0.0904614	P	4.11672	0.00287584	P	Cullin-1 OS=Mus musculus GN=Cul1 PE=1 SV=1	NIL	Domain:IPR016159:Cullin repeat-like, Domain:IPR001373:Cullin, N-terminal region	Molecular Function:ubiquitin protein ligase binding, Cellular Component:cullin-RING ubiquitin ligase complex, Biological Process:ubiquitin-dependent protein catabolic process	NIL
Contig02047	0.992164	0.957773	P	0.404412	1.56011e-06	P	0.292505	9.29857e-07	P	0.447426	1.28876e-05	P	0.215208	0.026655	P,A	0.996979	0.97151	P	1.3053	0.00122352	P	2.62073	0.114231	P	4.07091	0.0546205	P	5.05556	6.05618e-06	P	RNA-binding protein 44 OS=Mus musculus GN=Rbm44 PE=2 SV=1	NIL	NIL	NIL	2 strong transmembrane helices, total score : 1104
Contig02049	0.986036	0.94497	P	0.466485	6.04308e-06	P	0.0475897	0.023691	P	0.182505	4.25418e-08	P	0.0899909	6.67575e-05	P	0.999735	0.995941	P	4.49487	6.14091e-08	P	3.63304	0.0915253	P	2.68355	0.14753	P	3.15284	0.0232384	P	Protein KRI1 homolog OS=Mus musculus GN=Kri1 PE=1 SV=2	NIL	Family:IPR007851:Kri1	NIL	NIL
Contig02050	0.993028	0.959419	P	0.831946	0.0177297	P	0.768694	0.437657	P	0.503846	0.065343	P	0.10974	0.0265641	P,A	0.998318	0.977796	P	1.43679	0.000350673	P	3.01958	0.0910828	P	2.97259	0.0721266	P	4.25202	0.00202781	P	CCR4-NOT transcription complex subunit 6-like OS=Homo sapiens GN=CNOT6L PE=1 SV=2	NIL	Domain:IPR005135:Endonuclease/exonuclease/phosphatase	NIL	1 strong transmembrane helices, total score : 830
Contig02051	0.991572	0.956808	P	1.36181	0.000530065	P	2.13243	0.0360165	P	3.54703	0.000610014	P	3.07366	1.73203e-06	P	0.999258	0.987982	P	0.70111	0.000306222	P	0.372048	0.101227	P	0.202203	0.0603936	P	0.224592	3.33761e-05	P	Mitochondrial import inner membrane translocase subunit Tim8 OS=Arabidopsis thaliana GN=TIM8 PE=2 SV=1	NIL	Family:IPR004217:Zinc finger, Tim10/DDP-type	Biological Process:protein import into mitochondrial inner membrane, Cellular Component:mitochondrial intermembrane space protein transporter complex, Biological Process:protein targeting to mitochondrion	1 strong transmembrane helices, total score : 828
Contig02053	0.990579	0.953969	P	0.735833	0.00911718	P	0.544588	0.0306184	P,A	0.496302	0.000342543	P	0.521442	0.0509638	A	0.998151	0.983201	P	1.55464	0.000969744	P	2.55206	0.174598	P	2.81258	0.127408	P	3.84074	0.00406848	P	Syntaxin-binding protein 5 OS=Rattus norvegicus GN=Stxbp5 PE=1 SV=1	NIL	Domain:IPR015943:WD40/YVTN repeat-like, Domain:IPR013577:Lethal giant larvae homologue 2, Domain:IPR011046:WD40 repeat-like, Family:IPR000664:Lethal(2) giant larvae protein	NIL	NIL
Contig02056	0.990433	0.953849	P	0.537723	0.000189519	P	0.137032	0.00221381	P,A	0.295581	1.93508e-06	P	0.21318	0.00309597	A	0.999543	0.994084	P	4.96737	3.29592e-08	P	4.0166	0.0682982	P	2.53176	0.145616	P	1.74473	0.0149657	P	Aspartyl/glutamyl-tRNA(Asn/Gln) amidotransferase subunit B OS=Ochrobactrum anthropi (strain ATCC 49188 / DSM 6882 / NCTC 12168) GN=gatB PE=3 SV=1	NIL	Domain:IPR006107:GatB, central region, Domain:IPR006075:GatB N-terminal region, Family:IPR004413:Glutamyl-tRNA(Gln) amidotransferase B subunit	Biological Process:translation, Molecular Function:ligase activity, Biological Process:translation, Biological Process:translation	NIL
Contig02058	0.990679	0.954732	P	0.449097	6.55603e-06	P	0.125564	1.22336e-05	P,A	0.17008	7.23306e-07	P	0.145932	0.00407106	A	0.996323	0.968742	P	1.62657	0.002084	P	4.25602	0.0764776	P	4.59729	0.0721092	P	5.02942	6.31897e-05	P	Synaptojanin-2 OS=Homo sapiens GN=SYNJ2 PE=1 SV=3	NIL	Domain:IPR005135:Endonuclease/exonuclease/phosphatase	NIL	1 strong transmembrane helices, total score : 795
Contig02064	0.992107	0.958072	P	0.180587	3.03769e-07	P	0.0783863	1.74228e-05	P	1.00821	0.900607	P	0.073241	0.00020673	A	0.998159	0.977511	P	0.402112	1.62096e-06	P	1.32191	0.40804	P	0.995474	0.98616	P	1.02711	0.75884	P	Phospholipase D3 OS=Xenopus tropicalis GN=pld3 PE=2 SV=1	31-32	NIL	NIL	1 strong transmembrane helices, total score : 1502
Contig02069	0.99246	0.958836	P	1.32457	0.00102036	P	0.607939	0.112674	P	1.56602	0.00011196	P	1.11795	0.0601397	P	0.999177	0.986625	P	0.773573	0.0014928	P	0.445503	0.134665	P	0.23978	0.0714125	P	0.246296	0.00254084	P	CDGSH iron sulfur domain-containing protein 3, mitochondrial OS=Homo sapiens GN=CISD3 PE=2 SV=1	NIL	Domain:IPR006622:Iron sulphur domain-containing, CDGSH-type	Cellular Component:mitochondrial membrane	2 strong transmembrane helices, total score : 1472
Contig02071	0.985847	0.944649	P	0.630684	0.000337817	P	0.323384	0.00227213	P	0.464412	0.000110784	P	0.282528	0.00904508	A	0.997412	0.972445	P	1.29324	0.00298677	P	1.93954	0.186863	P	2.373	0.191176	P	3.71013	0.0930077	P	DNA topoisomerase 1 OS=Cercopithecus aethiops GN=TOP1 PE=2 SV=1	NIL	Domain:IPR014727:DNA topoisomerase I, catalytic core, alpha/beta subdomain, eukaryotic-type, Domain:IPR014711:DNA topoisomerase I, catalytic core, alpha-helical subdomain, eukaryotic-type, Domain:IPR013500:DNA topoisomerase I, catalytic core, eukaryotic-type, Domain:IPR013499:DNA topoisomerase I, C-terminal, eukaryotic-type, Domain:IPR011010:DNA breaking-rejoining enzyme, catalytic core, Domain:I…	Biological Process:DNA unwinding during replication, Biological Process:DNA topological change, Cellular Component:chromosome, Molecular Function:DNA topoisomerase type I activity, Molecular Function:DNA binding, Biological Process:DNA unwinding during replication, Biological Process:DNA topological change, Cellular Component:chromosome, Molecular Function:DNA topoisomerase type I activity, Molec…	NIL
Contig02072	0.994177	0.962675	P	0.696323	0.000657343	P	0.321117	0.0417127	P	0.590027	1.71701e-05	P	0.0740499	2.92235e-05	P	0.999312	0.989328	P	1.24503	0.00300006	P	1.96538	0.203121	P	1.15726	0.590728	P	1.56946	8.25908e-05	P	MAGUK p55 subfamily member 6 OS=Mus musculus GN=Mpp6 PE=1 SV=1	NIL	Domain:IPR008144:Guanylate kinase	NIL	3 strong transmembrane helices, total score : 3874
Contig02073	0.991418	0.956754	P	1.15839	0.011449	P	1.37391	0.000890971	P	1.86683	0.0897626	P	1.37398	0.156531	P	0.998639	0.980231	P	0.715664	0.000199105	P	0.374318	0.118195	P	0.221303	0.0752365	P	0.228939	0.0054321	P	Tyrosyl-tRNA synthetase OS=Prochlorococcus marinus (strain NATL2A) GN=tyrS PE=3 SV=1	NIL	NIL	NIL	1 strong transmembrane helices, total score : 1061
Contig02077	0.993032	0.958684	P	0.497584	3.70534e-05	P	0.0704059	0.00092289	P	0.316499	1.42868e-06	P	0.041091	0.0411164	P	0.999204	0.990249	P	1.19902	0.0241604	P	2.81518	0.0867452	P	2.35277	0.108259	P	3.37793	1.0962e-06	P	Claspin OS=Homo sapiens GN=CLSPN PE=1 SV=3	NIL	NIL	NIL	2 strong transmembrane helices, total score : 1799
Contig02080	0.993818	0.961066	P	0.343809	3.59587e-06	P	0.120524	1.96012e-05	P	0.678746	0.000347215	P	0.0950031	0.00029361	A	0.997772	0.976	P	1.44685	0.000505873	P	1.60401	0.184508	P	1.23347	0.463372	P	1.37117	0.0153542	P	Dual specificity mitogen-activated protein kinase kinase 4 OS=Homo sapiens GN=MAP2K4 PE=1 SV=1	NIL	Domain:IPR017442:Serine/threonine protein kinase-related, Conserved_site:IPR017441:Protein kinase ATP binding, conserved site, Domain:IPR011009:Protein kinase-like, Domain:IPR000719:Protein kinase, core	Biological Process:protein amino acid phosphorylation, Molecular Function:ATP binding, Molecular Function:protein kinase activity, Biological Process:protein amino acid phosphorylation, Molecular Function:ATP binding, Molecular Function:protein kinase activity, Biological Process:protein amino acid phosphorylation, Molecular Function:ATP binding, Molecular Function:protein kinase activity	NIL
Contig02083	0.989071	0.951528	P	1.13661	0.0223531	P	1.09455	0.561896	P	0.557868	3.75728e-05	P	0.509575	0.0204999	P	0.996987	0.972591	P	1.22777	0.0029735	P	2.00102	0.181552	P	1.82746	0.198748	P	2.39422	0.066192	P	Signal recognition particle 54 kDa protein OS=Pongo abelii GN=SRP54 PE=2 SV=1	NIL	Domain:IPR004125:Signal recognition particle, SRP54 subunit, M-domain	Cellular Component:signal recognition particle, Molecular Function:7S RNA binding, Biological Process:SRP-dependent cotranslational protein targeting to membrane	2 strong transmembrane helices, total score : 3150
Contig02084	0.989948	0.952563	P	0.680051	0.000235958	P	0.337071	0.0199162	P	0.476127	3.40228e-06	P	0.0767428	1.53516e-05	A	0.997722	0.97428	P	1.33421	0.0010136	P	2.21611	0.169107	P	2.64131	0.107939	P	4.05195	0.0194556	P	Hemagglutinin OS=Raccoon poxvirus GN=HA PE=3 SV=1	NIL	NIL	NIL	NIL
Contig02085	0.984334	0.941609	P	0.4585	4.5421e-05	P	0.134073	2.70209e-05	A	0.116725	1.35014e-05	A	0.259422	0.00169745	A	0.999924	0.999096	P	5.91029	2.01628e-08	P	7.32465	0.0629755	P	5.12807	0.0761731	P	6.75023	6.63019e-06	P	RGS domain-containing serine/threonine-protein kinase A OS=Dictyostelium discoideum GN=rckA PE=1 SV=1	NIL	NIL	NIL	NIL
Contig02087	0.995482	0.966901	P	0.740721	0.00294219	P	0.575719	0.00274582	P	0.718709	0.00160223	P	0.1031	0.0017975	A	0.999896	0.998371	P	0.870157	0.0334028	P	0.69836	0.17968	P	0.497611	0.146555	P	0.776373	0.0619909	P	3-phosphoshikimate 1-carboxyvinyltransferase OS=Colwellia psychrerythraea (strain 34H / ATCC BAA-681) GN=aroA PE=3 SV=1	NIL	NIL	NIL	1 strong transmembrane helices, total score : 753
Contig02088	0.988009	0.948648	P	0.475851	0.000167477	P	0.184065	5.36578e-05	A	0.34491	0.000211505	P	0.356154	0.0277171	A	0.997669	0.974071	P	3.47461	1.91281e-07	P	5.37101	0.0734894	P	5.56761	0.0863208	P	5.98984	0.0211066	P	CDP-diacylglycerol--glycerol-3-phosphate 3-phosphatidyltransferase, mitochondrial OS=Mus musculus GN=Pgs1 PE=2 SV=1	NIL	NIL	NIL	NIL
Contig02090	0.990273	0.953798	P	0.988206	0.790511	P	0.409641	0.00981989	P	1.617	3.4354e-05	P	0.500241	0.00038622	P	0.998904	0.981991	P	0.799622	0.00182608	P	0.571723	0.224409	P	0.334216	0.10207	P	0.28235	0.00441226	P	C-Myc-binding protein OS=Homo sapiens GN=MYCBP PE=1 SV=3	NIL	NIL	NIL	NIL
Contig02091	0.986211	0.945812	P	0.64358	7.49422e-05	P	0.106453	0.000450958	P	0.440111	3.01216e-06	P	0.0339453	5.48422e-06	A	0.998438	0.978585	P	1.53538	0.000174082	P	2.36199	0.155614	P	1.75876	0.229043	P	2.09927	0.0647424	P	Putative ankyrin repeat protein L289 OS=Acanthamoeba polyphaga mimivirus GN=MIMI_L289 PE=4 SV=1	NIL	NIL	NIL	1 strong transmembrane helices, total score : 907
Contig02092	0.996453	0.970329	P	0.8772	0.0290088	P	0.932646	0.775067	P	1.83158	0.010145	P	0.288367	1.08492e-06	P	0.999429	0.990714	P	0.834979	0.0239101	P	1.35572	0.349322	P	0.939722	0.788467	P	1.23162	0.183275	P	Cytoplasmic dynein 1 intermediate chain 2 OS=Rattus norvegicus GN=Dync1i2 PE=1 SV=1	NIL	NIL	NIL	3 strong transmembrane helices, total score : 4455
Contig02093	0.989188	0.951145	P	0.590223	1.89249e-05	P	0.5681	0.146582	P	0.396018	3.60964e-06	P	0.0497348	4.95836e-09	P	0.998668	0.980197	P	0.759721	0.000870447	P	1.60476	0.249707	P	1.06028	0.842077	P	1.10507	0.524598	P	Aldehyde dehydrogenase, mitochondrial OS=Homo sapiens GN=ALDH2 PE=1 SV=2	NIL	Domain:IPR016163:Aldehyde dehydrogenase, C-terminal, Domain:IPR016161:Aldehyde/histidinol dehydrogenase, Conserved_site:IPR016160:Aldehyde dehydrogenase, conserved site, Domain:IPR015590:Aldehyde dehydrogenase	Molecular Function:oxidoreductase activity, Biological Process:metabolic process, Molecular Function:oxidoreductase activity, Biological Process:metabolic process, Molecular Function:oxidoreductase activity, Biological Process:metabolic process, Molecular Function:oxidoreductase activity, Biological Process:metabolic process	NIL
Contig02094	0.992371	0.958648	P	0.730744	0.000887577	P	0.494796	0.077305	P	0.401523	1.88322e-05	P	0.0884275	6.06867e-06	P,A	0.997791	0.974546	P	1.06807	0.170803	P	1.71797	0.202104	P	2.03068	0.154169	P	2.50201	0.000787501	P	CUE domain-containing protein 5 OS=Schizosaccharomyces pombe GN=SPBC16E9.02c PE=2 SV=1	NIL	NIL	NIL	NIL
Contig02095	0.991711	0.957049	P	0.574505	2.40457e-05	P	0.36584	0.0696483	P	0.416787	9.59324e-06	P	0.143347	0.00674301	A	0.999683	0.994346	P	1.52343	5.91193e-05	P	2.21613	0.154864	P	1.50286	0.308371	P	1.42138	0.0923344	P	Kinesin light chain OS=Drosophila melanogaster GN=Klc PE=1 SV=1	NIL	NIL	NIL	2 strong transmembrane helices, total score : 1725
Contig02098	0.989444	0.952167	P	1.18311	0.00834959	P	1.03283	0.902871	P	0.158761	1.74159e-08	P	0.701299	0.000286485	P	0.99841	0.978383	P	1.79048	8.31115e-06	P	3.5161	0.0966168	P	4.31169	0.0865221	P	6.64602	0.0147585	P	Histone-lysine N-methyltransferase SETD2 OS=Homo sapiens GN=SETD2 PE=1 SV=2	NIL	Domain:IPR015119:Set2-Rpb1 interacting	NIL	NIL
[truncated: 4,235 more rows]
