# Supplementary material for: Transcriptional Responses of In Vivo Praziquantel Exposure in Schistosomes Identifies a Functional Role for Calcium Signalling Pathway Member CamKII
Source: PLoS Pathog. 2013 Mar 28;9(3):e1003254. doi: 10.1371/journal.ppat.1003254 (PMC3610926; doi:10.1371/journal.ppat.1003254)
Supplement: Table S3 — Gene expression details of early (0.5 or 4 h) and later (12 or 24 h) differentially expressed gene after praziquantel exposure, for both adult male and female S. japonicum parasites. A 2 (or 0.5) fold cut off was applied. The corresponding common gene description, microarray Contig number and gene expression fold change relative for time point 0 for male (M) and female (F) parasites at time points 0.5, 4, 12 and 24 h. (XLSX) [file ppat.1003254.s005.xlsx]

## Sheet: Sheet1
	Early		Later		Early		Later
Sample ()*	F0.5	F4	F12	F24	M0.5	M4	M12	M24	Description	SIngnal_IP	Domains	Gene Ontologies	Transmembrane
Up regulated Early in Both Males and Females
Contig07989	2.40481	1.25716	3.4009	2.53836	2.54085	1.22737	0.975095	1.20293	Amiloride-sensitive sodium channel subunit beta OS=Mus musculus GN=Scnn1b PE=1 SV=1	NIL	NIL	NIL	1 strong transmembrane helices, total score : 1573
Contig11443	1.43781	2.04348	0.386638	1.48484	1.07988	3.50105	2.58848	3.50276	Histone-lysine N-methyltransferase MLL2 OS=Homo sapiens GN=MLL2 PE=1 SV=1	NIL	NIL	NIL	NIL
Contig10624	1.37442	2.04995	0.47989	2.24864	1.26652	3.50144	3.90709	5.08919	Probable methyltransferase Y17G7B.18 OS=Caenorhabditis elegans GN=Y17G7B.18 PE=2 SV=1	NIL	Domain:IPR010675:Bicoid-interacting 3	NIL	2 strong transmembrane helices, total score : 1320
Contig00120	1.37349	2.05775	0.11198	2.74024	1.4787	5.38795	4.21937	6.05039	RNA-binding protein 4 OS=Oryctolagus cuniculus GN=RBM4 PE=2 SV=1	NIL	Family:IPR015466:RNA binding motif 4 - LARK, Domain:IPR012677:Nucleotide-binding, alpha-beta plait, Domain:IPR000504:RNA recognition motif, RNP-1	Molecular Function:nucleotide binding, Molecular Function:nucleic acid binding	1 strong transmembrane helices, total score : 569
Contig00251	1.32388	2.56256	0.194342	1.74193	1.11968	3.68193	2.15535	2.76013	Y-box-binding protein 2-A OS=Xenopus laevis GN=ybx2-A PE=1 SV=2	NIL	Domain:IPR016027:Nucleic acid-binding, OB-fold-like, Domain:IPR012340:Nucleic acid-binding, OB-fold, Domain:IPR011129:Cold shock protein, Domain:IPR002059:Cold-shock protein, DNA-binding	Molecular Function:nucleic acid binding, Molecular Function:DNA binding	NIL
Contig01238	1.30511	2.06805	0.150878	1.7481	1.81613	5.2057	4.39631	5.91283	RNA-binding protein FUS OS=Mus musculus GN=Fus PE=2 SV=1	NIL	Domain:IPR012677:Nucleotide-binding, alpha-beta plait, Domain:IPR001876:Zinc finger, RanBP2-type, Domain:IPR000504:RNA recognition motif, RNP-1	Molecular Function:nucleotide binding, Molecular Function:zinc ion binding, Cellular Component:intracellular, Molecular Function:nucleic acid binding	NIL
Contig10340	1.30373	2.43403	0.615902	1.80732	1.06234	2.4942	1.5252	2.59466	Pro-apoptotic serine protease nma111 OS=Neosartorya fischeri (strain ATCC 1020 / DSM 3700 / NRRL 181) GN=nma111 PE=3 SV=2	31-32	NIL	NIL	3 strong transmembrane helices, total score : 3694
Contig04548	1.29267	2.53018	1.20669	2.51998	1.07622	2.61546	2.58009	4.09657	Serine/threonine-protein phosphatase PP1-alpha catalytic subunit OS=Oryctolagus cuniculus GN=PPP1CA PE=1 SV=1	NIL	Domain:IPR006186:Serine/threonine-specific protein phosphatase and bis(5-nucleosyl)-tetraphosphatase, Domain:IPR004843:Metallophosphoesterase	Molecular Function:hydrolase activity, Molecular Function:hydrolase activity	NIL
Contig10276	1.26403	2.63098	0.320219	2.10255	1.32617	3.32586	2.92469	4.39565	ATP-dependent RNA helicase DDX3Y OS=Mus musculus GN=Ddx3y PE=1 SV=2	NIL	NIL	NIL	2 strong transmembrane helices, total score : 3175
Contig02626	1.20615	2.09999	0.454153	0.904714	1.56436	3.31721	2.45557	3.38476	Periodic tryptophan protein 2 homolog OS=Pongo abelii GN=PWP2 PE=2 SV=1	NIL	Domain:IPR007190:Periodic tryptophan protein-associated region	NIL	1 strong transmembrane helices, total score : 1284
Contig06312	1.20483	2.07191	0.70002	2.09412	0.916238	2.92205	2.99965	4.00157	Dual specificity protein kinase CLK1 OS=Mus musculus GN=Clk1 PE=1 SV=1	NIL	Domain:IPR017442:Serine/threonine protein kinase-related, Domain:IPR011009:Protein kinase-like, Active_site:IPR008271:Serine/threonine protein kinase, active site, Domain:IPR002290:Serine/threonine protein kinase, Domain:IPR000719:Protein kinase, core	Biological Process:protein amino acid phosphorylation, Molecular Function:ATP binding, Molecular Function:protein kinase activity, Biological Process:protein amino acid phosphorylation, Molecular Function:protein serine/threonine kinase activity, Biological Process:protein amino acid phosphorylation, Molecular Function:ATP binding, Molecular Function:protein serine/threonine kinase activity, Biol…	2 strong transmembrane helices, total score : 1740
Contig05911	1.17521	2.06747	0.476094	1.52845	1.67114	3.70929	6.07332	10.1269	Leukocyte receptor cluster member 8 homolog OS=Danio rerio GN=leng8 PE=2 SV=1	NIL	Family:IPR005062:SAC3/GANP/Nin1/mts3/eIF-3 p25	NIL	NIL
Contig10485	1.16732	2.03396	0.148432	1.82237	2.14148	5.02782	5.81724	8.40258	NIL	NIL	NIL	NIL	NIL
Contig04501	1.1442	2.07939	0.58736	1.36448	1.96556	3.88531	4.58769	6.57825	DNA methyltransferase 1-associated protein 1 OS=Homo sapiens GN=DMAP1 PE=1 SV=1	NIL	Domain:IPR008468:DNA methyltransferase 1-associated 1, PTM:IPR002114:Phosphotransferase system, HPr serine phosphorylation site	Biological Process:negative regulation of transcription, Cellular Component:nucleus, Biological Process:phosphoenolpyruvate-dependent sugar phosphotransferase system, Molecular Function:sugar:hydrogen symporter activity	1 strong transmembrane helices, total score : 1523
Contig10776	0.979471	2.29816	0.170564	1.79059	1.83592	4.50431	3.53573	5.9811	Potassium channel subfamily T member 1 OS=Rattus norvegicus GN=Kcnt1 PE=1 SV=1	NIL	NIL	NIL	6 strong transmembrane helices, total score : 8532
Contig03692	0.885119	3.47563	27.129	2.15826	4.63291	44.7297	89.9038	57.4299	Early growth response protein 1 OS=Rattus norvegicus GN=Egr1 PE=1 SV=2	NIL	Domain:IPR015880:Zinc finger, C2H2-like, Domain:IPR013087:Zinc finger, C2H2-type/integrase, DNA-binding, Domain:IPR007087:Zinc finger, C2H2-type	Molecular Function:zinc ion binding, Cellular Component:intracellular, Molecular Function:nucleic acid binding, Molecular Function:zinc ion binding, Cellular Component:intracellular, Molecular Function:nucleic acid binding	2 strong transmembrane helices, total score : 1691
Contig08321	0.857455	2.29646	2.20813	0.65627	2.31556	1.87178	1.45783	0.41253	Cytochrome b OS=Sarcophyton glaucum GN=MT-CYB PE=3 SV=1	35-36	Family:IPR016175:Cytochrome b/b6, Domain:IPR016174:Transmembrane di-haem cytochrome, Domain:IPR005798:Cytochrome b/b6, C-terminal, Domain:IPR005797:Cytochrome b/b6, N-terminal	Cellular Component:membrane, Biological Process:electron transport, Cellular Component:membrane, Biological Process:electron transport, Molecular Function:oxidoreductase activity, Cellular Component:membrane, Biological Process:electron transport, Molecular Function:oxidoreductase activity, Cellular Component:membrane, Biological Process:electron transport	6 strong transmembrane helices, total score : 10182
Contig05308	0.67949	5.69727	1.3663	4.27265	0.950905	3.33475	2.11759	3.12833	Probable maltase H OS=Drosophila melanogaster GN=LvpH PE=2 SV=2	NIL	NIL	NIL	1 strong transmembrane helices, total score : 1962
Contig08410	0.643363	2.01738	0.332616	0.206063	1.75519	3.95022	4.68317	4.68658	1,4-alpha-glucan-branching enzyme OS=Mus musculus GN=Gbe1 PE=2 SV=1	NIL	Domain:IPR014756:Immunoglobulin E-set, Domain:IPR013783:Immunoglobulin-like fold, Domain:IPR004193:Glycoside hydrolase, family 13, N-terminal	Biological Process:carbohydrate metabolic process	NIL
Up regulated Later in Both Males and Females
Contig10880	2.03226	7.99504	30.654	93.7021	0.786338	1.35085	3.56696	11.7236	Calmodulin-3 OS=Oryza sativa subsp. japonica GN=CAM3 PE=2 SV=1	NIL	Domain:IPR011992:EF-Hand type, Domain:IPR002048:Calcium-binding EF-hand	Molecular Function:calcium ion binding, Molecular Function:calcium ion binding	1 strong transmembrane helices, total score : 748
Contig09228	1.9208	2.25713	11.6969	5.43741	0.751487	1.60032	1.84032	2.4399	NIL	NIL	NIL	NIL	NIL
Contig05738	1.84036	1.6645	3.40443	4.30461	1.23917	2.64107	4.5071	5.15364	Acetylcholinesterase OS=Anopheles stephensi PE=3 SV=1	28-29	Domain:IPR002018:Carboxylesterase, type B	NIL	1 strong transmembrane helices, total score : 1355
Contig02357	1.79463	0.240393	1.28023	2.06289	5.20077	2.48623	1.6566	2.31966	UDP-N-acetylmuramate--L-alanine ligase OS=Synechococcus sp. (strain CC9902) GN=murC PE=3 SV=1	NIL	NIL	NIL	NIL
Contig04182	1.79157	1.4197	0.123342	3.791	1.8637	2.96415	6.97954	12.1715	Cleavage stimulation factor 64 kDa subunit, tau variant OS=Homo sapiens GN=CSTF2T PE=1 SV=1	NIL	NIL	NIL	2 strong transmembrane helices, total score : 1770
Contig10103	1.4804	2.59369	6.34429	7.18425	1.37872	1.53826	1.6249	3.66334	Probable RNA-directed DNA polymerase from transposon BS OS=Drosophila melanogaster GN=RTase PE=2 SV=1	NIL	Domain:IPR015706:RNA-directed DNA polymerase (reverse transcriptase), related	NIL	1 strong transmembrane helices, total score : 883
Contig04112	1.477	1.0479	0.125758	2.20072	1.83581	2.49738	5.69472	8.0576	Mucin-like protein 1 OS=Saccharomyces cerevisiae GN=MUC1 PE=1 SV=2	NIL	NIL	NIL	2 strong transmembrane helices, total score : 1485
Contig09074	1.44733	1.02658	1.22068	2.13443	0.796528	1.12878	1.18665	2.02014	tRNA pseudouridine synthase A OS=Campylobacter jejuni subsp. jejuni serotype O:23/36 (strain 81-176) GN=truA PE=3 SV=1	NIL	NIL	NIL	1 strong transmembrane helices, total score : 1197
Contig10661	1.40767	1.78841	0.204291	4.57072	3.21131	5.76243	11.0851	24.716	Protein transport protein DSL1 OS=Saccharomyces cerevisiae GN=DSL1 PE=1 SV=1	18-19	NIL	NIL	2 strong transmembrane helices, total score : 2794
Contig09158	1.38757	0.992797	0.185025	2.1088	1.36876	1.59405	4.83495	7.79742	Maturase K OS=Phaulothamnus spinescens GN=matK PE=3 SV=1	NIL	NIL	NIL	3 strong transmembrane helices, total score : 3701
Contig10624	1.37442	2.04995	0.47989	2.24864	1.26652	3.50144	3.90709	5.08919	Probable methyltransferase Y17G7B.18 OS=Caenorhabditis elegans GN=Y17G7B.18 PE=2 SV=1	NIL	Domain:IPR010675:Bicoid-interacting 3	NIL	2 strong transmembrane helices, total score : 1320
Contig00120	1.37349	2.05775	0.11198	2.74024	1.4787	5.38795	4.21937	6.05039	RNA-binding protein 4 OS=Oryctolagus cuniculus GN=RBM4 PE=2 SV=1	NIL	Family:IPR015466:RNA binding motif 4 - LARK, Domain:IPR012677:Nucleotide-binding, alpha-beta plait, Domain:IPR000504:RNA recognition motif, RNP-1	Molecular Function:nucleotide binding, Molecular Function:nucleic acid binding	1 strong transmembrane helices, total score : 569
Contig07198	1.3648	2.01806	6.80995	6.87003	0.927828	1.78419	2.91356	3.82903	Protein kinase C-like 2 OS=Caenorhabditis elegans GN=pkc-2 PE=2 SV=2	NIL	Domain:IPR015745:Protein kinase C, Domain:IPR002219:Protein kinase C, phorbol ester/diacylglycerol binding	Biological Process:intracellular signaling cascade	NIL
Contig01812	1.35399	0.728205	0.161012	2.16885	1.98833	3.11909	4.4833	7.13221	Lipopolysaccharide-induced tumor necrosis factor-alpha factor homolog OS=Xenopus tropicalis GN=litaf PE=2 SV=1	NIL	Domain:IPR006629:LPS-induced tumor necrosis factor alpha factor	NIL	2 strong transmembrane helices, total score : 3435
Contig09149	1.33447	0.636954	1.98648	2.76105	0.398956	0.419543	0.700804	2.60489	Tyrosyl-tRNA synthetase OS=Pyrobaculum islandicum (strain DSM 4184 / JCM 9189) GN=tyrS PE=3 SV=1	21-22	NIL	NIL	NIL
Contig04548	1.29267	2.53018	1.20669	2.51998	1.07622	2.61546	2.58009	4.09657	Serine/threonine-protein phosphatase PP1-alpha catalytic subunit OS=Oryctolagus cuniculus GN=PPP1CA PE=1 SV=1	NIL	Domain:IPR006186:Serine/threonine-specific protein phosphatase and bis(5-nucleosyl)-tetraphosphatase, Domain:IPR004843:Metallophosphoesterase	Molecular Function:hydrolase activity, Molecular Function:hydrolase activity	NIL
Contig10276	1.26403	2.63098	0.320219	2.10255	1.32617	3.32586	2.92469	4.39565	ATP-dependent RNA helicase DDX3Y OS=Mus musculus GN=Ddx3y PE=1 SV=2	NIL	NIL	NIL	2 strong transmembrane helices, total score : 3175
Contig03791	1.26295	1.23846	0.462801	2.11793	1.10032	1.29114	4.00846	6.6701	Regulator of nonsense transcripts 1 OS=Mus musculus GN=Upf1 PE=1 SV=2	NIL	NIL	NIL	NIL
Contig09008	1.24296	1.34358	2.41534	7.25787	0.735198	1.24243	1.90456	2.87952	1-deoxy-D-xylulose-5-phosphate synthase OS=Bordetella pertussis GN=dxs PE=3 SV=1	19-20	NIL	NIL	2 strong transmembrane helices, total score : 1558
Contig08992	1.23866	1.15055	2.16226	2.35959	2.05138	1.65521	1.96676	3.37113	Maturase K OS=Byblis liniflora GN=matK PE=3 SV=1	NIL	Domain:IPR011050:Pectin lyase fold/virulence factor	NIL	1 strong transmembrane helices, total score : 1083
Contig09270	1.23023	1.26729	2.48802	2.47668	2.00859	1.71564	2.01509	3.33606	UvrABC system protein C OS=Photobacterium profundum GN=uvrC PE=3 SV=1	NIL	Domain:IPR011050:Pectin lyase fold/virulence factor	NIL	NIL
Contig07725	1.22335	1.70191	0.221514	2.09232	1.47194	3.02936	2.68091	5.15977	Nicotinate-nucleotide pyrophosphorylase [carboxylating] OS=Mus musculus GN=Qprt PE=2 SV=1	NIL	Family:IPR002638:Quinolinate phosphoribosyl transferase	Biological Process:NAD biosynthetic process	2 strong transmembrane helices, total score : 1234
Contig06312	1.20483	2.07191	0.70002	2.09412	0.916238	2.92205	2.99965	4.00157	Dual specificity protein kinase CLK1 OS=Mus musculus GN=Clk1 PE=1 SV=1	NIL	Domain:IPR017442:Serine/threonine protein kinase-related, Domain:IPR011009:Protein kinase-like, Active_site:IPR008271:Serine/threonine protein kinase, active site, Domain:IPR002290:Serine/threonine protein kinase, Domain:IPR000719:Protein kinase, core	Biological Process:protein amino acid phosphorylation, Molecular Function:ATP binding, Molecular Function:protein kinase activity, Biological Process:protein amino acid phosphorylation, Molecular Function:protein serine/threonine kinase activity, Biological Process:protein amino acid phosphorylation, Molecular Function:ATP binding, Molecular Function:protein serine/threonine kinase activity, Biol…	2 strong transmembrane helices, total score : 1740
Contig11418	1.20068	1.0884	0.583808	3.05137	1.18942	1.69831	2.13134	3.31374	UPF0614 protein C20F10.05 OS=Schizosaccharomyces pombe GN=SPBC20F10.05 PE=1 SV=1	NIL	NIL	NIL	2 strong transmembrane helices, total score : 1221
Contig03217	1.18128	1.34936	1.97695	2.28036	1.73506	0.754696	0.72396	2.20995	NIL	NIL	NIL	NIL	NIL
Contig11419	1.1706	1.06266	0.644508	3.02057	1.21101	1.72273	2.13456	3.40573	GDP-mannose transporter OS=Aspergillus fumigatus GN=gmt1 PE=3 SV=1	19-20	Conserved_site:IPR002052:N-6 adenine-specific DNA methylase, conserved site	Biological Process:methylation, Molecular Function:methyltransferase activity, Molecular Function:nucleic acid binding	4 strong transmembrane helices, total score : 2949
Contig13762	1.15254	1.17738	3.73538	2.23156	0.798108	1.37563	2.6214	5.69265	Metastasis-associated protein MTA1 OS=Homo sapiens GN=MTA1 PE=1 SV=1	NIL	NIL	NIL	1 strong transmembrane helices, total score : 1222
Contig06341	1.15193	2.64146	2.58389	2.56129	0.519957	1.88457	2.93539	3.5634	Serine/threonine-protein kinase AtPK19 OS=Arabidopsis thaliana GN=ATPK19 PE=2 SV=2	NIL	Domain:IPR017442:Serine/threonine protein kinase-related, Conserved_site:IPR017441:Protein kinase ATP binding, conserved site, Domain:IPR011009:Protein kinase-like, Active_site:IPR008271:Serine/threonine protein kinase, active site, Domain:IPR002290:Serine/threonine protein kinase, Domain:IPR000719:Protein kinase, core	Biological Process:protein amino acid phosphorylation, Molecular Function:ATP binding, Molecular Function:protein kinase activity, Biological Process:protein amino acid phosphorylation, Molecular Function:ATP binding, Molecular Function:protein kinase activity, Biological Process:protein amino acid phosphorylation, Molecular Function:protein serine/threonine kinase activity, Biological Process:pr…	NIL
Contig06635	1.1303	1.2555	11.7871	1.4933	1.13888	1.81669	2.55829	2.11024	Fermitin family homolog 3 OS=Mus musculus GN=Fermt3 PE=2 SV=1	NIL	NIL	NIL	NIL
Contig00478	1.08479	1.37408	0.358999	2.17562	1.78025	4.25684	6.32192	12.2952	Splicing factor 3B subunit 4 OS=Mus musculus GN=Sf3b4 PE=2 SV=1	NIL	Domain:IPR012677:Nucleotide-binding, alpha-beta plait, Domain:IPR000504:RNA recognition motif, RNP-1	Molecular Function:nucleotide binding, Molecular Function:nucleic acid binding	2 strong transmembrane helices, total score : 1956
Contig01987	1.06909	2.39589	5.90547	1.70385	0.818814	1.25215	1.87854	2.79385	Histone-lysine N-methyltransferase SETMAR OS=Homo sapiens GN=SETMAR PE=1 SV=1	NIL	Domain:IPR007728:Pre-SET zinc-binding region, Domain:IPR001214:SET	Molecular Function:histone-lysine N-methyltransferase activity, Biological Process:chromatin modification, Molecular Function:zinc ion binding, Cellular Component:nucleus, Cellular Component:nucleus	NIL
Contig07298	1.03825	0.976402	2.00082	0.713162	1.3277	2.044	1.59116	2.32748	Heterogeneous nuclear ribonucleoprotein K OS=Rattus norvegicus GN=Hnrnpk PE=1 SV=1	NIL	Domain:IPR004088:K Homology, type 1, Domain:IPR004087:K Homology	Molecular Function:RNA binding, Molecular Function:RNA binding	NIL
Contig01339	0.970282	0.404437	5.36927	5.54257	1.74433	1.84939	2.76087	4.51052	NIL	NIL	NIL	NIL	NIL
Contig03473	0.955364	0.366739	3.50331	0.918587	2.27234	1.86439	2.67717	3.21184	RGS domain-containing serine/threonine-protein kinase A OS=Dictyostelium discoideum GN=rckA PE=1 SV=1	NIL	NIL	NIL	2 strong transmembrane helices, total score : 2629
Contig08118	0.912622	0.475562	2.85839	2.11453	1.87477	1.5464	1.91454	2.83551	Exodeoxyribonuclease V gamma chain OS=Buchnera aphidicola subsp. Schizaphis graminum GN=recC PE=3 SV=1	37-38	Domain:IPR011004:Trimeric LpxA-like	Molecular Function:transferase activity	4 strong transmembrane helices, total score : 5041
Contig05082	0.895762	0.438693	1.72451	2.32194	1.55805	1.90431	2.08688	3.07793	Glutaredoxin-C4 OS=Arabidopsis thaliana GN=GRXC4 PE=2 SV=2	NIL	Domain:IPR012336:Thioredoxin-like fold, Domain:IPR012335:Thioredoxin fold, Domain:IPR002109:Glutaredoxin	Biological Process:cell redox homeostasis, Molecular Function:protein disulfide oxidoreductase activity, Molecular Function:electron carrier activity	1 strong transmembrane helices, total score : 731
Contig09372	0.893352	0.462495	2.83537	2.16624	1.85424	1.54784	1.93942	2.85412	Protein UL41A OS=Human cytomegalovirus (strain AD169) GN=UL41A PE=4 SV=1	NIL	NIL	NIL	2 strong transmembrane helices, total score : 1472
Contig00031	0.892976	0.989866	5.4251	5.53686	0.703545	1.01411	1.6784	4.28146	Antigen Sm21.7 OS=Schistosoma mansoni GN=SM21.7 PE=2 SV=1	NIL	Domain:IPR011992:EF-Hand type, Domain:IPR002048:Calcium-binding EF-hand, Family:IPR001372:Dynein light chain, type 1 and 2	Molecular Function:calcium ion binding, Molecular Function:calcium ion binding, Biological Process:microtubule-based process, Cellular Component:microtubule associated complex, Molecular Function:microtubule motor activity	2 strong transmembrane helices, total score : 1832
Contig00054	0.892634	0.467141	2.68265	2.08149	1.83918	1.52417	1.92452	2.84603	Centromeric protein E OS=Homo sapiens GN=CENPE PE=1 SV=2	19-20	Domain:IPR010989:t-SNARE	Biological Process:vesicle-mediated transport, Cellular Component:membrane, Molecular Function:protein binding	1 strong transmembrane helices, total score : 1063
Contig03692	0.885119	3.47563	27.129	2.15826	4.63291	44.7297	89.9038	57.4299	Early growth response protein 1 OS=Rattus norvegicus GN=Egr1 PE=1 SV=2	NIL	Domain:IPR015880:Zinc finger, C2H2-like, Domain:IPR013087:Zinc finger, C2H2-type/integrase, DNA-binding, Domain:IPR007087:Zinc finger, C2H2-type	Molecular Function:zinc ion binding, Cellular Component:intracellular, Molecular Function:nucleic acid binding, Molecular Function:zinc ion binding, Cellular Component:intracellular, Molecular Function:nucleic acid binding	2 strong transmembrane helices, total score : 1691
Contig00265	0.865014	1.06396	5.48444	5.45438	0.724059	0.979118	1.58228	3.75114	Transgelin OS=Gallus gallus GN=TAGLN PE=1 SV=3	NIL	Domain:IPR016146:Calponin-homology, Domain:IPR001715:Calponin-like actin-binding, Repeat:IPR000557:Calponin repeat	NIL	3 strong transmembrane helices, total score : 2944
Contig00743	0.859383	0.407599	2.80716	2.36269	1.80274	1.25753	1.8363	2.89156	Neuroblastoma breakpoint family member 1 OS=Homo sapiens GN=NBPF1 PE=2 SV=1	36-37	NIL	NIL	2 strong transmembrane helices, total score : 1803
Contig05383	0.839478	0.685674	2.10504	0.265289	1.23564	1.40313	1.61055	2.68078	MAP kinase-activated protein kinase 2 OS=Mus musculus GN=Mapkapk2 PE=1 SV=2	NIL	Domain:IPR017442:Serine/threonine protein kinase-related, Domain:IPR011009:Protein kinase-like, Domain:IPR000719:Protein kinase, core	Biological Process:protein amino acid phosphorylation, Molecular Function:ATP binding, Molecular Function:protein kinase activity, Biological Process:protein amino acid phosphorylation, Molecular Function:ATP binding, Molecular Function:protein kinase activity	3 strong transmembrane helices, total score : 5406
Contig01285	0.830087	1.28438	3.2763	2.84351	1.04026	1.67067	2.35935	3.21018	Calcium/calmodulin-dependent protein kinase type II delta chain OS=Rattus norvegicus GN=Camk2d PE=2 SV=1	NIL	Domain:IPR017442:Serine/threonine protein kinase-related, Conserved_site:IPR017441:Protein kinase ATP binding, conserved site, Domain:IPR015742:Calcium/calmodulin-dependent protein kinase II isoform, Domain:IPR011009:Protein kinase-like, Active_site:IPR008271:Serine/threonine protein kinase, active site, Domain:IPR002290:Serine/threonine protein kinase, Domain:IPR001245:Tyrosine protein kinase, D…	Biological Process:protein amino acid phosphorylation, Molecular Function:ATP binding, Molecular Function:protein kinase activity, Biological Process:protein amino acid phosphorylation, Molecular Function:ATP binding, Molecular Function:protein kinase activity, Biological Process:protein amino acid phosphorylation, Molecular Function:protein serine/threonine kinase activity, Biological Process:pr…	NIL
Contig03224	0.79951	0.499426	2.27095	0.513791	1.58498	2.15148	3.53452	4.51608	Putative odorant receptor 67c OS=Drosophila melanogaster GN=Or67c PE=1 SV=2	NIL	NIL	NIL	1 strong transmembrane helices, total score : 529
Contig02725	0.778924	1.84648	3.5642	4.19042	0.678614	1.7339	2.97146	5.48778	Zinc finger protein ubi-d4 OS=Homo sapiens GN=DPF2 PE=1 SV=2	16-17	NIL	NIL	1 strong transmembrane helices, total score : 627
Contig03750	0.769204	1.61004	6.88602	1.99631	1.75127	4.74826	6.56564	3.39935	Envelope glycoprotein OS=Tomato spotted wilt virus (strain Regular2A) GN=M PE=3 SV=1	NIL	NIL	NIL	NIL
Contig00867	0.744274	0.659894	3.55797	6.25607	1.08828	1.07856	1.19767	2.17095	Leucine-rich repeat-containing protein 33 OS=Bos taurus GN=LRRC33 PE=2 SV=1	NIL	NIL	NIL	1 strong transmembrane helices, total score : 665
Contig00438	0.722899	0.339156	2.30601	0.808428	1.36553	1.33445	1.64983	3.31824	Severin OS=Dictyostelium discoideum GN=sevA PE=1 SV=1	NIL	Domain:IPR007123:Gelsolin region, Family:IPR007122:Gelsolin	Molecular Function:actin binding	NIL
Contig06238	0.69329	1.53953	4.27325	1.86961	1.28496	1.37979	1.49404	2.05303	TBC1 domain family member 25 OS=Homo sapiens GN=TBC1D25 PE=1 SV=1	NIL	NIL	NIL	NIL
Contig05308	0.67949	5.69727	1.3663	4.27265	0.950905	3.33475	2.11759	3.12833	Probable maltase H OS=Drosophila melanogaster GN=LvpH PE=2 SV=2	NIL	NIL	NIL	1 strong transmembrane helices, total score : 1962
Contig03636	0.673076	1.37856	3.85302	0.192016	1.39118	2.08161	2.78545	2.46955	DNA mismatch repair protein mutL OS=Thermoanaerobacter tengcongensis GN=mutL PE=3 SV=1	NIL	NIL	NIL	NIL
Contig00274	0.642342	0.783302	4.03844	0.654158	1.5479	2.83001	3.23035	3.73332	Dual specificity mitogen-activated protein kinase kinase 1 (Fragment) OS=Serinus canaria GN=MAP2K1 PE=2 SV=1	23-24	Domain:IPR017442:Serine/threonine protein kinase-related, Conserved_site:IPR017441:Protein kinase ATP binding, conserved site, Domain:IPR011009:Protein kinase-like, Domain:IPR000719:Protein kinase, core	Biological Process:protein amino acid phosphorylation, Molecular Function:ATP binding, Molecular Function:protein kinase activity, Biological Process:protein amino acid phosphorylation, Molecular Function:ATP binding, Molecular Function:protein kinase activity, Biological Process:protein amino acid phosphorylation, Molecular Function:ATP binding, Molecular Function:protein kinase activity	2 strong transmembrane helices, total score : 2571
Contig10090	0.634338	0.587707	8.52745	0.705148	1.13218	1.43368	2.55012	2.92869	Dual specificity protein phosphatase 10 OS=Mus musculus GN=Dusp10 PE=2 SV=1	NIL	Domain:IPR001763:Rhodanese-like, Domain:IPR000340:Protein-tyrosine phosphatase, dual specificity	Molecular Function:protein tyrosine/serine/threonine phosphatase activity, Biological Process:protein amino acid dephosphorylation	NIL
Contig09162	0.61119	0.383865	3.05104	2.94105	1.30681	0.892226	1.34418	2.32089	Protein GRINL1A OS=Rattus norvegicus GN=Grinl1a PE=1 SV=1	NIL	NIL	NIL	1 strong transmembrane helices, total score : 795
Contig14020	0.503957	0.195963	2.30922	0.22508	1.33087	2.13408	1.89658	2.68556	Protein ovo OS=Drosophila melanogaster GN=ovo PE=1 SV=2	NIL	NIL	NIL	NIL
Contig07541	0.503589	0.274339	2.59633	1.86566	1.61635	1.7144	2.74133	5.49751	Annexin A11 OS=Bos taurus GN=ANXA11 PE=1 SV=1	NIL	Family:IPR001464:Annexin	Molecular Function:calcium-dependent phospholipid binding, Molecular Function:calcium ion binding	NIL
Contig08595	0.499617	0.489864	1.1416	2.61709	2.52142	10.8833	5.29431	6.23308	Retrovirus-related Pol polyprotein LINE-1 OS=Mus musculus GN=Pol PE=2 SV=2	NIL	Domain:IPR015706:RNA-directed DNA polymerase (reverse transcriptase), related	NIL	NIL
Contig05439	0.463822	0.690112	2.05805	0.716175	0.505054	1.09701	1.43082	3.39866	Alanyl-tRNA synthetase OS=Buchnera aphidicola subsp. Baizongia pistaciae GN=alaS PE=3 SV=1	NIL	NIL	NIL	1 strong transmembrane helices, total score : 601
Contig00196	0.454299	0.416423	2.07161	0.687988	1.30417	2.49093	1.64813	4.17355	Plexin domain-containing protein 1 OS=Mus musculus GN=Plxdc1 PE=1 SV=1	NIL	NIL	NIL	1 strong transmembrane helices, total score : 2991
Up regulated Early and Later in Both Males and Females
Contig10624	1.37442	2.04995	0.47989	2.24864	1.26652	3.50144	3.90709	5.08919	Probable methyltransferase Y17G7B.18 OS=Caenorhabditis elegans GN=Y17G7B.18 PE=2 SV=1	NIL	Domain:IPR010675:Bicoid-interacting 3	NIL	2 strong transmembrane helices, total score : 1320
Contig00120	1.37349	2.05775	0.11198	2.74024	1.4787	5.38795	4.21937	6.05039	RNA-binding protein 4 OS=Oryctolagus cuniculus GN=RBM4 PE=2 SV=1	NIL	Family:IPR015466:RNA binding motif 4 - LARK, Domain:IPR012677:Nucleotide-binding, alpha-beta plait, Domain:IPR000504:RNA recognition motif, RNP-1	Molecular Function:nucleotide binding, Molecular Function:nucleic acid binding	1 strong transmembrane helices, total score : 569
Contig04548	1.29267	2.53018	1.20669	2.51998	1.07622	2.61546	2.58009	4.09657	Serine/threonine-protein phosphatase PP1-alpha catalytic subunit OS=Oryctolagus cuniculus GN=PPP1CA PE=1 SV=1	NIL	Domain:IPR006186:Serine/threonine-specific protein phosphatase and bis(5-nucleosyl)-tetraphosphatase, Domain:IPR004843:Metallophosphoesterase	Molecular Function:hydrolase activity, Molecular Function:hydrolase activity	NIL
Contig10276	1.26403	2.63098	0.320219	2.10255	1.32617	3.32586	2.92469	4.39565	ATP-dependent RNA helicase DDX3Y OS=Mus musculus GN=Ddx3y PE=1 SV=2	NIL	NIL	NIL	2 strong transmembrane helices, total score : 3175
Contig06312	1.20483	2.07191	0.70002	2.09412	0.916238	2.92205	2.99965	4.00157	Dual specificity protein kinase CLK1 OS=Mus musculus GN=Clk1 PE=1 SV=1	NIL	Domain:IPR017442:Serine/threonine protein kinase-related, Domain:IPR011009:Protein kinase-like, Active_site:IPR008271:Serine/threonine protein kinase, active site, Domain:IPR002290:Serine/threonine protein kinase, Domain:IPR000719:Protein kinase, core	Biological Process:protein amino acid phosphorylation, Molecular Function:ATP binding, Molecular Function:protein kinase activity, Biological Process:protein amino acid phosphorylation, Molecular Function:protein serine/threonine kinase activity, Biological Process:protein amino acid phosphorylation, Molecular Function:ATP binding, Molecular Function:protein serine/threonine kinase activity, Biol…	2 strong transmembrane helices, total score : 1740
Contig03692	0.885119	3.47563	27.129	2.15826	4.63291	44.7297	89.9038	57.4299	Early growth response protein 1 OS=Rattus norvegicus GN=Egr1 PE=1 SV=2	NIL	Domain:IPR015880:Zinc finger, C2H2-like, Domain:IPR013087:Zinc finger, C2H2-type/integrase, DNA-binding, Domain:IPR007087:Zinc finger, C2H2-type	Molecular Function:zinc ion binding, Cellular Component:intracellular, Molecular Function:nucleic acid binding, Molecular Function:zinc ion binding, Cellular Component:intracellular, Molecular Function:nucleic acid binding	2 strong transmembrane helices, total score : 1691
Contig05308	0.67949	5.69727	1.3663	4.27265	0.950905	3.33475	2.11759	3.12833	Probable maltase H OS=Drosophila melanogaster GN=LvpH PE=2 SV=2	NIL	NIL	NIL	1 strong transmembrane helices, total score : 1962
Down regulated Early in Both Males and Females
Contig08161	6.42587	0.263127	12.0663	17.9481	1.30114	0.431862	0.138838	0.198501	Uncharacterized protein ART2 OS=Saccharomyces cerevisiae GN=ART2 PE=2 SV=1	NIL	NIL	NIL	1 strong transmembrane helices, total score : 735
Contig08067	2.56251	0.44802	2.13584	2.20867	1.23586	0.268806	0.247135	0.285747	Uncharacterized protein SJCHGC09800 OS=Schistosoma japonicum GN=SJCHGC09800 PE=4 SV=1	25-26	NIL	NIL	3 strong transmembrane helices, total score : 3704
Contig14144	2.50973	5.70197	18.2067	21.6243	0.258734	1.31177	0.59253	1.14878	Immunogenic miracidial antigen 8I OS=Schistosoma japonicum GN=8I PE=2 SV=1	16-17	NIL	NIL	5 strong transmembrane helices, total score : 7135
Contig05042	2.48516	2.85962	5.94582	4.2026	0.394177	0.388739	0.0777323	0.128035	Gamma-crystallin M2 OS=Cyprinus carpio PE=2 SV=1	17-18	Domain:IPR011024:Gamma-crystallin related	NIL	2 strong transmembrane helices, total score : 2281
Contig01878	2.287	0.796049	3.88461	2.07302	0.525882	0.374583	0.453651	1.58125	NIL	NIL	NIL	NIL	NIL
Contig11689	2.14624	4.41267	16.2304	19.7729	0.292143	1.14105	0.563931	1.14102	Inward rectifier potassium channel 13 OS=Cavia porcellus GN=KCNJ13 PE=2 SV=1	NIL	NIL	NIL	NIL
Contig11690	2.13668	4.92647	15.1895	18.886	0.275507	1.0192	0.497502	1.10024	Probable arginyl-tRNA synthetase, mitochondrial OS=Mus musculus GN=Rars2 PE=2 SV=1	NIL	NIL	NIL	4 strong transmembrane helices, total score : 3987
Contig13294	2.12849	1.31304	4.50872	4.08408	0.873634	0.327701	0.221191	0.202177	NIL	NIL	NIL	NIL	NIL
Contig10546	1.90026	1.0335	1.98955	1.68586	0.790418	0.371266	0.333132	0.4397	Methionyl-tRNA synthetase OS=Thermoplasma volcanium GN=metG PE=3 SV=1	NIL	NIL	NIL	NIL
Contig07940	1.86977	2.25751	2.91596	1.481	0.834605	0.391816	0.146789	0.221719	UPF0506 protein SJCHGC02380 OS=Schistosoma japonicum GN=SJCHGC02380 PE=2 SV=1	21-22	Family:IPR009958:Conotoxin, alpha-type	Molecular Function:acetylcholine receptor inhibitor activity, Biological Process:pathogenesis, Cellular Component:extracellular region	1 strong transmembrane helices, total score : 1082
Contig08194	1.86966	6.12754	6.25881	2.50335	0.287453	0.9599	0.692424	0.707226	Uncharacterized protein SJCHGC06711 OS=Schistosoma japonicum GN=SJCHGC06711 PE=4 SV=1	NIL	Family:IPR012632:Scorpion calcine	Molecular Function:calcium channel inhibitor activity, Biological Process:pathogenesis, Cellular Component:extracellular region	1 strong transmembrane helices, total score : 532
Contig10982	1.85537	0.966016	6.97674	8.81296	0.443564	0.63666	0.459081	1.12278	Uncharacterized protein R561 OS=Acanthamoeba polyphaga mimivirus GN=MIMI_R561 PE=4 SV=1	NIL	NIL	NIL	1 strong transmembrane helices, total score : 678
Contig04185	1.8364	2.80416	2.13367	1.21188	0.181669	0.376195	0.01	0.01	Mitogen-activated protein kinase kinase kinase kinase 2 OS=Mus musculus GN=Map4k2 PE=1 SV=1	20-21	NIL	NIL	1 strong transmembrane helices, total score : 1412
Contig06861	1.83089	0.517421	1.72306	0.394972	0.293296	0.461054	0.072231	0.115173	Catechol-O-methyltransferase domain-containing protein 1 OS=Homo sapiens GN=COMTD1 PE=1 SV=1	NIL	Family:IPR002935:O-methyltransferase, family 3	Molecular Function:O-methyltransferase activity	NIL
Contig03902	1.78825	1.66257	2.46992	2.46726	0.696889	0.457871	0.216349	0.207781	40S ribosomal protein S29 OS=Spodoptera frugiperda GN=RpS29 PE=3 SV=1	NIL	Family:IPR001209:Ribosomal protein S14	Biological Process:translation, Cellular Component:ribosome, Cellular Component:intracellular, Molecular Function:structural constituent of ribosome	NIL
Contig10844	1.76816	1.68364	4.43267	3.01596	0.621676	0.252292	0.123956	0.144941	Uncharacterized protein BB_0173 OS=Borrelia burgdorferi GN=BB_0173 PE=4 SV=1	NIL	NIL	NIL	3 strong transmembrane helices, total score : 2423
Contig05628	1.74726	2.26207	1.93645	0.776512	0.180126	0.3104	0.0157799	0.0191763	Probable fucosyltransferase 8 OS=Arabidopsis thaliana GN=FUT8 PE=2 SV=1	NIL	NIL	NIL	1 strong transmembrane helices, total score : 543
Contig11163	1.744	2.30975	3.13441	2.77444	0.713148	0.386058	0.193254	0.182508	Uncharacterized protein C18orf32 homolog OS=Mus musculus PE=2 SV=1	NIL	NIL	NIL	1 strong transmembrane helices, total score : 1808
Contig05936	1.7435	1.73011	3.9975	1.75283	0.660993	0.358019	0.213434	0.20127	NADH dehydrogenase [ubiquinone] 1 alpha subcomplex subunit 2 OS=Pongo abelii GN=NDUFA2 PE=3 SV=3	NIL	Domain:IPR007741:Mitochondrial ribosome	NIL	NIL
Contig10967	1.72162	2.99036	3.35385	3.06458	0.786894	0.352539	0.193781	0.186998	Probable G-protein coupled receptor 85 OS=Mus musculus GN=Gpr85 PE=2 SV=1	NIL	NIL	NIL	1 strong transmembrane helices, total score : 1539
Contig08870	1.72012	3.27517	11.7774	9.36872	0.705969	0.497697	1.20871	0.98141	Hypermethylated in cancer 1 protein OS=Mus musculus GN=Hic1 PE=1 SV=2	24-25	NIL	NIL	2 strong transmembrane helices, total score : 2954
Contig01911	1.69811	1.35694	2.06414	1.08345	0.638242	0.479076	0.272581	0.378672	Large cysteine-rich periplasmic protein omcB, serovars L1/L2/L3 isoform 1 OS=Chlamydia trachomatis GN=omcB PE=1 SV=1	NIL	NIL	NIL	1 strong transmembrane helices, total score : 615
Contig02872	1.69425	0.906925	1.96022	0.782051	0.823195	0.458546	0.22768	0.202672	Centromere protein S OS=Homo sapiens GN=APITD1 PE=1 SV=1	NIL	Domain:IPR009072:Histone-fold	Molecular Function:DNA binding	1 strong transmembrane helices, total score : 2408
Contig07992	1.69012	0.733678	4.31274	2.20815	0.792969	0.319461	0.297842	0.329968	Potassium channel toxin gamma-KTx 2.1 OS=Buthus eupeus PE=1 SV=1	NIL	NIL	NIL	1 strong transmembrane helices, total score : 1758
Contig08290	1.68173	1.57298	3.7369	4.61387	0.714055	0.349087	0.201619	0.2421	Ribosome-recycling factor OS=Synechococcus sp. (strain CC9311) GN=frr PE=3 SV=1	NIL	NIL	NIL	2 strong transmembrane helices, total score : 2112
Contig13884	1.67481	1.18853	2.51755	1.37251	0.628606	0.339231	0.190474	0.19868	Vacuolar protein sorting-associated protein 52 homolog OS=Mus musculus GN=Vps52 PE=2 SV=1	NIL	NIL	NIL	1 strong transmembrane helices, total score : 522
Contig00919	1.67175	1.22815	2.91004	1.7001	0.773296	0.420117	0.245451	0.260265	Ferrous iron transport protein B OS=Leptospira interrogans serogroup Icterohaemorrhagiae serovar copenhageni GN=feoB PE=3 SV=1	29-30	NIL	NIL	2 strong transmembrane helices, total score : 2725
Contig11612	1.66186	2.55731	3.81753	1.69264	1.02091	0.419515	0.264729	0.254101	NADH-ubiquinone oxidoreductase chain 4 OS=Homo sapiens GN=MT-ND4 PE=1 SV=1	NIL	NIL	NIL	5 strong transmembrane helices, total score : 6439
PCC258	1.65872	2.12404	2.0066	3.60251	0.530583	0.430941	0.257144	0.250932	Schistosoma japonicum mitochondrion coding region, complete sequence / cytochrome c oxidase 3 [Schistosoma japonicum]
Contig07939	1.65166	2.08837	2.34941	2.08058	0.75727	0.452654	0.222116	0.232025	60S ribosomal protein L36 OS=Pongo abelii GN=RPL36 PE=3 SV=3	NIL	Family:IPR000509:Ribosomal protein L36e	Biological Process:translation, Cellular Component:ribosome, Cellular Component:intracellular, Molecular Function:structural constituent of ribosome	NIL
Contig04593	1.65066	1.87044	2.90271	1.89879	0.819607	0.430242	0.235078	0.230902	Autophagy-related protein 3 OS=Xenopus laevis GN=atg3 PE=2 SV=1	NIL	Domain:IPR007135:Autophagocytosis associated protein, C-terminal, Domain:IPR007134:Autophagocytosis associated protein, N-terminal	NIL	1 strong transmembrane helices, total score : 564
Contig06504	1.64319	1.52921	3.58784	2.38363	0.715819	0.433905	0.22757	0.203201	U6 snRNA-associated Sm-like protein LSm2 OS=Homo sapiens GN=LSM2 PE=1 SV=1	13-14	Domain:IPR010920:Like-Sm ribonucleoprotein-related, core, Family:IPR006649:Like-Sm ribonucleoprotein, eukaryotic and archaea-type, core, Family:IPR001163:Like-Sm ribonucleoprotein, core	Cellular Component:ribonucleoprotein complex, Biological Process:mRNA metabolic process, Cellular Component:ribonucleoprotein complex, Biological Process:mRNA metabolic process	1 strong transmembrane helices, total score : 524
Contig11403	1.64003	2.23061	4.01651	1.84584	0.717241	0.389373	0.204281	0.206872	Cytochrome b-c1 complex subunit 10 OS=Homo sapiens GN=UQCR PE=2 SV=1	NIL	Family:IPR015089:Ubiquinol-cytochrome C reductase complex, 6.4kD protein	Cellular Component:mitochondrial membrane, Molecular Function:electron carrier activity, Molecular Function:ubiquinol-cytochrome-c reductase activity	2 strong transmembrane helices, total score : 2416
Contig03153	1.63515	0.520438	2.83521	1.87184	0.511855	0.470719	0.181617	0.593638	Ribonuclease 1 OS=Arabidopsis thaliana GN=RNS1 PE=1 SV=1	16-17	Family:IPR001568:Ribonuclease T2	Molecular Function:endoribonuclease activity, Molecular Function:RNA binding	1 strong transmembrane helices, total score : 1480
Contig07433	1.63295	0.853517	2.8	3.71036	0.79115	0.440573	0.272279	0.25776	Transmembrane protein 170A OS=Xenopus laevis GN=tmem170a PE=2 SV=1	NIL	NIL	NIL	3 strong transmembrane helices, total score : 4729
Contig13284	1.62511	1.04772	3.80952	3.38432	0.661451	0.380335	0.227063	0.246692	Ubiquitin-fold modifier 1 OS=Xenopus laevis GN=ufm1 PE=3 SV=1	NIL	Family:IPR005375:Ubiquitin-like, Ufm1, Domain:IPR001841:Zinc finger, RING-type	Molecular Function:zinc ion binding, Molecular Function:protein binding	2 strong transmembrane helices, total score : 1609
Contig10998	1.62456	2.0138	3.69304	2.32709	0.802131	0.361877	0.194927	0.203275	Type III pantothenate kinase OS=Bacillus cereus (strain ATCC 14579 / DSM 31) GN=coaX PE=3 SV=1	NIL	Family:IPR004204:Cytochrome c oxidase subunit VIc	Biological Process:electron transport, Molecular Function:cytochrome-c oxidase activity	1 strong transmembrane helices, total score : 1934
Contig11114	1.62252	2.27506	3.02676	2.43201	0.671997	0.298831	0.154551	0.150988	LSM domain-containing protein 1-B OS=Xenopus laevis GN=lsmd1-B PE=3 SV=1	NIL	Domain:IPR010920:Like-Sm ribonucleoprotein-related, core	NIL	NIL
Contig00001	1.611	2.08692	3.34948	3.46012	0.488417	0.320822	0.153154	0.156622	Histone H2B OS=Drosophila teissieri GN=His2B PE=3 SV=3	NIL	Domain:IPR009072:Histone-fold, Domain:IPR007125:Histone core, Family:IPR000558:Histone H2B	Molecular Function:DNA binding, Molecular Function:DNA binding, Biological Process:nucleosome assembly, Cellular Component:nucleus, Molecular Function:DNA binding, Cellular Component:nucleosome	1 strong transmembrane helices, total score : 935
Contig11642	1.60756	1.76999	5.88041	8.41691	0.772783	0.358413	0.350093	0.497618	Protein-export protein secB 2 OS=Francisella tularensis subsp. tularensis (strain WY96-3418) GN=secB2 PE=3 SV=1	NIL	NIL	NIL	1 strong transmembrane helices, total score : 1387
Contig09374	1.6041	1.71684	2.36029	1.89189	0.699217	0.386708	0.205687	0.213599	Methicillin resistance mecR1 protein OS=Staphylococcus epidermidis GN=mecR1 PE=3 SV=1	NIL	NIL	NIL	1 strong transmembrane helices, total score : 1092
Contig04345	1.60244	2.21095	2.63706	2.6395	0.522682	0.443887	0.195859	0.175137	UPF0197 transmembrane protein C11orf10 homolog OS=Mus musculus PE=2 SV=1	NIL	Family:IPR007915:Protein of unknown function UPF0197	NIL	3 strong transmembrane helices, total score : 5613
Contig06264	1.60218	0.859692	2.62433	1.65568	0.675777	0.357495	0.190352	0.187762	Acyl carrier protein, mitochondrial OS=Pongo abelii GN=NDUFAB1 PE=2 SV=1	NIL	Domain:IPR009081:Acyl carrier protein-like, Domain:IPR006163:Phosphopantetheine-binding, Family:IPR003231:Acyl carrier protein (ACP)	Molecular Function:cofactor binding, Biological Process:fatty acid biosynthetic process, Molecular Function:acyl carrier activity	NIL
Contig13332	1.5997	0.895488	3.19626	3.02131	0.76901	0.475849	0.234042	0.320267	Uncharacterized protein C5orf49 OS=Homo sapiens GN=C5orf49 PE=2 SV=1	28-29	NIL	NIL	3 strong transmembrane helices, total score : 2392
Contig12600	1.59594	1.14727	3.09151	2.907	0.752874	0.436907	0.254026	0.320873	Splicing factor 3B subunit 5 OS=Homo sapiens GN=SF3B5 PE=1 SV=1	NIL	Family:IPR009846:Splicing factor 3B subunit 5/RDS3 complex subunit 10	NIL	1 strong transmembrane helices, total score : 1147
Contig08058	1.59235	2.07946	3.29696	2.14659	0.749136	0.45045	0.236726	0.246181	Galanin receptor type 1 OS=Rattus norvegicus GN=Galr1 PE=2 SV=1	NIL	NIL	NIL	1 strong transmembrane helices, total score : 1690
Contig03681	1.58288	1.57285	3.07286	2.63408	0.714334	0.417915	0.239998	0.284709	Protein CutA OS=Mus musculus GN=Cuta PE=2 SV=3	NIL	Domain:IPR011322:Nitrogen regulatory PII-like, alpha/beta, Family:IPR004323:Divalent ion tolerance protein, CutA1	Biological Process:response to metal ion	3 strong transmembrane helices, total score : 4002
Contig03508	1.58282	1.74884	2.78483	2.18878	0.726602	0.394302	0.205232	0.21159	Cytochrome b-c1 complex subunit 6, mitochondrial OS=Macaca fascicularis GN=UQCRH PE=3 SV=1	NIL	Family:IPR003422:Ubiquinol-cytochrome C reductase hinge	Molecular Function:ubiquinol-cytochrome-c reductase activity	NIL
Contig10224	1.57888	1.15964	2.88269	4.47547	0.606372	0.400895	0.305337	0.466065	Bicarbonate transport ATP-binding protein cmpC OS=Synechococcus sp. (strain ATCC 27144 / PCC 6301 / SAUG 1402/1) GN=cmpC PE=2 SV=1	35-36	NIL	NIL	2 strong transmembrane helices, total score : 2380
Contig01796	1.57735	1.26591	2.18561	0.953687	0.750849	0.457306	0.265358	0.218522	39S ribosomal protein L12, mitochondrial OS=Bos taurus GN=MRPL12 PE=1 SV=1	NIL	Family:IPR015607:Ribosomal protein L12, mitochondrial, Domain:IPR014719:Ribosomal protein L7/L12, C-terminal/adaptor protein ClpS-like, Domain:IPR013823:Ribosomal protein L7/L12, C-terminal	Biological Process:translation, Cellular Component:ribosome, Cellular Component:intracellular, Molecular Function:structural constituent of ribosome	NIL
Contig09746	1.57494	1.78977	2.86292	2.48781	0.715904	0.471053	0.264333	0.281544	Suppressor of G2 allele of SKP1 homolog OS=Bos taurus GN=SUGT1 PE=2 SV=1	NIL	Domain:IPR017447:CS, Domain:IPR008978:HSP20-like chaperone, Domain:IPR007052:CS domain	NIL	2 strong transmembrane helices, total score : 2078
Contig09263	1.57407	1.74186	2.35356	1.23779	0.651301	0.413936	0.200626	0.172974	60S ribosomal protein L29 OS=Mus musculus GN=Rpl29 PE=2 SV=2	NIL	Family:IPR002673:Ribosomal protein L29e	Biological Process:translation, Cellular Component:ribosome, Cellular Component:intracellular, Molecular Function:structural constituent of ribosome	NIL
Contig04610	1.57305	2.61211	5.83337	4.1249	0.705904	0.36254	0.188235	0.206864	Cytochrome c oxidase copper chaperone OS=Mus musculus GN=Cox17 PE=2 SV=2	NIL	Family:IPR007745:Cytochrome C oxidase copper chaperone	Molecular Function:copper chaperone activity, Biological Process:copper ion transport, Cellular Component:mitochondrial intermembrane space, Molecular Function:copper ion binding	1 strong transmembrane helices, total score : 918
Contig07833	1.57239	1.80914	2.5888	2.09577	0.716894	0.433744	0.207788	0.223867	NHP2-like protein 1 OS=Xenopus laevis GN=nhp2l1 PE=2 SV=1	NIL	Family:IPR004038:Ribosomal protein L7Ae/L30e/S12e/Gadd45, Family:IPR004037:Ribosomal protein L7Ae, Family:IPR002415:High mobility group-like nuclear protein	Biological Process:ribosome biogenesis and assembly, Cellular Component:ribonucleoprotein complex	NIL
Contig09561	1.55278	1.5543	2.30204	1.74784	0.530946	0.39408	0.16624	0.266351	UPF0443 protein C11orf75 homolog OS=Mus musculus GN=Fn5 PE=2 SV=2	NIL	NIL	NIL	2 strong transmembrane helices, total score : 3187
Contig10245	1.55238	1.0832	3.28106	2.08262	0.642102	0.370402	0.176405	0.162545	NIL	NIL	NIL	NIL	NIL
Contig06393	1.5494	2.23009	5.65969	2.21838	0.858429	0.440423	0.236122	0.261051	Meiosis expressed gene 1 protein homolog OS=Nematostella vectensis GN=v1g237368 PE=3 SV=1	NIL	NIL	NIL	NIL
Contig01783	1.54611	1.31224	2.99864	2.09075	0.702334	0.377011	0.203113	0.245611	39S ribosomal protein L55, mitochondrial OS=Mus musculus GN=Mrpl55 PE=2 SV=1	NIL	NIL	NIL	1 strong transmembrane helices, total score : 1011
Contig00387	1.54586	1.99252	2.42707	1.58075	0.676013	0.399108	0.194578	0.207125	60S ribosomal protein L35a OS=Mus musculus GN=Rpl35a PE=2 SV=2	NIL	Family:IPR001780:Ribosomal protein L35Ae	Biological Process:translation, Cellular Component:ribosome, Cellular Component:intracellular, Molecular Function:structural constituent of ribosome	NIL
Contig08296	1.54514	1.37442	2.85003	1.64267	0.701616	0.396915	0.214786	0.201573	Cytochrome c oxidase polypeptide VIb OS=Schizosaccharomyces pombe GN=cox12 PE=2 SV=1	NIL	Family:IPR003213:Cytochrome c oxidase, subunit VIb	Biological Process:electron transport, Cellular Component:mitochondrion, Molecular Function:cytochrome-c oxidase activity	NIL
Contig02991	1.54435	1.46073	2.78106	2.46826	0.662211	0.347377	0.166443	0.167609	Immediate early response 3-interacting protein 1 OS=Xenopus laevis GN=ier3ip1 PE=3 SV=1	20-21	Family:IPR013880:Yos1-like	NIL	2 strong transmembrane helices, total score : 3081
Contig04985	1.54435	2.05418	4.05933	4.26563	0.648902	0.400266	0.201131	0.269299	Mitochondrial import inner membrane translocase subunit Tim16 OS=Mus musculus GN=Timm16 PE=2 SV=1	NIL	Family:IPR015909:Protein Transporter, Pam16/TIM14, Family:IPR005341:Protein Transporter, Pam16	NIL	1 strong transmembrane helices, total score : 1316
Contig04785	1.54207	1.11509	2.31528	2.86892	0.73759	0.362701	0.17184	0.179905	Probable small nuclear ribonucleoprotein G OS=Caenorhabditis elegans GN=snr-7 PE=2 SV=1	NIL	Domain:IPR010920:Like-Sm ribonucleoprotein-related, core, Family:IPR006649:Like-Sm ribonucleoprotein, eukaryotic and archaea-type, core, Family:IPR001163:Like-Sm ribonucleoprotein, core	Cellular Component:ribonucleoprotein complex, Biological Process:mRNA metabolic process, Cellular Component:ribonucleoprotein complex, Biological Process:mRNA metabolic process	NIL
Contig03962	1.53996	1.99577	2.16931	2.14903	0.728568	0.449261	0.216832	0.228411	60S ribosomal protein L37 OS=Emericella nidulans GN=rpl37 PE=3 SV=1	NIL	Domain:IPR011332:Ribosomal protein, zinc-binding, Domain:IPR011331:Ribosomal protein L37ae/L37e, core, Family:IPR001569:Ribosomal protein L37e	Biological Process:translation, Cellular Component:ribosome, Cellular Component:intracellular, Molecular Function:structural constituent of ribosome, Biological Process:translation, Cellular Component:ribosome, Cellular Component:intracellular, Molecular Function:structural constituent of ribosome, Biological Process:translation, Cellular Component:ribosome, Cellular Component:intracellular, Mole…	NIL
Contig09398	1.53175	1.25182	2.88935	2.30983	0.614328	0.31359	0.159173	0.19204	28S ribosomal protein S21, mitochondrial OS=Bos taurus GN=MRPS21 PE=1 SV=3	NIL	Family:IPR001911:Ribosomal protein S21	Biological Process:translation, Cellular Component:ribosome, Cellular Component:intracellular, Molecular Function:structural constituent of ribosome	NIL
Contig08048	1.53118	1.74082	2.34662	1.30258	0.718854	0.475484	0.277774	0.290266	Replication protein A 14 kDa subunit OS=Homo sapiens GN=RPA3 PE=1 SV=1	NIL	Domain:IPR016027:Nucleic acid-binding, OB-fold-like, Family:IPR013970:Replication factor A protein 3, Domain:IPR012340:Nucleic acid-binding, OB-fold	NIL	1 strong transmembrane helices, total score : 781
Contig09522	1.52996	1.00135	3.12356	2.94861	0.670838	0.305351	0.147565	0.155633	DNA-directed RNA polymerases I, II, and III subunit RPABC4 OS=Homo sapiens GN=POLR2K PE=2 SV=1	NIL	Domain:IPR006591:RNA polymerase Rbp10	Biological Process:transcription, Molecular Function:DNA-directed RNA polymerase activity, Molecular Function:DNA binding	2 strong transmembrane helices, total score : 2283
Contig08208	1.5297	0.764908	1.97349	1.65459	0.700604	0.389014	0.229891	0.270836	Putative helicase R592 OS=Acanthamoeba polyphaga mimivirus GN=MIMI_R592 PE=4 SV=1	NIL	NIL	NIL	1 strong transmembrane helices, total score : 1000
Contig01325	1.52703	1.60981	3.26394	2.64418	0.777278	0.476981	0.297039	0.34313	Signal recognition particle 19 kDa protein OS=Pongo abelii GN=SRP19 PE=2 SV=2	NIL	Family:IPR002778:Signal recognition particle, SRP19 subunit	Cellular Component:signal recognition particle, Molecular Function:7S RNA binding, Biological Process:SRP-dependent cotranslational protein targeting to membrane	1 strong transmembrane helices, total score : 523
Contig05960	1.52313	0.991856	1.95744	2.48139	0.859757	0.461357	0.193396	0.145532	Putative homeodomain transcription factor 2 OS=Homo sapiens GN=PHTF2 PE=2 SV=2	19-20	NIL	NIL	1 strong transmembrane helices, total score : 1088
Contig10981	1.52248	1.95652	3.70982	1.46498	0.705643	0.344351	0.175033	0.191569	Triosephosphate isomerase OS=Dictyostelium discoideum GN=tpiA PE=3 SV=1	NIL	NIL	NIL	2 strong transmembrane helices, total score : 3139
Contig04285	1.52029	0.95542	2.42439	1.32701	0.708921	0.280513	0.192798	0.201466	NADH dehydrogenase [ubiquinone] 1 beta subcomplex subunit 2, mitochondrial OS=Pan troglodytes GN=NDUFB2 PE=3 SV=1	NIL	NIL	NIL	1 strong transmembrane helices, total score : 1325
Contig03993	1.5182	2.43982	2.43215	2.60498	0.719361	0.412295	0.20158	0.234832	60S ribosomal protein L35 OS=Mus musculus GN=Rpl35 PE=2 SV=1	NIL	Family:IPR001854:Ribosomal protein L29	Biological Process:translation, Cellular Component:ribosome, Cellular Component:intracellular, Molecular Function:structural constituent of ribosome	NIL
Contig08561	1.51561	1.03285	3.95202	3.68557	0.673015	0.452795	0.376971	0.628805	NIL	NIL	NIL	NIL	NIL
Contig03870	1.51073	0.681026	1.93349	2.19836	0.650421	0.333614	0.181192	0.214288	Enhancer of rudimentary homolog OS=Echinococcus multilocularis GN=ERH PE=3 SV=1	NIL	Family:IPR000781:Enhancer of rudimentary	NIL	NIL
Contig09418	1.50757	2.46436	2.27611	2.20846	0.652297	0.463816	0.260008	0.319052	28S ribosomal protein S11, mitochondrial OS=Bos taurus GN=MRPS11 PE=1 SV=2	NIL	Family:IPR001971:Ribosomal protein S11	Biological Process:translation, Cellular Component:ribosome, Cellular Component:intracellular, Molecular Function:structural constituent of ribosome	NIL
Contig09806	1.50314	1.42005	3.31891	2.63703	0.616502	0.319676	0.18025	0.178142	NADH-quinone oxidoreductase subunit G OS=Buchnera aphidicola subsp. Schizaphis graminum GN=nuoG PE=3 SV=1	NIL	NIL	NIL	NIL
Contig03156	1.4983	1.61046	2.30169	1.94317	0.819039	0.491032	0.297289	0.309639	Protein lin-52 homolog OS=Oncorhynchus mykiss GN=lin52 PE=2 SV=1	NIL	NIL	NIL	1 strong transmembrane helices, total score : 1220
Contig04397	1.49468	1.70134	2.71688	2.09769	0.797825	0.426927	0.239351	0.240338	NADH dehydrogenase [ubiquinone] 1 beta subcomplex subunit 7 OS=Gorilla gorilla gorilla GN=NDUFB7 PE=2 SV=3	NIL	Family:IPR008698:NADH-ubiquinone oxidoreductase B18 subunit	Biological Process:electron transport, Cellular Component:mitochondrion, Molecular Function:NADH dehydrogenase activity	NIL
Contig13411	1.49315	0.95857	3.53151	3.66478	0.39274	0.22871	0.107118	0.111395	Ataxin-2 OS=Homo sapiens GN=ATXN2 PE=1 SV=2	NIL	NIL	NIL	1 strong transmembrane helices, total score : 1815
Contig02933	1.49135	1.65239	2.38921	1.29	0.770047	0.457218	0.267742	0.306204	NADH dehydrogenase [ubiquinone] iron-sulfur protein 6, mitochondrial OS=Pongo abelii GN=NDUFS6 PE=2 SV=1	NIL	NIL	NIL	NIL
Contig04013	1.48765	2.53245	2.57107	1.14257	0.803863	0.487632	0.265135	0.248297	NADH dehydrogenase [ubiquinone] 1 beta subcomplex subunit 6 OS=Mus musculus GN=Ndufb6 PE=2 SV=3	NIL	NIL	NIL	2 strong transmembrane helices, total score : 2131
Contig09310	1.48756	1.47054	2.95597	2.06499	0.66911	0.35145	0.167536	0.196361	Mediator of RNA polymerase II transcription subunit 11 OS=Drosophila melanogaster GN=MED11 PE=1 SV=1	NIL	NIL	NIL	NIL
Contig02806	1.48295	0.909044	2.25029	1.20662	0.66987	0.443253	0.224974	0.288062	Protein FAM136A OS=Mus musculus GN=Fam136a PE=1 SV=1	NIL	Family:IPR008560:Protein of unknown function DUF842, eukaryotic	NIL	NIL
Contig04721	1.48272	1.40211	3.16761	2.27107	0.737069	0.481385	0.321893	0.344225	Mediator of RNA polymerase II transcription subunit 28 OS=Mus musculus GN=Med28 PE=1 SV=2	NIL	NIL	NIL	2 strong transmembrane helices, total score : 1915
Contig04769	1.48261	1.61116	2.90121	2.57517	0.812214	0.435329	0.260357	0.276948	Putative ATP synthase subunit f, mitochondrial OS=Caenorhabditis elegans GN=R53.4 PE=2 SV=1	NIL	NIL	NIL	1 strong transmembrane helices, total score : 671
Contig06644	1.48012	1.9225	2.69814	1.9435	0.72943	0.457457	0.209056	0.205517	DNA-directed RNA polymerases I, II, and III subunit RPABC5 OS=Caenorhabditis elegans GN=Y37E3.3 PE=2 SV=1	NIL	Domain:IPR012287:Homeodomain-related, Family:IPR000268:RNA polymerases, N/8 Kd subunits	Biological Process:regulation of transcription, Molecular Function:DNA binding, Biological Process:transcription, Molecular Function:DNA-directed RNA polymerase activity	NIL
Contig08528	1.4768	1.46717	2.63844	2.54883	0.759084	0.48007	0.279437	0.402708	Pro-apoptotic serine protease NMA111 OS=Candida glabrata GN=NMA111 PE=3 SV=1	NIL	NIL	NIL	2 strong transmembrane helices, total score : 1083
Contig10383	1.47194	1.05771	3.30915	3.41508	0.753051	0.394993	0.239188	0.305643	Probable phospholipid-transporting ATPase DNF3 OS=Saccharomyces cerevisiae GN=DNF3 PE=1 SV=1	NIL	Family:IPR000473:Ribosomal protein L36	Biological Process:translation, Cellular Component:ribosome, Cellular Component:intracellular, Molecular Function:structural constituent of ribosome	1 strong transmembrane helices, total score : 1113
Contig11062	1.47128	1.32881	3.24817	2.37122	0.765684	0.404076	0.224049	0.2183	SCO2-like protein RP031 OS=Rickettsia prowazekii GN=RP031 PE=3 SV=1	NIL	NIL	NIL	2 strong transmembrane helices, total score : 2656
Contig05176	1.4709	1.56162	4.62744	3.97198	0.776149	0.398617	0.271264	0.253991	V-type proton ATPase subunit e OS=Caenorhabditis elegans GN=vha-17 PE=2 SV=2	28-29	Family:IPR008389:ATPase, V0 complex, subunit E	Cellular Component:proton-transporting two-sector ATPase complex, Cellular Component:integral to membrane, Biological Process:ATP hydrolysis coupled proton transport, Molecular Function:ATP binding	3 strong transmembrane helices, total score : 5349
Contig09321	1.47077	0.661318	1.86583	1.71983	0.773223	0.442606	0.204579	0.263044	NIL	NIL	NIL	NIL	NIL
Contig08303	1.46787	2.46058	3.90512	2.42668	0.740173	0.387985	0.211441	0.204373	Cytochrome b-c1 complex subunit 10 OS=Homo sapiens GN=UQCR PE=2 SV=1	NIL	Family:IPR015089:Ubiquinol-cytochrome C reductase complex, 6.4kD protein	Cellular Component:mitochondrial membrane, Molecular Function:electron carrier activity, Molecular Function:ubiquinol-cytochrome-c reductase activity	1 strong transmembrane helices, total score : 1529
Contig00460	1.46019	1.58116	1.5696	2.22776	0.181511	0.540823	0.0539351	0.0677486	Small nuclear ribonucleoprotein Sm D1 OS=Macaca fascicularis GN=SNRPD1 PE=3 SV=1	NIL	Domain:IPR010920:Like-Sm ribonucleoprotein-related, core, Conserved_site:IPR010916:TonB box, conserved site, Family:IPR006649:Like-Sm ribonucleoprotein, eukaryotic and archaea-type, core, Family:IPR001163:Like-Sm ribonucleoprotein, core	Cellular Component:ribonucleoprotein complex, Biological Process:mRNA metabolic process, Cellular Component:ribonucleoprotein complex, Biological Process:mRNA metabolic process	NIL
Contig08293	1.45846	1.33287	2.74421	0.987399	0.602714	0.303853	0.187772	0.180815	Uncharacterized ATP-dependent helicase C25A8.01c OS=Schizosaccharomyces pombe GN=SPAC25A8.01c PE=1 SV=1	NIL	NIL	NIL	1 strong transmembrane helices, total score : 2380
Contig03907	1.45814	1.08184	1.77797	1.66691	0.795384	0.469551	0.224587	0.23828	26S proteasome non-ATPase regulatory subunit 9 OS=Rattus norvegicus GN=Psmd9 PE=1 SV=1	NIL	Domain:IPR001478:PDZ/DHR/GLGF	Molecular Function:protein binding	1 strong transmembrane helices, total score : 610
Contig10812	1.45741	1.39734	3.34032	3.76646	0.729101	0.405341	0.160504	0.142894	Phosphoribosyl-AMP cyclohydrolase OS=Azoarcus sp. (strain BH72) GN=hisI PE=3 SV=1	NIL	NIL	NIL	1 strong transmembrane helices, total score : 548
Contig03706	1.45197	2.01917	3.25909	2.53562	0.640011	0.406522	0.182781	0.210674	Protein transport protein Sec61 subunit beta OS=Homo sapiens GN=SEC61B PE=1 SV=2	NIL	Family:IPR005609:Preprotein translocase Sec, Sec61-beta subunit	NIL	1 strong transmembrane helices, total score : 2542
Contig06943	1.45068	1.37174	2.59259	1.84044	0.792114	0.475245	0.300624	0.330892	NADH dehydrogenase [ubiquinone] 1 alpha subcomplex subunit 12 OS=Mus musculus GN=Ndufa12 PE=1 SV=2	NIL	Family:IPR007763:NADH:ubiquinone oxidoreductase 17.2 kD subunit	Cellular Component:membrane, Molecular Function:electron carrier activity, Biological Process:electron transport	NIL
Contig04246	1.45017	2.29026	2.95663	2.01068	0.967764	0.497292	0.276547	0.366763	Protein HIRA OS=Zea mays PE=1 SV=1	NIL	NIL	NIL	NIL
Contig04393	1.44875	1.43685	2.86137	2.05956	0.80625	0.46517	0.271954	0.313887	Endothelial differentiation-related factor 1 OS=Bos taurus GN=EDF1 PE=2 SV=1	NIL	Domain:IPR013729:Multiprotein bridging factor 1, N-terminal, Domain:IPR010982:Lambda repressor-like, DNA-binding, Domain:IPR001387:Helix-turn-helix type 3	Molecular Function:DNA binding, Molecular Function:sequence-specific DNA binding	NIL
Contig07429	1.44676	1.87585	2.16772	1.67613	0.743441	0.430912	0.251707	0.284734	40S ribosomal protein S13 OS=Mus musculus GN=Rps13 PE=1 SV=2	NIL	Domain:IPR012606:Ribosomal protein S13/S15, N-terminal, Domain:IPR009068:S15/NS1, RNA-binding, Family:IPR000589:Ribosomal protein S15	Biological Process:translation, Cellular Component:ribosome, Molecular Function:structural constituent of ribosome, Biological Process:translation, Cellular Component:ribosome, Cellular Component:intracellular, Molecular Function:structural constituent of ribosome	1 strong transmembrane helices, total score : 1253
Contig03303	1.44602	1.75196	2.50316	1.97311	0.649123	0.398102	0.191312	0.215224	Small nuclear ribonucleoprotein Sm D3 OS=Xenopus laevis GN=snrpd3 PE=2 SV=1	NIL	Domain:IPR010920:Like-Sm ribonucleoprotein-related, core, Family:IPR006649:Like-Sm ribonucleoprotein, eukaryotic and archaea-type, core, Family:IPR001163:Like-Sm ribonucleoprotein, core	Cellular Component:ribonucleoprotein complex, Biological Process:mRNA metabolic process, Cellular Component:ribonucleoprotein complex, Biological Process:mRNA metabolic process	1 strong transmembrane helices, total score : 657
Contig14137	1.4431	2.12436	2.72486	3.32293	0.784824	0.413015	0.19482	0.186724	Up-regulated during skeletal muscle growth protein 5 OS=Mus musculus GN=Usmg5 PE=1 SV=1	NIL	Family:IPR009125:DAPIT	NIL	3 strong transmembrane helices, total score : 2515
Contig10682	1.44025	0.961033	3.26699	2.57165	0.809816	0.397921	0.280191	0.244834	Ankyrin repeat and SOCS box protein 16 OS=Mus musculus GN=Asb16 PE=2 SV=1	NIL	NIL	NIL	1 strong transmembrane helices, total score : 973
Contig06530	1.4385	1.1407	2.12886	1.25764	0.665907	0.363486	0.185487	0.20836	CDK-activating kinase assembly factor MAT1 OS=Mus musculus GN=Mnat1 PE=2 SV=2	NIL	NIL	NIL	NIL
Contig04549	1.43535	0.999248	2.42379	1.46826	0.690059	0.414546	0.204052	0.203186	Ubiquitin-like protein 5 OS=Psammomys obesus GN=UBL5 PE=3 SV=1	NIL	Domain:IPR000626:Ubiquitin	Biological Process:protein modification process	3 strong transmembrane helices, total score : 3496
Contig04853	1.43447	1.2433	1.90601	0.98417	0.729304	0.495984	0.283969	0.274569	UPF0534 protein C4orf43 homolog OS=Bos taurus PE=2 SV=1	NIL	NIL	NIL	NIL
Contig04778	1.4344	1.71027	2.14682	0.973519	0.717639	0.471068	0.252847	0.251511	Mitochondrial import inner membrane translocase subunit Tim23 OS=Xenopus laevis GN=timm23 PE=2 SV=1	19-20	Family:IPR003397:Mitochondrial import inner membrane translocase, subunit Tim17/22	Biological Process:protein transport, Molecular Function:protein transporter activity, Cellular Component:mitochondrial inner membrane	4 strong transmembrane helices, total score : 4198
Contig04417	1.43263	1.57672	1.60317	0.954156	0.78829	0.435898	0.219283	0.204967	Importin subunit beta-2 OS=Saccharomyces cerevisiae GN=KAP104 PE=1 SV=1	NIL	NIL	NIL	NIL
Contig09197	1.42945	0.436947	2.27344	1.64237	0.6657	0.334817	0.187405	0.219024	50S ribosomal protein L33 OS=Leptothrix cholodnii (strain ATCC 51168 / LMG 8142 / SP-6) GN=rpmG PE=3 SV=1	15-16	NIL	NIL	2 strong transmembrane helices, total score : 2773
Contig02913	1.42701	1.26265	2.29776	0.812097	0.790766	0.425981	0.245932	0.278057	Prefoldin subunit 2 OS=Mus musculus GN=Pfdn2 PE=2 SV=2	NIL	Domain:IPR009053:Prefoldin, Domain:IPR002777:Prefoldin beta-like	Molecular Function:unfolded protein binding, Cellular Component:prefoldin complex, Biological Process:protein folding	1 strong transmembrane helices, total score : 806
Contig00381	1.42573	1.85424	2.66826	2.56996	0.741707	0.451849	0.221074	0.244031	60S ribosomal protein L30 OS=Ophiophagus hannah GN=RPL30 PE=3 SV=2	NIL	Family:IPR004038:Ribosomal protein L7Ae/L30e/S12e/Gadd45, Family:IPR000231:Ribosomal protein L30e	Biological Process:translation, Cellular Component:ribosome, Cellular Component:intracellular, Molecular Function:structural constituent of ribosome	4 strong transmembrane helices, total score : 4624
Contig01861	1.42547	1.4901	1.59159	1.04276	0.746892	0.423879	0.254541	0.31441	U4/U6.U5 tri-snRNP-associated protein 3 OS=Homo sapiens PE=1 SV=1	NIL	Domain:IPR013957:Protein of unknown function DUF1777	NIL	1 strong transmembrane helices, total score : 907
Contig08007	1.42426	0.440603	0.698937	1.05241	0.775033	0.406229	0.499074	0.514347	30S ribosomal protein S15 OS=Mycobacterium avium (strain 104) GN=rpsO PE=3 SV=1	NIL	NIL	NIL	NIL
Contig11074	1.41892	2.05826	2.52897	2.80519	0.778155	0.481244	0.229673	0.262627	Selenoprotein W OS=Rattus norvegicus GN=Sepw1 PE=1 SV=3	21-22	Family:IPR011893:SelT/selW/selH selenoprotein	Biological Process:cell redox homeostasis, Molecular Function:selenium binding	NIL
Contig04406	1.41786	1.24044	2.43768	1.82963	0.612375	0.318062	0.163072	0.172987	60S ribosomal protein L37a OS=Cryptochiton stelleri GN=RPL37A PE=3 SV=3	14-15	Domain:IPR011332:Ribosomal protein, zinc-binding, Domain:IPR011331:Ribosomal protein L37ae/L37e, core, Family:IPR002674:Ribosomal protein L37ae	Biological Process:translation, Cellular Component:ribosome, Cellular Component:intracellular, Molecular Function:structural constituent of ribosome, Biological Process:translation, Cellular Component:ribosome, Cellular Component:intracellular, Molecular Function:structural constituent of ribosome, Biological Process:translation, Cellular Component:ribosome, Cellular Component:intracellular, Mole…	2 strong transmembrane helices, total score : 1365
Contig07796	1.41774	0.920095	2.10073	1.83919	0.686218	0.422437	0.25063	0.292655	Calcium-regulated heat stable protein 1 OS=Rattus norvegicus GN=Carhsp1 PE=1 SV=1	NIL	Domain:IPR016027:Nucleic acid-binding, OB-fold-like, Domain:IPR011129:Cold shock protein, Domain:IPR002059:Cold-shock protein, DNA-binding	Molecular Function:nucleic acid binding, Molecular Function:DNA binding	1 strong transmembrane helices, total score : 2260
Contig03776	1.41521	1.33562	1.67106	1.49994	0.759352	0.435958	0.196148	0.174856	40S ribosomal protein S26 OS=Octopus vulgaris GN=RPS26 PE=2 SV=1	NIL	Family:IPR000892:Ribosomal protein S26e	Biological Process:translation, Cellular Component:ribosome, Cellular Component:intracellular, Molecular Function:structural constituent of ribosome	NIL
Contig00549	1.41492	1.37191	2.21923	1.13263	0.729665	0.415963	0.197052	0.19242	Histone H2B OS=Drosophila teissieri GN=His2B PE=3 SV=3	NIL	Domain:IPR009072:Histone-fold, Domain:IPR007125:Histone core, Family:IPR000558:Histone H2B	Molecular Function:DNA binding, Molecular Function:DNA binding, Biological Process:nucleosome assembly, Cellular Component:nucleus, Molecular Function:DNA binding, Cellular Component:nucleosome	NIL
Contig08204	1.41457	2.08282	3.52673	3.62627	0.685015	0.431151	0.230043	0.275891	Ribonuclease kappa-A OS=Xenopus laevis GN=rnasek-A PE=3 SV=1	19-20	NIL	NIL	2 strong transmembrane helices, total score : 3119
Contig01358	1.41124	1.6318	4.07643	3.9604	0.790025	0.409505	0.299457	0.347365	Clathrin light chain A OS=Mus musculus GN=Clta PE=2 SV=1	NIL	Family:IPR000996:Clathrin light chain	Cellular Component:clathrin coat of coated pit, Cellular Component:clathrin coat of trans-Golgi network vesicle, Biological Process:vesicle-mediated transport, Molecular Function:protein transporter activity, Biological Process:intracellular protein transport, Biological Process:protein complex assembly, Molecular Function:protein binding, Molecular Function:structural molecule activity	NIL
Contig09819	1.40874	2.05434	2.7334	2.80856	0.643685	0.457716	0.234167	0.325658	Putative thiosulfate sulfurtransferase KAT OS=Homo sapiens GN=KAT PE=1 SV=3	NIL	Domain:IPR001763:Rhodanese-like	NIL	NIL
Contig05020	1.40774	1.64084	3.4327	2.55439	0.542512	0.424488	0.170214	0.195481	Cell wall protein DAN4 OS=Saccharomyces cerevisiae GN=DAN4 PE=2 SV=1	16-17	NIL	NIL	4 strong transmembrane helices, total score : 4982
Contig10750	1.40764	1.6678	1.70691	1.42748	0.733483	0.499329	0.260293	0.28544	Interferon-induced GTP-binding protein Mx2 OS=Mus musculus GN=Mx2 PE=2 SV=2	NIL	NIL	NIL	2 strong transmembrane helices, total score : 1457
Contig06949	1.40457	1.15615	2.0981	0.508788	0.719217	0.468283	0.225538	0.256726	N-acetyltransferase NAT13 OS=Xenopus tropicalis GN=nat13 PE=2 SV=1	NIL	Domain:IPR016181:Acyl-CoA N-acyltransferase, Domain:IPR000182:GCN5-related N-acetyltransferase	Biological Process:metabolic process, Molecular Function:N-acetyltransferase activity	NIL
Contig08228	1.40387	1.04248	3.48424	2.7734	0.766903	0.384734	0.214556	0.20195	UPF0466 protein GA14609, mitochondrial OS=Drosophila pseudoobscura pseudoobscura GN=GA14609 PE=3 SV=1	NIL	NIL	NIL	2 strong transmembrane helices, total score : 2517
Contig07265	1.40265	2.00477	3.02456	5.53204	0.731688	0.368594	0.138113	0.1614	NIL	NIL	NIL	NIL	NIL
Contig11748	1.4026	0.902097	1.95976	0.96843	0.68362	0.387421	0.225765	0.186955	Tubulin-specific chaperone A OS=Rattus norvegicus GN=Tbca PE=1 SV=1	NIL	Family:IPR004226:Tubulin binding cofactor A	Molecular Function:unfolded protein binding, Biological Process:tubulin folding, Cellular Component:microtubule	NIL
Contig10366	1.40137	1.76413	4.08476	4.08662	0.804444	0.418799	0.294323	0.344754	Clathrin light chain A OS=Rattus norvegicus GN=Clta PE=1 SV=1	NIL	Family:IPR000996:Clathrin light chain	Cellular Component:clathrin coat of coated pit, Cellular Component:clathrin coat of trans-Golgi network vesicle, Biological Process:vesicle-mediated transport, Molecular Function:protein transporter activity, Biological Process:intracellular protein transport, Biological Process:protein complex assembly, Molecular Function:protein binding, Molecular Function:structural molecule activity	NIL
Contig01327	1.40034	2.12917	2.95058	2.59628	0.69113	0.394228	0.276912	0.347518	Endoplasmic reticulum vesicle protein 25 OS=Candida albicans GN=ERV25 PE=3 SV=1	NIL	Domain:IPR011015:LEM-like fold, Domain:IPR003887:Lamino-associated polypeptide 2/emerin	Cellular Component:nuclear envelope	2 strong transmembrane helices, total score : 3663
Contig00360	1.39914	2.52742	1.75275	1.88978	0.491863	0.661942	0.245135	0.268293	Histone H3.3 OS=Xenopus laevis PE=1 SV=3	NIL	Domain:IPR009072:Histone-fold, Domain:IPR007125:Histone core, Family:IPR000164:Histone H3	Molecular Function:DNA binding, Molecular Function:DNA binding, Biological Process:nucleosome assembly, Cellular Component:nucleus, Molecular Function:DNA binding, Cellular Component:nucleosome	NIL
Contig01941	1.3991	1.51729	2.07562	1.70011	0.741255	0.42212	0.237499	0.271566	39S ribosomal protein L51, mitochondrial OS=Drosophila melanogaster GN=mRpL51 PE=1 SV=2	NIL	NIL	NIL	1 strong transmembrane helices, total score : 1574
Contig01242	1.39865	1.26824	2.72886	2.93479	0.769504	0.448924	0.230875	0.245163	Death-associated protein-like 1-A OS=Xenopus laevis GN=dapl1-A PE=4 SV=1	NIL	NIL	NIL	NIL
Contig00573	1.39519	2.29579	2.36542	1.81517	0.733944	0.436861	0.211638	0.228301	60S ribosomal protein L28 OS=Homo sapiens GN=RPL28 PE=1 SV=3	NIL	Family:IPR002672:Ribosomal protein L28e	Biological Process:translation, Cellular Component:ribosome, Cellular Component:intracellular, Molecular Function:structural constituent of ribosome	1 strong transmembrane helices, total score : 1394
Contig03428	1.39499	1.51075	2.64663	1.53229	0.84611	0.496347	0.285118	0.300026	Nuclear transport factor 2 OS=Mus musculus GN=Nutf2 PE=2 SV=1	NIL	Domain:IPR002075:Nuclear transport factor 2	Biological Process:transport, Cellular Component:intracellular	1 strong transmembrane helices, total score : 804
Contig01798	1.39184	2.93964	2.09863	1.47162	0.445874	0.98243	0.628404	0.829547	Mitochondrial import inner membrane translocase subunit Tim17-A OS=Mus musculus GN=Timm17a PE=2 SV=1	NIL	Family:IPR003397:Mitochondrial import inner membrane translocase, subunit Tim17/22	Biological Process:protein transport, Molecular Function:protein transporter activity, Cellular Component:mitochondrial inner membrane	4 strong transmembrane helices, total score : 4593
Contig02229	1.39108	2.44498	2.66292	2.39649	0.631706	0.41778	0.201564	0.331729	NTF2-related export protein 1 OS=Bos taurus GN=NXT1 PE=2 SV=1	NIL	Domain:IPR002075:Nuclear transport factor 2	Biological Process:transport, Cellular Component:intracellular	1 strong transmembrane helices, total score : 887
Contig07113	1.3906	0.490877	1.36592	0.484758	0.727404	0.398837	0.224528	0.228279	Coiled-coil domain-containing protein 86 OS=Homo sapiens GN=CCDC86 PE=1 SV=1	NIL	NIL	NIL	NIL
Contig03986	1.38888	1.89432	3.58003	3.39282	0.712845	0.409315	0.239718	0.281732	Renin receptor OS=Homo sapiens GN=ATP6AP2 PE=1 SV=2	NIL	Family:IPR012493:Renin receptor-like	Cellular Component:integral to membrane, Molecular Function:receptor activity	2 strong transmembrane helices, total score : 3999
Contig01577	1.38785	1.07787	1.88496	0.824928	0.822952	0.482642	0.283237	0.284696	Probable U3 small nucleolar RNA-associated protein 11 OS=Arabidopsis thaliana GN=At3g60360 PE=2 SV=1	NIL	NIL	NIL	1 strong transmembrane helices, total score : 1335
Contig05890	1.38696	1.87081	2.23822	1.48078	0.692485	0.476795	0.268722	0.311377	PHD finger-like domain-containing protein 5A OS=Mus musculus GN=Phf5a PE=2 SV=1	NIL	Family:IPR005345:PHF5-like	NIL	NIL
Contig13530	1.38617	1.10723	2.09504	0.792361	0.355077	0.615773	0.0763356	0.0769205	tRNA-processing ribonuclease BN OS=Yersinia pestis GN=rbn PE=3 SV=1	24-25	NIL	NIL	5 strong transmembrane helices, total score : 6731
Contig01424	1.386	1.11181	2.43732	1.42662	0.63279	0.360262	0.204016	0.188032	Zinc finger protein 706 OS=Mus musculus GN=Znf706 PE=2 SV=1	NIL	Family:IPR015023:Protein of unknown function DUF1909, Domain:IPR007087:Zinc finger, C2H2-type	Molecular Function:zinc ion binding, Cellular Component:intracellular, Molecular Function:nucleic acid binding	3 strong transmembrane helices, total score : 3255
Contig11260	1.3849	0.812859	1.52874	2.31557	0.652937	0.475991	0.244429	0.227551	40S ribosomal protein S23 OS=Dermacentor variabilis GN=RpS23 PE=2 SV=1	NIL	Domain:IPR016027:Nucleic acid-binding, OB-fold-like, Domain:IPR012340:Nucleic acid-binding, OB-fold, Family:IPR006032:Ribosomal protein S12/S23, Family:IPR005680:Ribosomal protein S23, eukaryotic/archaeal	Biological Process:translation, Cellular Component:ribosome, Cellular Component:intracellular, Molecular Function:structural constituent of ribosome, Cellular Component:small ribosomal subunit, Biological Process:translation, Molecular Function:structural constituent of ribosome	NIL
Contig02879	1.38398	1.04619	2.31549	0.97699	0.76459	0.438387	0.242876	0.233098	Prefoldin subunit 1 OS=Mus musculus GN=Pfdn1 PE=2 SV=1	NIL	Domain:IPR009053:Prefoldin, Domain:IPR002777:Prefoldin beta-like	Molecular Function:unfolded protein binding, Cellular Component:prefoldin complex, Biological Process:protein folding	NIL
Contig03888	1.37988	0.819705	2.01668	1.3364	0.777902	0.478518	0.288355	0.302714	Signal recognition particle 9 kDa protein OS=Homo sapiens GN=SRP9 PE=1 SV=2	34-35	Family:IPR009018:Signal recognition particle, SRP9/SRP14 subunit, Family:IPR008832:Signal recognition particle, SRP9 subunit	Cellular Component:signal recognition particle, Biological Process:negative regulation of translational elongation, Molecular Function:7S RNA binding, Biological Process:SRP-dependent cotranslational protein targeting to membrane, Molecular Function:protein binding, Cellular Component:signal recognition particle, Biological Process:negative regulation of translational elongation, Molecular Functi…	2 strong transmembrane helices, total score : 2733
Contig10225	1.37902	1.40259	2.7994	2.78162	0.79052	0.463873	0.235991	0.248765	DPY30 domain-containing protein 2 OS=Homo sapiens GN=DYDC2 PE=2 SV=1	NIL	NIL	NIL	1 strong transmembrane helices, total score : 1036
Contig08052	1.37887	1.50036	2.51917	1.2263	0.723143	0.395064	0.222642	0.203688	NADH dehydrogenase [ubiquinone] 1 beta subcomplex subunit 3 OS=Pan troglodytes GN=NDUFB3 PE=3 SV=3	NIL	Family:IPR012576:NADH-ubiquinone oxidoreductase B12 subunit	Biological Process:electron transport, Cellular Component:mitochondrion, Molecular Function:NADH dehydrogenase activity	2 strong transmembrane helices, total score : 1853
Contig05126	1.37851	2.09464	3.94169	2.06615	0.772527	0.420845	0.243873	0.286761	Probable V-type proton ATPase subunit G OS=Caenorhabditis elegans GN=vha-10 PE=2 SV=1	NIL	Family:IPR005124:Vacuolar (H+)-ATPase G subunit	NIL	NIL
Contig01273	1.37617	1.95899	2.02847	1.77423	0.528424	0.339813	0.401021	0.251785	40S ribosomal protein S27-like protein OS=Mus musculus GN=Rps27l PE=2 SV=3	NIL	Domain:IPR011332:Ribosomal protein, zinc-binding, Family:IPR000592:Ribosomal protein S27e	Biological Process:translation, Cellular Component:ribosome, Cellular Component:intracellular, Molecular Function:structural constituent of ribosome, Biological Process:translation, Cellular Component:ribosome, Cellular Component:intracellular, Molecular Function:structural constituent of ribosome	NIL
Contig00440	1.3746	1.95374	1.9965	1.58667	0.723314	0.458958	0.235177	0.244633	40S ribosomal protein S15 OS=Pongo abelii GN=RPS15 PE=2 SV=3	NIL	Family:IPR005713:Ribosomal protein S15, eukaryotic/archaeal, Family:IPR002222:Ribosomal protein S19/S15	Cellular Component:small ribosomal subunit, Biological Process:translation, Molecular Function:structural constituent of ribosome, Biological Process:translation, Cellular Component:ribosome, Cellular Component:intracellular, Molecular Function:structural constituent of ribosome	NIL
Contig00749	1.37321	1.8632	1.28853	1.63173	0.754246	0.431238	0.198485	0.187903	40S ribosomal protein S25 OS=Branchiostoma belcheri GN=RPS25 PE=2 SV=1	NIL	Family:IPR004977:Ribosomal protein S25, Domain:IPR000362:Fumarate lyase	Molecular Function:catalytic activity	1 strong transmembrane helices, total score : 599
Contig07273	1.37254	0.910002	1.67647	0.988536	0.673077	0.391412	0.203307	0.225504	39S ribosomal protein L27, mitochondrial OS=Homo sapiens GN=MRPL27 PE=2 SV=1	NIL	Family:IPR001684:Ribosomal protein L27	Biological Process:translation, Cellular Component:ribosome, Cellular Component:intracellular, Molecular Function:structural constituent of ribosome	1 strong transmembrane helices, total score : 505
Contig04755	1.36993	2.92612	2.78075	2.22253	0.739924	0.487309	0.227095	0.293133	SUMO-conjugating enzyme UBC9 OS=Xenopus tropicalis GN=ube2i PE=2 SV=1	NIL	Domain:IPR016135:Ubiquitin-conjugating enzyme/RWD-like, Domain:IPR000608:Ubiquitin-conjugating enzyme, E2	Biological Process:regulation of protein metabolic process, Biological Process:post-translational protein modification, Molecular Function:small conjugating protein ligase activity	NIL
Contig08366	1.36979	1.32137	3.60084	2.23729	0.567267	0.355041	0.194002	0.273814	NIL	NIL	NIL	NIL	NIL
Contig01908	1.36617	1.7314	0.466013	0.532475	0.411898	1.74185	0.298348	0.277513	Transitional endoplasmic reticulum ATPase OS=Mus musculus GN=Vcp PE=1 SV=4	NIL	Conserved_site:IPR003960:AAA ATPase, conserved site, Domain:IPR003959:AAA ATPase, core	Molecular Function:ATP binding, Molecular Function:ATP binding	1 strong transmembrane helices, total score : 509
Contig00603	1.36432	1.22404	2.01565	1.74707	0.635401	0.493981	0.352221	0.459548	Cytochrome c oxidase subunit 5B, mitochondrial OS=Pongo abelii GN=COX5B PE=2 SV=1	NIL	Family:IPR002124:Cytochrome c oxidase, subunit Vb	Biological Process:electron transport, Cellular Component:mitochondrial envelope, Molecular Function:cytochrome-c oxidase activity	1 strong transmembrane helices, total score : 2480
Contig05225	1.36415	0.409371	2.10823	0.897399	0.73829	0.464929	0.244175	0.110089	Probable dynein light chain OS=Schistosoma mansoni PE=3 SV=1	NIL	Family:IPR001372:Dynein light chain, type 1 and 2	Biological Process:microtubule-based process, Cellular Component:microtubule associated complex, Molecular Function:microtubule motor activity	1 strong transmembrane helices, total score : 2219
Contig02051	1.36181	2.13243	3.54703	3.07366	0.70111	0.372048	0.202203	0.224592	Mitochondrial import inner membrane translocase subunit Tim8 OS=Arabidopsis thaliana GN=TIM8 PE=2 SV=1	NIL	Family:IPR004217:Zinc finger, Tim10/DDP-type	Biological Process:protein import into mitochondrial inner membrane, Cellular Component:mitochondrial intermembrane space protein transporter complex, Biological Process:protein targeting to mitochondrion	1 strong transmembrane helices, total score : 828
Contig03321	1.35998	1.05191	3.64115	2.39815	0.621895	0.359441	0.189391	0.190775	Small nuclear ribonucleoprotein F OS=Mus musculus GN=Snrpf PE=2 SV=1	NIL	Domain:IPR010920:Like-Sm ribonucleoprotein-related, core, Family:IPR006649:Like-Sm ribonucleoprotein, eukaryotic and archaea-type, core, Family:IPR001163:Like-Sm ribonucleoprotein, core	Cellular Component:ribonucleoprotein complex, Biological Process:mRNA metabolic process, Cellular Component:ribonucleoprotein complex, Biological Process:mRNA metabolic process	NIL
Contig02262	1.35899	1.49455	1.69315	0.976095	0.624743	0.426061	0.294722	0.398746	Cytochrome b5 OS=Oryctolagus cuniculus GN=CYB5A PE=1 SV=4	NIL	Domain:IPR001199:Cytochrome b5	Molecular Function:transition metal ion binding, Molecular Function:heme binding	2 strong transmembrane helices, total score : 2179
Contig10250	1.35762	2.29008	4.3454	3.59582	0.707774	0.448491	0.246286	0.300627	Isoleucyl-tRNA synthetase OS=Rickettsia bellii (strain RML369-C) GN=ileS PE=3 SV=1	NIL	NIL	NIL	1 strong transmembrane helices, total score : 1028
Contig02977	1.35692	1.32233	2.93861	1.73651	0.731604	0.443824	0.229774	0.274718	28S ribosomal protein S10, mitochondrial OS=Homo sapiens GN=MRPS10 PE=1 SV=2	25-26	Family:IPR001848:Ribosomal protein S10	Biological Process:translation, Cellular Component:ribosome, Cellular Component:intracellular, Molecular Function:structural constituent of ribosome	2 strong transmembrane helices, total score : 1765
Contig01249	1.35548	1.53424	2.53939	1.60572	0.691029	0.427205	0.222746	0.273538	Protein mago nashi homolog 2 OS=Homo sapiens GN=MAGOHB PE=2 SV=1	NIL	Family:IPR004023:Mago nashi protein	Cellular Component:nucleus	1 strong transmembrane helices, total score : 681
Contig07517	1.35482	0.930061	3.54667	3.01639	0.878842	0.496666	0.291747	0.319495	Cytochrome c oxidase subunit 4 isoform 1, mitochondrial OS=Thunnus obesus PE=2 SV=1	20-21	Family:IPR004203:Cytochrome c oxidase subunit IV	Biological Process:electron transport, Molecular Function:cytochrome-c oxidase activity	1 strong transmembrane helices, total score : 3059
Contig00067	1.35458	1.98247	2.32084	2.02554	0.778276	0.477626	0.265708	0.319216	60S ribosomal protein L24 OS=Drosophila melanogaster GN=RpL24 PE=1 SV=1	NIL	Family:IPR000988:Ribosomal protein L24e	Biological Process:translation, Cellular Component:ribosome, Cellular Component:intracellular, Molecular Function:structural constituent of ribosome	NIL
Contig02744	1.35418	1.24451	2.04725	1.04594	0.600479	0.429158	0.256038	0.292653	Malignant T cell amplified sequence 1-B OS=Xenopus laevis GN=mcts1-b PE=2 SV=1	NIL	Domain:IPR015947:PUA-like, Domain:IPR004521:Uncharacterized domain 2, Domain:IPR002478:PUA	Molecular Function:RNA binding	NIL
Contig05117	1.35218	1.27777	3.49681	1.4334	0.822097	0.437759	0.249533	0.267587	Programmed cell death protein 6 OS=Mus musculus GN=Pdcd6 PE=1 SV=2	NIL	Domain:IPR011992:EF-Hand type, Domain:IPR002048:Calcium-binding EF-hand	Molecular Function:calcium ion binding, Molecular Function:calcium ion binding	2 strong transmembrane helices, total score : 1627
Contig07998	1.34953	1.09181	2.6771	1.53816	0.761572	0.461914	0.283228	0.302913	Leydig cell tumor 10 kDa protein homolog OS=Mus musculus GN=D8Ertd738e PE=2 SV=1	NIL	NIL	NIL	2 strong transmembrane helices, total score : 1370
Contig01227	1.34915	0.726984	1.0839	1.28491	0.729056	0.402206	0.42151	0.51589	30S ribosomal protein S3, chloroplastic OS=Spinacia oleracea GN=rps3 PE=1 SV=3	NIL	NIL	NIL	2 strong transmembrane helices, total score : 1530
Contig00414	1.34904	1.72221	2.38844	1.51891	0.682592	0.439928	0.259767	0.265428	RING-box protein 1 OS=Salmo salar GN=rbx1 PE=2 SV=2	NIL	Domain:IPR013083:Zinc finger, RING/FYVE/PHD-type, Domain:IPR001841:Zinc finger, RING-type	Molecular Function:zinc ion binding, Molecular Function:protein binding	2 strong transmembrane helices, total score : 1305
Contig00552	1.34743	1.24567	2.80502	1.46587	0.673221	0.382218	0.207484	0.213575	Dynein light chain 2, cytoplasmic OS=Mus musculus GN=Dynll2 PE=1 SV=1	NIL	Family:IPR001372:Dynein light chain, type 1 and 2	Biological Process:microtubule-based process, Cellular Component:microtubule associated complex, Molecular Function:microtubule motor activity	2 strong transmembrane helices, total score : 2248
Contig02846	1.34661	1.52357	2.92333	1.83979	0.771679	0.499435	0.286573	0.289085	Cyclin-dependent kinases regulatory subunit 2 OS=Mus musculus GN=Cks2 PE=2 SV=1	NIL	Family:IPR000789:Cyclin-dependent kinase, regulatory subunit	Molecular Function:cyclin-dependent protein kinase regulator activity, Biological Process:cell cycle	1 strong transmembrane helices, total score : 1228
Contig00415	1.34618	1.46424	2.41586	1.53873	0.692118	0.435276	0.267089	0.273523	RING-box protein 1 OS=Salmo salar GN=rbx1 PE=2 SV=2	NIL	Domain:IPR013083:Zinc finger, RING/FYVE/PHD-type, Domain:IPR001841:Zinc finger, RING-type	Molecular Function:zinc ion binding, Molecular Function:protein binding	2 strong transmembrane helices, total score : 2150
Contig03536	1.34465	1.81433	2.5306	1.70293	0.783327	0.476525	0.269721	0.292341	Transcription elongation factor SPT4 OS=Pongo abelii GN=SUPT4H1 PE=3 SV=1	NIL	Family:IPR016046:Transcription initiation Spt4-like, Family:IPR009287:Transcription initiation Spt4	Biological Process:positive regulation of transcription, Molecular Function:zinc ion binding, Molecular Function:positive transcription elongation factor activity, Cellular Component:nucleus	1 strong transmembrane helices, total score : 690
Contig02832	1.34333	1.3881	2.45927	2.12101	0.763796	0.422627	0.239651	0.280082	Curved DNA-binding protein OS=Pseudomonas entomophila (strain L48) GN=cbpA PE=3 SV=1	NIL	Family:IPR015609:Molecular chaperone, heat shock protein, Hsp40, DnaJ, Family:IPR003095:Heat shock protein DnaJ, Domain:IPR001623:Heat shock protein DnaJ, N-terminal	Molecular Function:unfolded protein binding, Molecular Function:heat shock protein binding, Biological Process:protein folding, Molecular Function:heat shock protein binding	2 strong transmembrane helices, total score : 1555
Contig04997	1.34288	1.11565	2.25997	1.49337	0.79896	0.480891	0.280205	0.327054	Dynein light chain roadblock-type 2 OS=Bos taurus GN=DYNLRB2 PE=3 SV=1	NIL	Family:IPR004942:Dynein light chain-related	NIL	2 strong transmembrane helices, total score : 1495
Contig04729	1.34193	1.6621	4.2997	3.71206	0.712349	0.444091	0.255306	0.178468	Cysteine-rich protein 1 OS=Mus musculus GN=Crip1 PE=2 SV=2	NIL	Domain:IPR001781:Zinc finger, LIM-type	Molecular Function:zinc ion binding	1 strong transmembrane helices, total score : 957
Contig04569	1.34128	1.61459	2.64637	2.20467	0.854694	0.406777	0.22065	0.210324	Cytochrome c OS=Sarcophaga peregrina PE=1 SV=2	NIL	Domain:IPR009056:Cytochrome c, monohaem, Family:IPR003218:Cytochrome c-550-like, Domain:IPR003088:Cytochrome c, class I, Family:IPR002327:Cytochrome c, class IA/ IB	Molecular Function:heme binding, Molecular Function:electron carrier activity, Biological Process:electron transport, Molecular Function:iron ion binding, Molecular Function:heme binding, Molecular Function:electron carrier activity, Biological Process:electron transport, Molecular Function:iron ion binding, Molecular Function:heme binding, Molecular Function:electron carrier activity, Biological…	1 strong transmembrane helices, total score : 556
Contig05062	1.33774	1.16953	1.94651	0.672162	0.596562	0.445073	0.20312	0.295882	Signal peptidase complex subunit 2 OS=Mus musculus GN=Spcs2 PE=2 SV=1	NIL	Family:IPR009582:Microsomal signal peptidase 25 kDa subunit	Cellular Component:integral to membrane, Molecular Function:signal peptidase activity, Biological Process:signal peptide processing, Cellular Component:microsome, Cellular Component:signal peptidase complex	3 strong transmembrane helices, total score : 4887
Contig09149	1.33447	0.636954	1.98648	2.76105	0.398956	0.419543	0.700804	2.60489	Tyrosyl-tRNA synthetase OS=Pyrobaculum islandicum (strain DSM 4184 / JCM 9189) GN=tyrS PE=3 SV=1	21-22	NIL	NIL	NIL
Contig13551	1.3333	0.328911	1.14388	1.14564	0.701	0.316341	0.188628	0.165517	Uncharacterized protein C1orf31 OS=Homo sapiens GN=C1orf31 PE=2 SV=1	NIL	Family:IPR003213:Cytochrome c oxidase, subunit VIb	Biological Process:electron transport, Cellular Component:mitochondrion, Molecular Function:cytochrome-c oxidase activity	NIL
Contig00888	1.33287	1.07245	2.31238	2.98602	0.727544	0.492243	0.271261	0.316343	Thioredoxin-1 OS=Schizosaccharomyces pombe GN=trx1 PE=2 SV=3	33-34	Domain:IPR015467:Thioredoxin family, Domain:IPR013766:Thioredoxin domain, Domain:IPR012336:Thioredoxin-like fold, Domain:IPR012335:Thioredoxin fold, Domain:IPR006662:Thioredoxin-related, Family:IPR005746:Thioredoxin	Biological Process:cell redox homeostasis, Biological Process:cell redox homeostasis, Molecular Function:protein disulfide oxidoreductase activity, Molecular Function:electron carrier activity, Biological Process:glycerol ether metabolic process	1 strong transmembrane helices, total score : 1387
Contig03481	1.33126	1.28213	2.64995	2.49983	0.812768	0.46697	0.252804	0.263223	ATP synthase subunit g, mitochondrial OS=Mus musculus GN=Atp5l PE=1 SV=1	NIL	Family:IPR006808:ATPase, F0 complex, subunit G, mitochondrial	Cellular Component:proton-transporting two-sector ATPase complex, Biological Process:ATP synthesis coupled proton transport	2 strong transmembrane helices, total score : 1459
Contig05015	1.32737	1.22056	2.75476	1.85165	0.734045	0.439475	0.209828	0.231416	1,3-beta-glucan synthase component FKS1 OS=Aspergillus niger GN=fksA PE=3 SV=1	NIL	NIL	NIL	NIL
Contig01454	1.32733	0.953757	2.29178	0.684397	0.854318	0.489582	0.216859	0.303118	Putative F-box/FBD/LRR-repeat protein At4g26350 OS=Arabidopsis thaliana GN=At4g26350 PE=2 SV=1	NIL	NIL	NIL	1 strong transmembrane helices, total score : 912
Contig06939	1.32726	1.09136	3.47875	2.09067	0.760021	0.401983	0.226963	0.277743	DNA-directed RNA polymerase I subunit RPA12 OS=Bos taurus GN=ZNRD1 PE=2 SV=1	NIL	Domain:IPR001222:Zinc finger, TFIIS-type	Biological Process:regulation of transcription, Molecular Function:transcription regulator activity, Molecular Function:zinc ion binding, Molecular Function:nucleic acid binding	1 strong transmembrane helices, total score : 702
Contig07155	1.32623	1.15826	1.84775	0.89192	0.780942	0.444369	0.268278	0.262953	PEST proteolytic signal-containing nuclear protein OS=Pongo abelii GN=PCNP PE=2 SV=1	NIL	NIL	NIL	2 strong transmembrane helices, total score : 2753
Contig11215	1.32515	1.15856	1.43611	1.2988	0.674962	0.44015	0.280102	0.298143	Long-chain-fatty-acid--CoA ligase OS=Haemophilus influenzae GN=fadD PE=3 SV=1	21-22	NIL	NIL	2 strong transmembrane helices, total score : 3789
Contig02069	1.32457	0.607939	1.56602	1.11795	0.773573	0.445503	0.23978	0.246296	CDGSH iron sulfur domain-containing protein 3, mitochondrial OS=Homo sapiens GN=CISD3 PE=2 SV=1	NIL	Domain:IPR006622:Iron sulphur domain-containing, CDGSH-type	Cellular Component:mitochondrial membrane	2 strong transmembrane helices, total score : 1472
Contig03389	1.32105	0.570747	1.2757	0.41887	1.41696	0.428008	0.21679	0.11678	DNA-directed RNA polymerase subunit beta'' OS=Plasmodium falciparum GN=rpoC2 PE=3 SV=1	NIL	NIL	NIL	3 strong transmembrane helices, total score : 3716
Contig04907	1.31863	0.821362	2.04744	1.18351	0.737067	0.428691	0.238166	0.284324	Coiled-coil-helix-coiled-coil-helix domain-containing protein 1 OS=Homo sapiens GN=CHCHD1 PE=2 SV=1	NIL	Family:IPR009069:MTCP1	NIL	NIL
Contig02348	1.31645	0.996963	3.18401	0.821663	0.950699	0.480739	0.310234	0.286319	Natterin-1 OS=Thalassophryne nattereri PE=1 SV=1	NIL	Repeat:IPR006616:Protein of unknown function DM9	NIL	NIL
Contig04173	1.31131	1.66456	2.54542	1.72706	0.758565	0.443901	0.250848	0.271909	ATP synthase-coupling factor 6, mitochondrial OS=Homo sapiens GN=ATP5J PE=1 SV=1	NIL	Family:IPR008387:ATPase, F0 complex, subunit F6, mitochondrial	Cellular Component:proton-transporting two-sector ATPase complex, Biological Process:ATP synthesis coupled proton transport	2 strong transmembrane helices, total score : 1929
Contig08178	1.31039	0.133996	2.00025	15.81	1.48989	0.488656	0.408928	0.416596	Mucin-16 OS=Homo sapiens GN=MUC16 PE=1 SV=2	NIL	NIL	NIL	1 strong transmembrane helices, total score : 1401
Contig04222	1.30858	1.79515	2.11829	2.49703	0.601981	0.446623	0.297434	0.398995	Histone H4 OS=Xenopus laevis PE=1 SV=2	NIL	Domain:IPR009072:Histone-fold, Domain:IPR007125:Histone core, Domain:IPR004823:TATA box binding protein associated factor (TAF), Family:IPR001951:Histone H4	Molecular Function:DNA binding, Molecular Function:DNA binding, Molecular Function:transcription initiation factor activity, Biological Process:transcription initiation, Cellular Component:nucleus, Biological Process:nucleosome assembly, Cellular Component:nucleus, Molecular Function:DNA binding, Cellular Component:nucleosome	1 strong transmembrane helices, total score : 709
Contig13316	1.30843	0.902332	2.56865	2.02359	0.755339	0.41316	0.244	0.268987	Putative adenylate kinase-like protein C9orf98 homolog OS=Xenopus tropicalis PE=2 SV=1	NIL	NIL	NIL	1 strong transmembrane helices, total score : 724
Contig00175	1.3068	1.36739	1.76913	0.820198	0.801756	0.48475	0.296256	0.369525	Replicase polyprotein 1ab OS=Human coronavirus HKU1 (isolate N2) GN=rep PE=3 SV=1	17-18	NIL	NIL	3 strong transmembrane helices, total score : 3117
Contig14068	1.30587	0.466464	2.24158	2.77909	0.749029	0.328983	0.256887	0.213454	Transient receptor potential cation channel protein painless OS=Drosophila melanogaster GN=pain PE=1 SV=1	NIL	NIL	NIL	2 strong transmembrane helices, total score : 1644
Contig11277	1.3044	0.89086	1.5031	0.418864	0.719948	0.458343	0.263598	0.269754	40S ribosomal protein S27a OS=Neurospora crassa GN=ubi-3 PE=3 SV=3	55-56	Domain:IPR002906:Ribosomal protein S27a	Biological Process:translation, Cellular Component:ribosome, Cellular Component:intracellular, Molecular Function:structural constituent of ribosome	1 strong transmembrane helices, total score : 1766
Contig01405	1.30313	1.09788	3.06677	2.7323	0.786874	0.48625	0.28726	0.334026	Acylphosphatase-2 OS=Meleagris gallopavo GN=ACYP2 PE=1 SV=2	NIL	Domain:IPR001792:Acylphosphatase	Molecular Function:acylphosphatase activity	1 strong transmembrane helices, total score : 686
Contig03705	1.30233	0.94541	2.09694	0.912384	0.788915	0.451344	0.26271	0.268498	Coiled-coil domain-containing protein 12 OS=Mus musculus GN=Ccdc12 PE=1 SV=2	NIL	Family:IPR013169:mRNA splicing factor, Cwf18	NIL	1 strong transmembrane helices, total score : 2343
Contig05190	1.29959	1.47402	2.64878	1.41565	0.706165	0.420467	0.263719	0.305141	NADH dehydrogenase [ubiquinone] 1 beta subcomplex subunit 4 OS=Pan troglodytes GN=NDUFB4 PE=2 SV=3	NIL	Family:IPR009866:NADH-ubiquinone oxidoreductase, subunit NDUFB4	Biological Process:electron transport, Cellular Component:mitochondrion	3 strong transmembrane helices, total score : 3455
Contig01219	1.29862	1.16984	2.67463	1.9655	0.796077	0.452951	0.275464	0.321498	Pheromone a factor receptor OS=Saccharomyces cerevisiae GN=STE3 PE=1 SV=1	NIL	NIL	NIL	2 strong transmembrane helices, total score : 2351
Contig04611	1.29511	0.717429	2.29231	1.19506	0.696832	0.392335	0.254364	0.284554	NEDD8-conjugating enzyme UBE2F OS=Mus musculus GN=Ube2f PE=2 SV=1	NIL	Domain:IPR016135:Ubiquitin-conjugating enzyme/RWD-like, Conserved_site:IPR010916:TonB box, conserved site, Domain:IPR000608:Ubiquitin-conjugating enzyme, E2	Biological Process:regulation of protein metabolic process, Biological Process:post-translational protein modification, Molecular Function:small conjugating protein ligase activity	2 strong transmembrane helices, total score : 1633
Contig09744	1.29402	1.28377	3.04808	3.06321	0.848937	0.455042	0.184663	0.164588	Uncharacterized protein MJ1016 OS=Methanocaldococcus jannaschii GN=MJ1016 PE=4 SV=1	NIL	NIL	NIL	NIL
Contig04747	1.29335	1.08752	2.65055	1.07567	0.819221	0.489075	0.305354	0.349728	UPF0666 protein C2A9.11c OS=Schizosaccharomyces pombe GN=SPBC2A9.11c PE=3 SV=1	NIL	Family:IPR002124:Cytochrome c oxidase, subunit Vb	Biological Process:electron transport, Cellular Component:mitochondrial envelope, Molecular Function:cytochrome-c oxidase activity	NIL
Contig11214	1.28492	0.887898	1.98784	0.976742	0.653321	0.361861	0.200766	0.253401	Protein citXG OS=Leuconostoc mesenteroides subsp. cremoris GN=citXG PE=3 SV=1	NIL	NIL	NIL	NIL
Contig07632	1.28488	0.458928	1.43023	0.561967	0.728057	0.40964	0.21974	0.217174	snRNA-activating protein complex subunit 3 OS=Rattus norvegicus GN=Snapc3 PE=2 SV=1	NIL	NIL	NIL	NIL
Contig05616	1.28439	1.59035	2.10038	1.85496	0.653685	0.40831	0.192906	0.208601	Histidine triad nucleotide-binding protein 2 OS=Homo sapiens GN=HINT2 PE=1 SV=1	NIL	Domain:IPR011151:Histidine triad motif, Domain:IPR011146:Histidine triad-like motif, Family:IPR001310:Histidine triad (HIT) protein	Molecular Function:catalytic activity, Molecular Function:catalytic activity	NIL
Contig10885	1.28268	0.882529	2.20041	1.49857	0.830716	0.393328	0.253897	0.222337	Spondin-2 OS=Mus musculus GN=Spon2 PE=2 SV=2	NIL	NIL	NIL	1 strong transmembrane helices, total score : 1504
Contig04964	1.27837	0.5161	1.65582	1.87446	0.595386	0.477458	0.344968	0.37273	Protein transport protein Sec61 gamma-1 subunit OS=Drosophila melanogaster GN=SEC61G1 PE=2 SV=1	18-19	Family:IPR008159:SEC61 complex gamma subunit, Family:IPR008158:Protein translocase SEC61 complex gamma subunit, Family:IPR001901:Protein secE/sec61-gamma protein	Cellular Component:membrane, Molecular Function:P-P-bond-hydrolysis-driven protein transmembrane transporter activity, Biological Process:protein transport, Cellular Component:membrane, Molecular Function:P-P-bond-hydrolysis-driven protein transmembrane transporter activity, Biological Process:protein transport, Cellular Component:membrane, Biological Process:intracellular protein transport, Biol…	1 strong transmembrane helices, total score : 2344
Contig09606	1.2769	0.484973	0.405507	0.368581	0.470717	0.478211	0.449693	0.487385	1-deoxy-D-xylulose 5-phosphate reductoisomerase OS=Desulfotomaculum reducens (strain MI-1) GN=dxr PE=3 SV=1	NIL	NIL	NIL	1 strong transmembrane helices, total score : 687
Contig00992	1.27657	1.73031	1.85529	1.78149	0.402304	0.556287	0.118764	0.16923	Soma ferritin OS=Lymnaea stagnalis PE=2 SV=2	NIL	Domain:IPR012347:Ferritin-related, Domain:IPR009078:Ferritin/ribonucleotide reductase-like, Domain:IPR009040:Ferritin-like, Family:IPR008331:Ferritin and Dps, Domain:IPR001519:Ferritin, N-terminal	Molecular Function:transition metal ion binding, Molecular Function:oxidoreductase activity, Molecular Function:ferric iron binding, Biological Process:cellular iron ion homeostasis, Molecular Function:ferric iron binding, Biological Process:cellular iron ion homeostasis, Biological Process:iron ion transport, Molecular Function:binding	NIL
Contig11077	1.27638	1.18632	2.6996	1.80089	0.800921	0.470268	0.27961	0.314538	Putative gustatory receptor 39a, isoform B OS=Drosophila melanogaster GN=Gr39a PE=2 SV=1	19-20	NIL	NIL	3 strong transmembrane helices, total score : 3739
Contig04071	1.27538	0.505217	1.98106	1.00245	0.784546	0.452689	0.305691	0.376147	Glycine cleavage system H protein OS=Staphylococcus aureus (strain USA300 / TCH1516) GN=gcvH PE=3 SV=1	NIL	Family:IPR017453:Glycine cleavage H-protein, subgroup, Domain:IPR011053:Single hybrid motif, Binding_site:IPR003016:2-oxo acid dehydrogenase, lipoyl-binding site, Family:IPR002930:Glycine cleavage H-protein	Biological Process:glycine catabolic process, Cellular Component:glycine cleavage complex	1 strong transmembrane helices, total score : 1714
Contig00719	1.27413	1.1465	2.02807	2.09222	0.700023	0.400969	0.214299	0.244272	10 kDa heat shock protein, mitochondrial OS=Oryzias latipes GN=hspe1 PE=3 SV=1	NIL	Domain:IPR011032:GroES-like, Family:IPR001476:Chaperonin Cpn10	Biological Process:protein folding, Molecular Function:ATP binding	1 strong transmembrane helices, total score : 1170
Contig01153	1.2677	0.833335	2.39752	1.07822	0.623215	0.317851	0.169461	0.175474	39S ribosomal protein L53, mitochondrial OS=Homo sapiens GN=MRPL53 PE=1 SV=1	NIL	NIL	NIL	NIL
Contig01436	1.26513	1.1709	1.75252	0.737022	0.758392	0.494187	0.277916	0.285594	40S ribosomal protein S27a OS=Homo sapiens GN=RPS27A PE=1 SV=1	NIL	Domain:IPR002906:Ribosomal protein S27a, Domain:IPR000626:Ubiquitin	Biological Process:translation, Cellular Component:ribosome, Cellular Component:intracellular, Molecular Function:structural constituent of ribosome, Biological Process:protein modification process	NIL
Contig09429	1.26489	1.52924	3.08915	2.70404	0.64829	0.354523	0.208734	0.185789	Arylphorin subunit beta OS=Manduca sexta PE=2 SV=2	32-33	NIL	NIL	1 strong transmembrane helices, total score : 1084
Contig01119	1.26226	1.26226	1.90405	1.18623	0.661807	0.441293	0.216541	0.227425	60S ribosomal protein L22 OS=Mus musculus GN=Rpl22 PE=2 SV=2	NIL	Family:IPR002671:Ribosomal protein L22e	Biological Process:translation, Cellular Component:ribosome, Cellular Component:intracellular, Molecular Function:structural constituent of ribosome	NIL
Contig08257	1.25809	0.582832	2.03401	2.59616	0.587161	0.347836	0.280716	0.372591	Mitochondrial import inner membrane translocase subunit TIM9 OS=Debaryomyces hansenii GN=TIM9 PE=3 SV=2	NIL	Family:IPR004217:Zinc finger, Tim10/DDP-type	Biological Process:protein import into mitochondrial inner membrane, Cellular Component:mitochondrial intermembrane space protein transporter complex, Biological Process:protein targeting to mitochondrion	2 strong transmembrane helices, total score : 2369
PCC252	1.25238	1.64887	2.95781	1.86221	0.589332	0.460343	0.237688	0.286334	Schistosoma mansoni thioredoxin peroxidase (TPx-2) mRNA, complete cds / SJCHGC00794
Contig11337	1.25025	1.39014	4.11572	2.7902	0.459314	0.936627	0.279202	0.395291	Uncharacterized protein SJCHGC06711 OS=Schistosoma japonicum GN=SJCHGC06711 PE=4 SV=1	38-39	NIL	NIL	2 strong transmembrane helices, total score : 2635
Contig07118	1.24624	1.63775	2.47712	1.46141	0.734186	0.427344	0.225514	0.210699	CCAAT/enhancer-binding protein OS=Drosophila melanogaster GN=slbo PE=1 SV=3	NIL	NIL	NIL	NIL
Contig03941	1.24566	0.264289	1.82562	1.8154	0.856631	0.370376	0.258613	0.279603	4-diphosphocytidyl-2-C-methyl-D-erythritol kinase OS=Acidovorax avenae subsp. citrulli (strain AAC00-1) GN=ispE PE=3 SV=1	33-34	NIL	NIL	2 strong transmembrane helices, total score : 2631
Contig13085	1.24399	1.24933	3.20553	1.45635	0.582743	0.380414	0.14979	0.188195	Spike glycoprotein OS=Bat coronavirus Rp3/2004 GN=S PE=1 SV=1	34-35	NIL	NIL	2 strong transmembrane helices, total score : 4412
Contig09209	1.24338	1.3212	2.2791	0.878307	0.799349	0.446931	0.257028	0.307172	RNA-binding protein 8A OS=Mus musculus GN=Rbm8a PE=2 SV=2	NIL	Domain:IPR012677:Nucleotide-binding, alpha-beta plait, Family:IPR008111:RNA binding motif protein 8, Domain:IPR000504:RNA recognition motif, RNP-1	Molecular Function:nucleotide binding, Biological Process:RNA processing, Cellular Component:cytoplasm, Cellular Component:nucleus, Molecular Function:RNA binding, Molecular Function:nucleic acid binding	NIL
Contig06766	1.24029	1.05814	2.12671	1.3096	0.654586	0.420715	0.267604	0.320012	DNA-directed RNA polymerases I, II, and III subunit RPABC3 OS=Homo sapiens GN=POLR2H PE=1 SV=4	NIL	Domain:IPR016027:Nucleic acid-binding, OB-fold-like, Domain:IPR012340:Nucleic acid-binding, OB-fold, Family:IPR005570:RNA polymerase, Rpb8	Biological Process:transcription	NIL
Contig08564	1.2398	0.657413	2.06986	1.93397	0.978072	0.49284	0.408035	0.648987	Uncharacterized protein C16E8.08 OS=Schizosaccharomyces pombe GN=SPAC16E8.08 PE=1 SV=1	NIL	NIL	NIL	1 strong transmembrane helices, total score : 727
Contig02314	1.23907	1.13885	2.32219	2.02037	0.602916	0.39015	0.22032	0.279778	DNA-directed RNA polymerase III subunit RPC10 OS=Mus musculus GN=Polr3k PE=2 SV=1	NIL	Domain:IPR001222:Zinc finger, TFIIS-type	Biological Process:regulation of transcription, Molecular Function:transcription regulator activity, Molecular Function:zinc ion binding, Molecular Function:nucleic acid binding	1 strong transmembrane helices, total score : 1928
Contig14081	1.23049	1.99361	2.17865	1.47169	0.653369	0.487658	0.227472	0.232548	DnaJ homolog 1, mitochondrial OS=Schizosaccharomyces pombe GN=mdj1 PE=2 SV=1	NIL	Family:IPR009724:Protein of unknown function DUF1301	NIL	2 strong transmembrane helices, total score : 2872
Contig03048	1.22887	0.983349	1.43099	0.448341	0.692946	0.426444	0.183312	0.171494	28S ribosomal protein S17, mitochondrial OS=Bos taurus GN=MRPS17 PE=1 SV=3	NIL	Domain:IPR016027:Nucleic acid-binding, OB-fold-like	NIL	2 strong transmembrane helices, total score : 2350
Contig08901	1.22701	0.84545	1.16509	1.40607	0.75266	0.446837	0.437591	0.589563	Methylenetetrahydrofolate--tRNA-(uracil-5-)-methyltransferase trmFO OS=Thermotoga lettingae (strain ATCC BAA-301 / DSM 14385 / TMO) GN=trmFO PE=3 SV=1	NIL	NIL	NIL	1 strong transmembrane helices, total score : 1344
Contig08198	1.22662	0.680099	3.20511	3.96372	0.747359	0.336711	0.221767	0.2094	THO complex subunit 2 OS=Homo sapiens GN=THOC2 PE=1 SV=1	37-38	NIL	NIL	3 strong transmembrane helices, total score : 4690
Contig03052	1.22399	1.19828	2.11982	1.0599	0.653443	0.496192	0.286562	0.350586	39S ribosomal protein L13, mitochondrial OS=Homo sapiens GN=MRPL13 PE=2 SV=1	NIL	Family:IPR005823:Ribosomal protein L13, bacterial-type, Family:IPR005822:Ribosomal protein L13	Biological Process:translation, Cellular Component:ribosome, Cellular Component:intracellular, Molecular Function:structural constituent of ribosome, Biological Process:translation, Cellular Component:ribosome, Cellular Component:intracellular, Molecular Function:structural constituent of ribosome	2 strong transmembrane helices, total score : 1834
Contig03828	1.21993	1.21342	1.97029	1.03333	0.783634	0.478645	0.240963	0.308533	DNA-directed RNA polymerases I, II, and III subunit RPABC1 OS=Pongo abelii GN=POLR2E PE=2 SV=1	NIL	Family:IPR014381:DNA-directed RNA polymerase, RPB5 subunit, Domain:IPR005571:RNA polymerase, Rpb5, N-terminal, Domain:IPR000783:RNA polymerase, subunit H/Rpb5 C-terminal	Biological Process:transcription, Cellular Component:nucleus, Molecular Function:DNA-directed RNA polymerase activity, Molecular Function:DNA binding, Biological Process:transcription, Molecular Function:DNA-directed RNA polymerase activity, Molecular Function:DNA binding	NIL
Contig11571	1.21984	0.584189	2.06707	1.47176	0.624264	0.488343	0.376249	0.576564	Probable mobile endonuclease D OS=Enterobacteria phage T4 GN=mobD PE=4 SV=2	NIL	NIL	NIL	NIL
Contig03603	1.21692	1.21296	1.8079	1.74293	0.722204	0.401593	0.261832	0.302266	60S ribosomal protein L34 OS=Aedes albopictus GN=RpL34 PE=2 SV=2	NIL	Family:IPR008195:Ribosomal protein L34e	Biological Process:translation, Cellular Component:ribosome, Cellular Component:intracellular, Molecular Function:structural constituent of ribosome	1 strong transmembrane helices, total score : 2223
Contig10359	1.21577	1.01395	1.65634	0.57097	0.734678	0.466692	0.244718	0.26233	Peptide methionine sulfoxide reductase msrB OS=Leptospira interrogans serogroup Icterohaemorrhagiae serovar copenhageni GN=msrB PE=3 SV=2	NIL	Domain:IPR011057:Mss4-like, Domain:IPR002579:Methionine sulphoxide reductase B, Family:IPR001865:Ribosomal protein S2	Biological Process:translation, Cellular Component:ribosome, Cellular Component:intracellular, Molecular Function:structural constituent of ribosome	4 strong transmembrane helices, total score : 3590
Contig02442	1.21539	1.49271	1.82021	1.26874	0.737569	0.469372	0.26598	0.241226	UPF0047 protein yjbQ OS=Salmonella typhi GN=yjbQ PE=3 SV=1	NIL	Family:IPR001602:Protein of unknown function UPF0047	NIL	NIL
Contig05750	1.21534	0.63776	1.81102	0.859639	0.800663	0.434371	0.248647	0.292505	6-pyruvoyl tetrahydrobiopterin synthase OS=Rattus norvegicus GN=Pts PE=1 SV=1	NIL	Family:IPR007116:6-pyruvoyl tetrahydropterin synthase, Family:IPR007115:6-pyruvoyl tetrahydropterin synthase-related	Biological Process:tetrahydrobiopterin biosynthetic process, Molecular Function:6-pyruvoyltetrahydropterin synthase activity	1 strong transmembrane helices, total score : 673
Contig04696	1.21284	0.675398	1.19676	0.20445	0.4509	0.877332	0.0756646	0.0836708	NIL	NIL	NIL	NIL	NIL
Contig04794	1.21099	1.60357	1.19995	1.5781	0.369399	1.42406	0.239308	0.323791	CD63 antigen OS=Homo sapiens GN=CD63 PE=1 SV=2	33-34	Domain:IPR008952:Tetraspanin, Family:IPR000301:CD9/CD37/CD63 antigen	Cellular Component:integral to membrane, Cellular Component:integral to membrane	4 strong transmembrane helices, total score : 8690
Contig02175	1.21052	0.635791	1.55447	1.02804	0.790889	0.400827	0.242542	0.253255	Transcription initiation factor TFIID subunit 13 OS=Mus musculus GN=Taf13 PE=2 SV=1	NIL	Domain:IPR009072:Histone-fold, Family:IPR003195:Transcription initiation factor IID, 18 kDa subunit	Molecular Function:DNA binding, Biological Process:transcription initiation, Cellular Component:transcription factor complex, Molecular Function:RNA polymerase II transcription factor activity	1 strong transmembrane helices, total score : 1418
Contig03179	1.20841	0.902702	1.43998	0.743	0.795394	0.495968	0.250654	0.265033	Zinc finger CCCH domain-containing protein 6 OS=Homo sapiens GN=ZC3H6 PE=2 SV=1	NIL	Domain:IPR000571:Zinc finger, CCCH-type	Molecular Function:zinc ion binding, Molecular Function:nucleic acid binding	NIL
Contig10910	1.20638	0.952894	2.29877	1.59782	0.677093	0.452783	0.216316	0.24322	UPF0445 transmembrane protein C14orf147 homolog OS=Danio rerio GN=zgc:112487 PE=2 SV=1	16-17	NIL	NIL	3 strong transmembrane helices, total score : 4167
Contig04699	1.2003	0.504982	2.25963	0.81954	0.766657	0.449536	0.256573	0.222021	Homeobox protein SMOX-5 OS=Schistosoma mansoni GN=SMOX-5 PE=2 SV=1	NIL	Domain:IPR000463:Cytosolic fatty-acid binding	Molecular Function:lipid binding, Biological Process:transport, Molecular Function:transporter activity	NIL
Contig04368	1.19991	0.607244	1.74811	1.58258	0.959762	0.484151	0.313675	0.309843	Short coiled-coil protein OS=Mus musculus GN=Scoc PE=2 SV=1	NIL	NIL	NIL	2 strong transmembrane helices, total score : 2926
Contig07789	1.19893	0.664885	1.7045	0.918188	0.802718	0.435117	0.234612	0.277292	NEDD8 OS=Rattus norvegicus GN=Nedd8 PE=1 SV=1	NIL	Domain:IPR000626:Ubiquitin	Biological Process:protein modification process	2 strong transmembrane helices, total score : 1306
Contig05116	1.1979	1.42282	2.5125	2.2055	0.707691	0.493176	0.286422	0.285714	UPF0451 protein C17orf61 homolog OS=Danio rerio GN=zgc:110256 PE=2 SV=1	30-31	Family:IPR006696:Protein of unknown function DUF423	NIL	2 strong transmembrane helices, total score : 2650
Contig08036	1.19515	0.519009	1.84253	0.448724	0.773085	0.488983	0.338504	0.167279	Parvalbumin beta OS=Boa constrictor PE=1 SV=1	NIL	Domain:IPR011992:EF-Hand type, Domain:IPR002048:Calcium-binding EF-hand	Molecular Function:calcium ion binding, Molecular Function:calcium ion binding	2 strong transmembrane helices, total score : 3521
Contig10646	1.19285	0.961649	2.57652	1.92481	0.680443	0.455725	0.243142	0.25189	Hepatitis B virus X-interacting protein homolog OS=Mus musculus GN=Hbxip PE=2 SV=1	NIL	NIL	NIL	NIL
Contig05624	1.19183	0.409203	1.86004	0.773325	0.834598	0.436891	0.432173	0.219706	Tegument antigen OS=Schistosoma mansoni PE=2 SV=1	24-25	Family:IPR001372:Dynein light chain, type 1 and 2	Biological Process:microtubule-based process, Cellular Component:microtubule associated complex, Molecular Function:microtubule motor activity	NIL
Contig00376	1.19171	0.620093	1.92638	0.933565	0.772734	0.424953	0.260764	0.27984	Translation initiation factor IF-2, chloroplastic OS=Guillardia theta GN=infB PE=3 SV=1	NIL	NIL	NIL	1 strong transmembrane helices, total score : 507
Contig01772	1.18848	1.26251	0.588623	0.550795	0.16176	0.946202	0.132498	0.18051	Splicing factor U2AF 65 kDa subunit OS=Mus musculus GN=U2af2 PE=1 SV=3	NIL	Domain:IPR012677:Nucleotide-binding, alpha-beta plait, Domain:IPR000504:RNA recognition motif, RNP-1	Molecular Function:nucleotide binding, Molecular Function:nucleic acid binding	NIL
Contig01781	1.18788	0.9327	2.19105	1.94301	0.604709	0.389862	0.187716	0.235353	Ubiquitin-related modifier 1 homolog OS=Mus musculus GN=Urm1 PE=1 SV=1	NIL	Domain:IPR016155:Molybdopterin synthase/thiamin biosynthesis sulphur carrier, beta-grasp, Family:IPR015221:Ubiquitin related modifier 1	NIL	NIL
Contig03862	1.18544	1.12802	2.31806	1.61965	0.747922	0.432219	0.256031	0.261284	Small ubiquitin-related modifier 2 OS=Rattus norvegicus GN=Sumo2 PE=1 SV=1	NIL	Domain:IPR000626:Ubiquitin	Biological Process:protein modification process	1 strong transmembrane helices, total score : 1116
Contig08470	1.18533	0.94577	1.85648	1.49568	0.609329	0.31619	0.265919	0.368274	NIL	NIL	NIL	NIL	NIL
Contig04053	1.18474	1.36651	2.36336	1.89389	0.677588	0.418307	0.205982	0.254885	Thioredoxin-like protein 4A OS=Homo sapiens GN=TXNL4A PE=1 SV=1	NIL	Domain:IPR012336:Thioredoxin-like fold, Domain:IPR012335:Thioredoxin fold, Family:IPR004123:mRNA splicing factor, thioredoxin-like U5 snRNP	Biological Process:mitosis, Cellular Component:spliceosome	1 strong transmembrane helices, total score : 2206
Contig06611	1.18043	1.94494	1.42112	1.53954	0.434218	0.804213	0.523951	0.704355	39S ribosomal protein L17, mitochondrial OS=Pongo abelii GN=MRPL17 PE=2 SV=1	NIL	Family:IPR000456:Ribosomal protein L17	Biological Process:translation, Cellular Component:ribosome, Cellular Component:intracellular, Molecular Function:structural constituent of ribosome	NIL
Contig00993	1.18027	1.86494	1.87725	1.60859	0.354509	0.507972	0.104571	0.149476	Soma ferritin OS=Lymnaea stagnalis PE=2 SV=2	NIL	Domain:IPR012347:Ferritin-related, Domain:IPR009078:Ferritin/ribonucleotide reductase-like, Domain:IPR009040:Ferritin-like, Family:IPR008331:Ferritin and Dps, Domain:IPR001519:Ferritin, N-terminal	Molecular Function:transition metal ion binding, Molecular Function:oxidoreductase activity, Molecular Function:ferric iron binding, Biological Process:cellular iron ion homeostasis, Molecular Function:ferric iron binding, Biological Process:cellular iron ion homeostasis, Biological Process:iron ion transport, Molecular Function:binding	NIL
Contig09042	1.17585	1.17685	2.8463	1.59613	0.725062	0.362298	0.203708	0.199302	Sterile alpha motif domain-containing protein 12 OS=Mus musculus GN=Samd12 PE=2 SV=1	NIL	Domain:IPR011510:Sterile alpha motif homology 2, Domain:IPR010993:Sterile alpha motif homology, Domain:IPR001660:Sterile alpha motif SAM	NIL	2 strong transmembrane helices, total score : 1014
Contig02100	1.17248	0.420999	1.14017	0.341918	0.776415	0.417769	0.244388	0.236734	TBCC domain-containing protein 1 OS=Xenopus laevis GN=tbccd1 PE=2 SV=1	NIL	NIL	NIL	2 strong transmembrane helices, total score : 3206
Contig10628	1.16895	1.26647	2.17165	1.14793	0.67644	0.449025	0.253321	0.271989	Ribosomal protein 63, mitochondrial OS=Bos taurus GN=MRP63 PE=1 SV=1	NIL	NIL	NIL	1 strong transmembrane helices, total score : 752
PCC144	1.16761	1.17358	2.30599	1.69899	0.655808	0.393198	0.196496	0.254111	Plasmodium falciparum 3D7 chromosome 12, section 6 of 9 of the complete sequence / SJCHGC05540
Contig00260	1.16539	1.06451	2.5566	1.91979	0.699254	0.38287	0.205573	0.246488	NADH dehydrogenase [ubiquinone] 1 alpha subcomplex subunit 5 OS=Macaca fascicularis GN=NDUFA5 PE=3 SV=3	23-24	Family:IPR006806:ETC complex I subunit	Biological Process:electron transport, Cellular Component:mitochondrial inner membrane	1 strong transmembrane helices, total score : 569
Contig00066	1.16463	1.42619	1.76903	1.68527	0.652759	0.479904	0.257582	0.277255	Proteasome maturation protein OS=Homo sapiens GN=POMP PE=1 SV=1	NIL	Family:IPR008012:Proteasome maturation factor UMP1	NIL	1 strong transmembrane helices, total score : 552
Contig11594	1.1615	0.93984	1.73579	0.808678	0.804933	0.374252	0.158905	0.103292	Microsomal glutathione S-transferase 1 OS=Sus scrofa GN=MGST1 PE=2 SV=3	NIL	Family:IPR001129:Membrane-associated proteins in eicosanoid and glutathione metabolism (MAPEG)	NIL	3 strong transmembrane helices, total score : 3301
Contig02073	1.15839	1.37391	1.86683	1.37398	0.715664	0.374318	0.221303	0.228939	Tyrosyl-tRNA synthetase OS=Prochlorococcus marinus (strain NATL2A) GN=tyrS PE=3 SV=1	NIL	NIL	NIL	1 strong transmembrane helices, total score : 1061
Contig03114	1.1566	0.732192	1.64183	1.12234	0.676252	0.46951	0.195335	0.246236	Sjoegren syndrome nuclear autoantigen 1 homolog OS=Bos taurus GN=SSNA1 PE=3 SV=1	18-19	NIL	NIL	1 strong transmembrane helices, total score : 1300
Contig09421	1.14771	1.49816	1.14357	0.235451	0.488863	1.49738	0.853825	1.45632	N-acetyl-gamma-glutamyl-phosphate reductase OS=Rhodobacter sphaeroides (strain ATCC 17029 / ATH 2.4.9) GN=argC PE=3 SV=1	NIL	NIL	NIL	2 strong transmembrane helices, total score : 1857
Contig11125	1.14743	0.404339	2.26601	2.52597	0.890292	0.433615	0.220533	0.21717	5,6-dihydroxyindole-2-carboxylic acid oxidase OS=Gallus gallus GN=TYRP1 PE=2 SV=1	NIL	NIL	NIL	2 strong transmembrane helices, total score : 2206
Contig03078	1.1472	1.19913	2.15596	1.60205	0.857959	0.438422	0.239727	0.310816	Cardiotoxin-1b OS=Naja atra PE=2 SV=1	31-32	Domain:IPR001526:CD59 antigen	NIL	3 strong transmembrane helices, total score : 4624
Contig13535	1.14362	0.795906	1.68988	0.94569	0.777556	0.461923	0.245529	0.368973	Acetolactate synthase OS=Bacillus subtilis GN=alsS PE=2 SV=2	NIL	NIL	NIL	2 strong transmembrane helices, total score : 1678
Contig02426	1.14187	2.38819	2.45795	5.71517	0.361117	1.42242	0.120142	0.0967957	Latrophilin-2 OS=Homo sapiens GN=LPHN2 PE=2 SV=2	NIL	NIL	NIL	4 strong transmembrane helices, total score : 4448
Contig03457	1.1365	0.607589	0.664833	0.0208132	0.451226	0.543651	0.01	0.01	C-type lectin domain family 4 member K OS=Homo sapiens GN=CD207 PE=1 SV=1	NIL	Domain:IPR016187:C-type lectin fold, Domain:IPR016186:C-type lectin-like, Domain:IPR001304:C-type lectin	Molecular Function:binding, Molecular Function:binding, Molecular Function:binding	1 strong transmembrane helices, total score : 1105
Contig02881	1.13466	1.02284	1.45004	1.74456	0.805463	0.470586	0.324916	0.342637	Anaphase-promoting complex subunit 11 OS=Bos taurus GN=ANAPC11 PE=3 SV=1	NIL	Domain:IPR013083:Zinc finger, RING/FYVE/PHD-type, Domain:IPR001841:Zinc finger, RING-type	Molecular Function:zinc ion binding, Molecular Function:protein binding	1 strong transmembrane helices, total score : 1012
Contig05477	1.13194	1.34741	2.35161	1.83573	0.68727	0.393019	0.235424	0.309519	39S ribosomal protein L54, mitochondrial OS=Bos taurus GN=MRPL54 PE=1 SV=1	NIL	Family:IPR013870:Ribosomal protein L37, mitochondrial	NIL	1 strong transmembrane helices, total score : 607
Contig01293	1.12408	1.1345	2.8913	1.5619	0.733759	0.363786	0.211045	0.199184	Sterile alpha motif domain-containing protein 12 OS=Mus musculus GN=Samd12 PE=2 SV=1	NIL	Domain:IPR010993:Sterile alpha motif homology, Domain:IPR001660:Sterile alpha motif SAM	NIL	NIL
Contig07268	1.12016	1.90254	2.82562	2.69991	0.625906	0.446389	0.292738	0.367928	Frataxin homolog OS=Caenorhabditis elegans GN=frh-1 PE=2 SV=1	NIL	Family:IPR017789:Frataxin, Family:IPR002908:Frataxin-like, Family:IPR001794:Frataxin, subgroup	Biological Process:cellular iron ion homeostasis, Cellular Component:mitochondrion	1 strong transmembrane helices, total score : 755
Contig08634	1.1182	0.46679	1.22013	1.33777	0.623891	0.298772	0.183074	0.312643	NADH-ubiquinone oxidoreductase chain 2 OS=Hylobates lar GN=MT-ND2 PE=3 SV=1	NIL	NIL	NIL	1 strong transmembrane helices, total score : 918
Contig00104	1.09705	1.40515	1.98622	1.09747	0.775181	0.460325	0.303486	0.338933	40S ribosomal protein S11 OS=Mus musculus GN=Rps11 PE=2 SV=3	NIL	Domain:IPR016027:Nucleic acid-binding, OB-fold-like, Domain:IPR012340:Nucleic acid-binding, OB-fold, Family:IPR000266:Ribosomal protein S17	Biological Process:translation, Cellular Component:ribosome, Cellular Component:intracellular, Molecular Function:structural constituent of ribosome	1 strong transmembrane helices, total score : 794
Contig00677	1.09003	0.608586	1.62437	0.535575	0.802223	0.446143	0.288575	0.262506	28S ribosomal protein S12, mitochondrial OS=Bos taurus GN=MRPS12 PE=2 SV=1	NIL	Domain:IPR016027:Nucleic acid-binding, OB-fold-like, Domain:IPR012340:Nucleic acid-binding, OB-fold, Family:IPR006032:Ribosomal protein S12/S23, Family:IPR005679:Ribosomal protein S12, bacterial-type	Biological Process:translation, Cellular Component:ribosome, Cellular Component:intracellular, Molecular Function:structural constituent of ribosome, Cellular Component:small ribosomal subunit, Biological Process:translation, Molecular Function:structural constituent of ribosome	2 strong transmembrane helices, total score : 1588
Contig02188	1.08576	3.09789	1.22052	0.530693	0.459628	0.970518	0.575192	0.553229	Probable O-sialoglycoprotein endopeptidase OS=Xenopus laevis GN=osgep PE=2 SV=1	NIL	Family:IPR009180:Peptidase M22, O-sialoglycoprotein endopeptidase, Domain:IPR000905:Peptidase M22, glycoprotease	Molecular Function:zinc ion binding, Molecular Function:endopeptidase activity, Molecular Function:O-sialoglycoprotein endopeptidase activity, Biological Process:proteolysis	2 strong transmembrane helices, total score : 1412
Contig00388	1.08128	1.37223	1.55634	0.206109	0.433675	0.796813	0.0673434	0.0630699	Putative uncharacterized protein DDB_G0291608 OS=Dictyostelium discoideum GN=DDB_G0291608 PE=4 SV=1	NIL	NIL	NIL	1 strong transmembrane helices, total score : 1364
Contig03440	1.07931	0.427022	1.73409	0.353671	0.688652	0.460009	0.291798	0.331807	Probable ribosome biogenesis protein NEP1 OS=Homo sapiens GN=EMG1 PE=1 SV=4	NIL	Domain:IPR005479:Carbamoyl phosphate synthetase, large subunit, ATP-binding, Family:IPR005304:Suppressor Mra1	Biological Process:metabolic process, Molecular Function:ATP binding, Molecular Function:catalytic activity, Cellular Component:nucleus	NIL
Contig05054	1.04713	0.620887	1.27886	0.453534	0.770227	0.402994	0.228168	0.258528	Mediator of RNA polymerase II transcription subunit 8 OS=Mus musculus GN=Med8 PE=2 SV=1	NIL	NIL	NIL	NIL
Contig08336	1.03615	0.31065	1.58423	2.25962	0.829171	0.444485	0.28852	0.403581	(3R)-hydroxymyristoyl-[acyl-carrier-protein] dehydratase OS=Erwinia carotovora subsp. atroseptica GN=fabZ PE=3 SV=1	18-19	NIL	NIL	1 strong transmembrane helices, total score : 691
Contig11269	1.02441	0.386871	1.79187	1.3006	0.688497	0.429182	0.267511	0.283477	Peflin OS=Xenopus laevis GN=pef1 PE=2 SV=1	NIL	Domain:IPR011992:EF-Hand type, Domain:IPR002048:Calcium-binding EF-hand	Molecular Function:calcium ion binding, Molecular Function:calcium ion binding	3 strong transmembrane helices, total score : 3100
Contig02584	1.00441	0.779039	1.18801	0.800266	0.856385	0.492558	0.255828	0.325872	Josephin-2 OS=Homo sapiens GN=JOSD2 PE=2 SV=1	NIL	Family:IPR006155:Machado-Joseph disease protein MJD	NIL	NIL
Contig02792	0.989583	0.475197	1.58	2.37259	0.738107	0.465253	0.255101	0.382087	Nucleoside diphosphate kinase 6 OS=Homo sapiens GN=NME6 PE=2 SV=3	NIL	Domain:IPR016091:Superantigen toxin, C-terminal, Staphylococcal/Streptococcal, Domain:IPR001564:Nucleoside diphosphate kinase, core	Biological Process:pathogenesis, Cellular Component:extracellular region, Biological Process:CTP biosynthetic process, Biological Process:UTP biosynthetic process, Biological Process:GTP biosynthetic process, Molecular Function:ATP binding, Molecular Function:nucleoside diphosphate kinase activity	NIL
Contig03560	0.965491	0.183642	1.27438	0.31089	1.18417	0.494237	0.399202	0.249894	3-ketoacyl-CoA reductase OS=Neosartorya fischeri (strain ATCC 1020 / DSM 3700 / NRRL 181) GN=NFIA_086780 PE=3 SV=1	41-42	NIL	NIL	3 strong transmembrane helices, total score : 4141
Contig11784	0.944855	3.09203	5.67223	2.1981	0.735081	0.336206	0.204536	0.407725	Calmodulin-binding transcription activator 1 OS=Arabidopsis thaliana GN=CMTA1 PE=2 SV=1	NIL	NIL	NIL	NIL
Contig08523	0.933511	0.339044	2.72965	1.54406	0.372353	0.568715	0.206899	0.291886	Extracellular matrix protein 2 OS=Bos taurus GN=ECM2 PE=2 SV=1	NIL	NIL	NIL	NIL
Contig01149	0.931565	0.323918	2.69808	1.72141	0.379448	0.580925	0.208419	0.296367	Sulfated glycoprotein 1 OS=Rattus norvegicus GN=Psap PE=1 SV=1	18-19	Domain:IPR011001:Saposin-like, Domain:IPR008139:Saposin B, Domain:IPR007087:Zinc finger, C2H2-type	Molecular Function:zinc ion binding, Cellular Component:intracellular, Molecular Function:nucleic acid binding	3 strong transmembrane helices, total score : 2075
Contig01341	0.922863	0.560827	1.33291	0.231321	0.339284	0.475161	0.0568749	0.0554542	Splicing factor, arginine/serine-rich 4 OS=Homo sapiens GN=SFRS4 PE=1 SV=2	38-39	Family:IPR012615:Trematode Eggshell Synthesis	NIL	1 strong transmembrane helices, total score : 1109
Contig04163	0.921469	0.722308	1.55287	0.226974	0.453725	0.864585	0.095599	0.0649953	Putative eggshell protein OS=Fasciola hepatica PE=2 SV=1	35-36	Family:IPR012615:Trematode Eggshell Synthesis	NIL	1 strong transmembrane helices, total score : 2086
Contig05068	0.886894	0.237022	0.891623	0.283958	0.363421	0.742835	0.0673394	0.0876716	Female-specific protein 800 OS=Schistosoma mansoni PE=2 SV=1	38-39	NIL	NIL	3 strong transmembrane helices, total score : 2153
Contig00272	0.881483	0.508891	0.0698767	1.51597	0.35646	6.63863	4.49934	6.37601	NAD(P)H-quinone oxidoreductase chain 4, chloroplastic OS=Arabidopsis thaliana GN=ndhD PE=2 SV=3	NIL	NIL	NIL	1 strong transmembrane helices, total score : 1378
Contig07780	0.844673	1.04328	0.375397	0.244732	0.137405	1.22446	0.257472	0.269979	Splicing factor U2AF 65 kDa subunit OS=Mus musculus GN=U2af2 PE=1 SV=3	NIL	NIL	NIL	NIL
Contig02474	0.844442	0.784807	0.810338	0.420589	0.430631	0.930101	0.809503	1.1188	Sperm-associated antigen 6 OS=Homo sapiens GN=SPAG6 PE=1 SV=1	NIL	Domain:IPR016024:Armadillo-type fold, Domain:IPR011989:Armadillo-like helical, Repeat:IPR000225:Armadillo	Molecular Function:binding, Molecular Function:binding	1 strong transmembrane helices, total score : 655
Contig05027	0.834243	0.642529	0.355931	0.0573259	0.499061	1.24416	1.18509	1.52209	Glutamate-rich WD repeat-containing protein 1 OS=Homo sapiens GN=GRWD1 PE=1 SV=1	44-45	Domain:IPR015943:WD40/YVTN repeat-like, Domain:IPR011046:WD40 repeat-like, Repeat:IPR001680:WD40 repeat	NIL	1 strong transmembrane helices, total score : 1768
Contig12971	0.832642	0.800103	2.29264	3.20358	0.633848	0.308248	0.312764	0.399707	L-aspartate oxidase OS=Clostridium perfringens GN=nadB PE=3 SV=1	NIL	NIL	NIL	1 strong transmembrane helices, total score : 907
Contig13194	0.83098	0.493313	0.841102	2.28503	0.379411	0.420613	0.157827	0.217444	Putative BTB/POZ domain-containing protein L67 OS=Acanthamoeba polyphaga mimivirus GN=MIMI_L67 PE=3 SV=1	NIL	NIL	NIL	3 strong transmembrane helices, total score : 2015
Contig06769	0.808144	0.587501	3.90944	8.22297	0.46813	1.50988	0.36099	0.184043	Cytochrome P450 76A1 (Fragment) OS=Solanum melongena GN=CYP76A1 PE=2 SV=1	NIL	NIL	NIL	NIL
Contig02615	0.806204	0.554162	0.533556	0.260397	0.471226	0.970244	1.13176	1.48126	tRNA-dihydrouridine synthase 1 OS=Saccharomyces cerevisiae GN=DUS1 PE=1 SV=1	NIL	Domain:IPR013785:Aldolase-type TIM barrel, Family:IPR001269:Dihydrouridine synthase, DuS	Biological Process:metabolic process, Molecular Function:catalytic activity, Molecular Function:FAD binding, Molecular Function:tRNA dihydrouridine synthase activity, Biological Process:tRNA processing	NIL
Contig07533	0.805678	0.611518	1.61891	0.198219	0.360064	0.594	0.0934332	0.0933712	Stress protein DDR48 OS=Saccharomyces cerevisiae GN=DDR48 PE=1 SV=4	26-27	Family:IPR012615:Trematode Eggshell Synthesis	NIL	2 strong transmembrane helices, total score : 2128
Contig04983	0.804575	0.2925	1.00788	0.124992	0.176738	0.227472	0.0826648	0.0811447	Protein lingerer OS=Aedes aegypti GN=lig PE=3 SV=1	36-37	Family:IPR012615:Trematode Eggshell Synthesis	NIL	1 strong transmembrane helices, total score : 1037
Contig07698	0.804426	0.907352	1.59325	2.82252	0.139206	0.237102	0.0707433	0.078132	Zinc finger RNA-binding protein OS=Danio rerio GN=zfr PE=2 SV=2	NIL	Domain:IPR015880:Zinc finger, C2H2-like, Domain:IPR007087:Zinc finger, C2H2-type, Domain:IPR003604:Zinc finger, U1-type	Molecular Function:zinc ion binding, Cellular Component:intracellular, Molecular Function:zinc ion binding, Cellular Component:intracellular, Molecular Function:nucleic acid binding, Molecular Function:zinc ion binding, Molecular Function:nucleic acid binding	NIL
Contig11160	0.800034	1.41532	4.90638	2.03476	0.465481	0.568364	0.204849	0.195334	UPF0506 protein SJCHGC03047 OS=Schistosoma japonicum GN=SJCHGC03047 PE=2 SV=1	22-23	NIL	NIL	1 strong transmembrane helices, total score : 1262
Contig07112	0.792349	0.879414	1.1436	1.86627	0.434679	0.948189	1.15721	1.95561	Importin-5 OS=Homo sapiens GN=IPO5 PE=1 SV=4	25-26	Domain:IPR016024:Armadillo-type fold, Domain:IPR011989:Armadillo-like helical	Molecular Function:binding, Molecular Function:binding	NIL
Contig04624	0.79067	1.08528	0.566043	0.159691	0.39881	1.11457	1.3164	1.42796	Myotubularin-related protein 2 OS=Gallus gallus GN=MTMR2 PE=2 SV=1	23-24	Domain:IPR010569:Myotubularin-related	Biological Process:phospholipid dephosphorylation, Molecular Function:inositol or phosphatidylinositol phosphatase activity	1 strong transmembrane helices, total score : 775
Contig04926	0.784081	0.356432	0.972805	0.0677824	0.481289	0.998075	0.153227	0.15496	Splicing factor, arginine/serine-rich 4 OS=Homo sapiens GN=SFRS4 PE=1 SV=2	NIL	Family:IPR012615:Trematode Eggshell Synthesis	NIL	1 strong transmembrane helices, total score : 1470
Contig01389	0.783923	1.60499	0.626804	0.389256	0.473018	2.36027	3.24787	4.41023	U4/U6 small nuclear ribonucleoprotein Prp3 OS=Gallus gallus GN=PRPF3 PE=2 SV=1	18-19	Domain:IPR013881:Pre-mRNA-splicing factor 3	NIL	NIL
Contig01023	0.776332	0.80124	2.22907	0.72853	0.490904	0.871343	0.39833	0.536353	Epidermal retinal dehydrogenase 2 OS=Homo sapiens GN=RDHE2 PE=2 SV=2	NIL	Domain:IPR016040:NAD(P)-binding, Family:IPR002347:Glucose/ribitol dehydrogenase, Family:IPR002198:Short-chain dehydrogenase/reductase SDR	Biological Process:metabolic process, Molecular Function:binding, Molecular Function:catalytic activity, Molecular Function:oxidoreductase activity, Biological Process:metabolic process, Molecular Function:oxidoreductase activity, Biological Process:metabolic process	3 strong transmembrane helices, total score : 3373
Contig04897	0.773509	0.191338	2.62687	1.80638	0.440156	0.684581	0.315722	0.396391	Hormonally up-regulated neu tumor-associated kinase OS=Homo sapiens GN=HUNK PE=1 SV=1	NIL	Domain:IPR011001:Saposin-like, Domain:IPR008139:Saposin B	NIL	1 strong transmembrane helices, total score : 932
Contig04894	0.772214	0.282296	0.509144	0.0759347	0.498131	1.7616	0.254993	0.289579	Lysosome-associated membrane glycoprotein 2 OS=Gallus gallus GN=LAMP2 PE=2 SV=1	21-22	NIL	NIL	2 strong transmembrane helices, total score : 1806
Contig11944	0.768398	0.534056	3.40912	7.27437	0.244187	1.32474	0.334518	0.243357	DNA gyrase subunit B OS=Streptomyces coelicolor GN=gyrB PE=3 SV=1	NIL	NIL	NIL	3 strong transmembrane helices, total score : 3505
Contig05339	0.765123	3.51496	7.33648	7.0322	0.686116	0.38885	0.234357	0.175865	Exportin-2 OS=Pagrus major GN=cse1l PE=2 SV=1	NIL	NIL	NIL	1 strong transmembrane helices, total score : 1777
Contig03684	0.754728	0.76156	1.92479	0.326124	0.322801	0.937866	0.237634	0.27751	Probable palmitoyltransferase ZDHHC13 OS=Pongo abelii GN=ZDHHC13 PE=2 SV=1	17-18	NIL	NIL	6 strong transmembrane helices, total score : 11609
Contig05338	0.751099	0.567363	0.532181	0.366791	0.274521	0.544505	0.268793	0.44168	Exportin-2 OS=Pongo abelii GN=CSE1L PE=2 SV=1	NIL	Domain:IPR005043:CAS/CSE, C-terminal	Biological Process:cell proliferation, Molecular Function:importin-alpha export receptor activity, Biological Process:apoptosis, Cellular Component:cytoplasm, Cellular Component:nucleus	1 strong transmembrane helices, total score : 1799
Contig00046	0.739445	0.768565	2.76033	2.18746	0.445042	0.720838	0.282917	0.37921	Cysteine desulfurase OS=Haemophilus somnus (strain 2336) GN=iscS PE=3 SV=1	25-26	Domain:IPR011001:Saposin-like	NIL	1 strong transmembrane helices, total score : 1529
Contig00769	0.735844	0.358565	2.76009	2.04444	0.490388	0.651564	0.332631	0.422412	Extracellular matrix-binding protein ebh OS=Staphylococcus aureus (strain USA300 / TCH1516) GN=ebh PE=4 SV=1	NIL	NIL	NIL	1 strong transmembrane helices, total score : 757
Contig00249	0.734575	1.33866	2.35298	0.889501	0.337519	1.11435	0.544788	0.739357	Deoxyribonuclease-2-beta OS=Mus musculus GN=Dnase2b PE=2 SV=1	NIL	Family:IPR004947:Deoxyribonuclease II	Biological Process:DNA metabolic process, Molecular Function:deoxyribonuclease II activity	1 strong transmembrane helices, total score : 561
Contig00760	0.734412	0.127124	1.23876	0.728104	0.348574	0.554945	0.517413	0.46356	Putative membrane protein ycf1 OS=Psilotum nudum GN=ycf1 PE=3 SV=1	NIL	NIL	NIL	5 strong transmembrane helices, total score : 5018
Contig04920	0.715914	0.509429	1.96065	0.338226	0.298757	0.598786	0.176838	0.0877429	Cation/acetate symporter actP OS=Shigella sonnei (strain Ss046) GN=actP PE=3 SV=1	NIL	NIL	NIL	5 strong transmembrane helices, total score : 9701
Contig11733	0.708197	0.726553	2.21139	0.955288	0.344283	0.714827	0.19018	0.215967	Olfactory receptor 1D2 OS=Pan troglodytes GN=OR1D2 PE=3 SV=1	NIL	NIL	NIL	4 strong transmembrane helices, total score : 7866
Contig07988	0.689744	0.329226	1.99577	0.768176	0.383921	0.768612	0.221321	0.223432	Coiled-coil domain-containing protein 107 OS=Mus musculus GN=Ccdc107 PE=2 SV=1	NIL	NIL	NIL	3 strong transmembrane helices, total score : 4845
Contig02713	0.683139	0.320304	0.684653	0.0946388	0.433016	1.1676	2.06815	4.11479	Alanine aminotransferase 2 OS=Homo sapiens GN=GPT2 PE=2 SV=1	NIL	Domain:IPR015424:Pyridoxal phosphate-dependent transferase, major region, Domain:IPR015422:Pyridoxal phosphate-dependent transferase, major region, subdomain 2	Molecular Function:pyridoxal phosphate binding, Molecular Function:catalytic activity	1 strong transmembrane helices, total score : 1626
Contig08153	0.675734	0.229526	0.65923	0.275258	0.445934	1.1541	0.211908	0.329565	Methyl methanesulfonate-sensitivity protein 22 OS=Saccharomyces cerevisiae GN=MMS22 PE=1 SV=1	20-21	NIL	NIL	6 strong transmembrane helices, total score : 6064
Contig09447	0.673935	0.254464	1.92867	2.50613	0.272012	0.11089	0.0642012	0.0997807	Ubiquitin carboxyl-terminal hydrolase 19 OS=Rattus norvegicus GN=Usp19 PE=1 SV=1	NIL	NIL	NIL	NIL
Contig10016	0.663196	0.474687	1.55336	2.31637	0.346642	0.181119	0.128076	0.184821	ATP-dependent DNA helicase recG OS=Borrelia burgdorferi GN=recG PE=3 SV=1	NIL	NIL	NIL	3 strong transmembrane helices, total score : 3625
Contig07059	0.632774	0.180964	0.693835	0.0308285	0.399339	1.07857	0.247496	0.348431	Solute carrier family 22 member 3 OS=Mus musculus GN=Slc22a3 PE=2 SV=1	NIL	Domain:IPR016196:MFS general substrate transporter	NIL	3 strong transmembrane helices, total score : 4118
Contig08514	0.629029	0.536042	1.97506	2.86211	0.307015	0.140688	0.0921473	0.137102	NIL	NIL	NIL	NIL	NIL
Contig11031	0.621362	0.584022	1.60406	2.5002	0.370727	0.188321	0.110387	0.151736	Phosphoglycolate phosphatase 1 OS=Sulfolobus solfataricus GN=SSO0094 PE=3 SV=1	17-18	NIL	NIL	3 strong transmembrane helices, total score : 4979
Contig07651	0.606363	0.79377	2.40082	0.584834	0.261228	0.71444	0.248974	0.236456	Protein vav-1 OS=Caenorhabditis elegans GN=vav-1 PE=1 SV=1	NIL	NIL	NIL	2 strong transmembrane helices, total score : 1265
Contig01777	0.598266	0.737244	1.91642	0.19749	0.422948	1.14067	0.315241	0.447908	Probable cation-transporting P-type ATPase OS=Mycoplasma genitalium GN=pacL PE=3 SV=1	27-28	NIL	NIL	6 strong transmembrane helices, total score : 11384
Contig01394	0.596383	0.323228	1.83685	1.01137	0.252806	0.380741	0.449936	0.458555	Uncharacterized protein L228 OS=Acanthamoeba polyphaga mimivirus GN=MIMI_L228 PE=4 SV=1	NIL	NIL	NIL	2 strong transmembrane helices, total score : 1462
Contig03628	0.594065	0.571011	2.07745	0.342745	0.264483	0.891312	0.34647	0.282094	Glutamate [NMDA] receptor-associated protein 1 OS=Mus musculus GN=Grina PE=2 SV=1	NIL	NIL	NIL	6 strong transmembrane helices, total score : 12196
Contig05295	0.590328	0.353468	2.05265	0.694712	0.435866	0.708611	0.305909	0.472042	Protein translocase subunit secA OS=Francisella tularensis subsp. novicida (strain U112) GN=secA PE=3 SV=1	23-24	Domain:IPR011001:Saposin-like, Domain:IPR008139:Saposin B	NIL	2 strong transmembrane helices, total score : 1974
Contig04186	0.583587	0.223332	2.40418	0.750377	0.482453	0.990558	0.523711	0.682664	Ribonuclease 1 OS=Arabidopsis thaliana GN=RNS1 PE=1 SV=1	25-26	Family:IPR001568:Ribonuclease T2	Molecular Function:endoribonuclease activity, Molecular Function:RNA binding	1 strong transmembrane helices, total score : 1863
Contig10411	0.57589	0.486313	0.664311	1.30945	0.224043	0.349804	0.136064	0.159594	Vacuolar protein sorting-associated protein 13C OS=Homo sapiens GN=VPS13C PE=1 SV=1	NIL	NIL	NIL	3 strong transmembrane helices, total score : 3666
Contig05431	0.571914	0.464747	1.36618	0.204879	0.187007	0.279081	0.0766601	0.0861182	GATA zinc finger domain-containing protein 13 OS=Dictyostelium discoideum GN=gtaM PE=4 SV=1	32-33	Family:IPR012615:Trematode Eggshell Synthesis	NIL	1 strong transmembrane helices, total score : 1398
Contig07303	0.568821	0.601651	2.07934	0.41303	0.308021	0.81021	0.264991	0.23008	Uncharacterized symporter yidK OS=Escherichia coli (strain K12) GN=yidK PE=1 SV=1	NIL	NIL	NIL	5 strong transmembrane helices, total score : 10921
Contig05272	0.563108	0.226335	0.838358	0.0828774	0.169243	0.013404	0.0777048	0.0793246	Splicing factor, arginine/serine-rich 4 OS=Homo sapiens GN=SFRS4 PE=1 SV=2	20-21	Family:IPR012615:Trematode Eggshell Synthesis	NIL	1 strong transmembrane helices, total score : 1207
Contig00250	0.558451	0.414909	2.2416	1.20635	0.473245	0.930231	0.407026	0.492531	Proactivator polypeptide OS=Homo sapiens GN=PSAP PE=1 SV=2	NIL	Domain:IPR011001:Saposin-like, Domain:IPR008139:Saposin B, Domain:IPR008138:Saposin-like type B, 2	NIL	2 strong transmembrane helices, total score : 1905
Contig05216	0.549149	0.262991	0.96872	0.0828962	0.171151	0.01	0.0815152	0.0812127	Splicing factor, arginine/serine-rich 4 OS=Homo sapiens GN=SFRS4 PE=1 SV=2	36-37	Family:IPR012615:Trematode Eggshell Synthesis	NIL	2 strong transmembrane helices, total score : 2115
Contig00087	0.519607	0.394222	2.00039	0.924312	0.423003	0.920339	0.413713	0.701585	Proactivator polypeptide OS=Bos taurus GN=PSAP PE=1 SV=3	32-33	Domain:IPR011001:Saposin-like, Domain:IPR008139:Saposin B, Domain:IPR008138:Saposin-like type B, 2	NIL	1 strong transmembrane helices, total score : 1671
Contig03785	0.509977	0.425982	1.68425	0.36292	0.27401	0.516686	0.180644	0.0890507	Uncharacterized sodium-dependent transporter MJ1319 OS=Methanocaldococcus jannaschii GN=MJ1319 PE=3 SV=1	NIL	NIL	NIL	6 strong transmembrane helices, total score : 11579
Contig01516	0.50765	1.01138	2.9131	1.17315	0.185499	0.581652	0.522212	0.467889	Exocyst complex component 2 OS=Dictyostelium discoideum GN=exoc2 PE=3 SV=1	24-25	NIL	NIL	2 strong transmembrane helices, total score : 2269
Contig01497	0.503826	0.213096	1.78552	0.635142	0.490644	1.00665	0.486389	0.602469	Cathepsin B-like cysteine proteinase OS=Schistosoma mansoni PE=2 SV=1	23-24	Family:IPR015643:Peptidase C1A, cathepsin B, Family:IPR013128:Peptidase C1A, papain, Domain:IPR012599:Peptidase C1A, propeptide, Domain:IPR000668:Peptidase C1A, papain C-terminal, Active_site:IPR000169:Peptidase, cysteine peptidase active site	Molecular Function:cysteine-type peptidase activity, Molecular Function:cysteine-type peptidase activity, Biological Process:regulation of catalytic activity, Molecular Function:cysteine-type endopeptidase activity, Molecular Function:cysteine-type peptidase activity, Biological Process:proteolysis, Biological Process:proteolysis, Molecular Function:cysteine-type endopeptidase activity	2 strong transmembrane helices, total score : 1585
Contig04640	0.496845	0.304095	2.5248	0.529059	0.416774	1.43862	0.612932	0.936886	1-O-acylceramide synthase OS=Mus musculus GN=Lypla3 PE=1 SV=1	30-31	Family:IPR003386:Lecithin:cholesterol acyltransferase	Biological Process:lipid metabolic process, Molecular Function:phosphatidylcholine-sterol O-acyltransferase activity	3 strong transmembrane helices, total score : 2345
Contig09084	0.496441	0.28777	1.30534	1.76478	0.247328	0.568415	0.233361	0.238647	Thrombin-like enzyme pallase OS=Agkistrodon halys pallas PE=2 SV=2	NIL	NIL	NIL	NIL
Contig01515	0.495217	0.963962	2.75822	1.1733	0.181643	0.581911	0.514951	0.472789	Putative uncharacterized protein DDB_G0292292 OS=Dictyostelium discoideum GN=DDB_G0292292 PE=4 SV=1	26-27	NIL	NIL	3 strong transmembrane helices, total score : 2865
Contig00958	0.491551	0.394812	1.54416	2.24959	0.820078	0.40766	0.463689	0.905409	Flagellar filament 31 kDa core protein OS=Treponema pallidum GN=flaB3 PE=1 SV=3	NIL	NIL	NIL	2 strong transmembrane helices, total score : 2369
Contig13603	0.450902	1.49166	3.59511	1.94266	0.193694	0.415235	0.430749	0.54725	tRNA(Ile)-lysidine synthase OS=Streptococcus mutans GN=tilS PE=3 SV=1	NIL	NIL	NIL	NIL
Contig01513	0.43781	0.269154	1.32157	0.529562	0.396902	1.12959	0.577235	0.993503	Crustapain OS=Pandalus borealis GN=Cys PE=1 SV=1	NIL	Family:IPR013128:Peptidase C1A, papain, Domain:IPR000668:Peptidase C1A, papain C-terminal, Active_site:IPR000169:Peptidase, cysteine peptidase active site	Molecular Function:cysteine-type peptidase activity, Molecular Function:cysteine-type peptidase activity, Biological Process:proteolysis, Biological Process:proteolysis, Molecular Function:cysteine-type endopeptidase activity	2 strong transmembrane helices, total score : 2177
Contig11575	0.436857	0.273568	1.74853	0.46015	0.267456	0.922305	0.531278	0.558455	NAD(P)H-quinone oxidoreductase chain 4, chloroplastic OS=Jasminum nudiflorum GN=ndhD PE=3 SV=1	NIL	NIL	NIL	3 strong transmembrane helices, total score : 4347
Contig01512	0.430927	0.224938	1.52045	0.555191	0.401337	1.11436	0.590933	0.997506	Cathepsin S OS=Homo sapiens GN=CTSS PE=1 SV=3	20-21	Domain:IPR013201:Proteinase inhibitor I29, cathepsin propeptide, Family:IPR013128:Peptidase C1A, papain, Domain:IPR000668:Peptidase C1A, papain C-terminal, Active_site:IPR000169:Peptidase, cysteine peptidase active site	Molecular Function:cysteine-type peptidase activity, Molecular Function:cysteine-type peptidase activity, Biological Process:proteolysis, Biological Process:proteolysis, Molecular Function:cysteine-type endopeptidase activity	2 strong transmembrane helices, total score : 2331
Contig00684	0.426981	0.226101	1.02348	0.565361	0.229812	0.680927	0.881575	0.93103	SPX and EXS domain-containing protein 5 OS=Dictyostelium discoideum GN=DDB_G0290647 PE=4 SV=2	25-26	NIL	NIL	NIL
Contig03744	0.417783	0.371624	1.66893	0.441134	0.286996	0.798393	0.411392	0.332422	GPI transamidase component gaa1 OS=Schizosaccharomyces pombe GN=gaa1 PE=2 SV=1	NIL	NIL	NIL	5 strong transmembrane helices, total score : 7716
Contig11574	0.406189	0.448482	1.95526	0.501807	0.248708	0.954267	0.513273	0.517276	Uncharacterized protein MG294 OS=Mycoplasma genitalium GN=MG294 PE=4 SV=1	NIL	NIL	NIL	5 strong transmembrane helices, total score : 8768
Contig00759	0.400684	0.231799	0.88855	0.49855	0.215137	0.68501	1.00409	1.02358	GPI mannosyltransferase 3 OS=Xenopus laevis GN=pigb PE=2 SV=1	NIL	NIL	NIL	3 strong transmembrane helices, total score : 4192
Contig01498	0.388446	0.133692	1.55893	0.213935	0.386593	0.959599	0.586538	0.708286	Cathepsin B-like cysteine proteinase OS=Schistosoma mansoni PE=2 SV=1	NIL	Family:IPR015643:Peptidase C1A, cathepsin B, Family:IPR013128:Peptidase C1A, papain, Domain:IPR012599:Peptidase C1A, propeptide, Domain:IPR000668:Peptidase C1A, papain C-terminal, Active_site:IPR000169:Peptidase, cysteine peptidase active site	Molecular Function:cysteine-type peptidase activity, Molecular Function:cysteine-type peptidase activity, Biological Process:regulation of catalytic activity, Molecular Function:cysteine-type endopeptidase activity, Molecular Function:cysteine-type peptidase activity, Biological Process:proteolysis, Biological Process:proteolysis, Molecular Function:cysteine-type endopeptidase activity	1 strong transmembrane helices, total score : 793
Contig06953	0.37323	0.491271	2.35583	0.334763	0.395093	1.018	0.503431	0.369091	Beta-1,3-galactosyl-O-glycosyl-glycoprotein beta-1,6-N-acetylglucosaminyltransferase OS=Homo sapiens GN=GCNT1 PE=2 SV=2	NIL	Family:IPR003406:Glycosyl transferase, family 14	Cellular Component:membrane, Molecular Function:acetylglucosaminyltransferase activity	2 strong transmembrane helices, total score : 1426
Contig00408	0.358596	0.159177	1.8937	0.3264	0.490331	1.14535	0.519892	0.766281	Cathepsin S OS=Mus musculus GN=Ctss PE=2 SV=1	NIL	Family:IPR013128:Peptidase C1A, papain, Domain:IPR000668:Peptidase C1A, papain C-terminal	Molecular Function:cysteine-type peptidase activity, Molecular Function:cysteine-type peptidase activity, Biological Process:proteolysis	NIL
Contig04017	0.35196	1.44985	1.77695	2.81353	0.277509	0.266969	0.108237	0.119919	Leukocyte surface antigen CD53 OS=Bos taurus GN=CD53 PE=2 SV=1	NIL	Domain:IPR008952:Tetraspanin, Family:IPR000301:CD9/CD37/CD63 antigen	Cellular Component:integral to membrane, Cellular Component:integral to membrane	NIL
Contig07086	0.332655	0.284923	1.16373	0.0304868	0.136234	0.825758	0.421939	0.820522	Lysosomal acid lipase/cholesteryl ester hydrolase OS=Homo sapiens GN=LIPA PE=1 SV=2	NIL	Domain:IPR006693:AB-hydrolase associated lipase region, Domain:IPR000073:Alpha/beta hydrolase fold-1	Biological Process:lipid metabolic process	1 strong transmembrane helices, total score : 648
Contig11133	0.325413	1.06606	1.71581	1.81585	0.298459	0.325407	0.124897	0.231131	ATP-dependent RNA helicase DBP5 OS=Pichia guilliermondii GN=DBP5 PE=3 SV=1	NIL	NIL	NIL	1 strong transmembrane helices, total score : 822
Contig05094	0.310965	0.428569	2.2473	0.64368	0.153548	0.514507	0.475362	0.503508	NIL	NIL	NIL	NIL	NIL
Contig08249	0.307913	0.284066	1.33165	0.0811383	0.346026	0.834334	0.520471	0.621235	Cathepsin B-like cysteine proteinase OS=Schistosoma japonicum GN=CATB PE=2 SV=1	NIL	Domain:IPR012599:Peptidase C1A, propeptide	Biological Process:regulation of catalytic activity, Molecular Function:cysteine-type endopeptidase activity	2 strong transmembrane helices, total score : 1328
Contig00956	0.290437	0.332028	2.04472	2.51353	1.04503	0.401188	0.361341	0.740098	Transmembrane and coiled-coil domain-containing protein 5B OS=Mus musculus GN=Tmco5b PE=2 SV=1	NIL	NIL	NIL	1 strong transmembrane helices, total score : 995
Contig03472	0.196646	0.102561	0.699561	0.0425123	0.467413	1.49953	0.671832	0.659649	Cathepsin S OS=Canis familiaris GN=CTSS PE=2 SV=1	29-30	Domain:IPR013201:Proteinase inhibitor I29, cathepsin propeptide, Family:IPR013128:Peptidase C1A, papain, Domain:IPR000668:Peptidase C1A, papain C-terminal	Molecular Function:cysteine-type peptidase activity, Molecular Function:cysteine-type peptidase activity, Biological Process:proteolysis	1 strong transmembrane helices, total score : 840
Contig03165	0.182779	0.24028	2.44535	0.905947	0.360799	1.00412	0.563824	0.939691	Ribonuclease MC OS=Momordica charantia PE=1 SV=1	27-28	Family:IPR001568:Ribonuclease T2	Molecular Function:endoribonuclease activity, Molecular Function:RNA binding	2 strong transmembrane helices, total score : 2721
Contig01395	0.162744	0.213851	1.27698	0.20527	0.180355	0.77206	1.0815	1.35992	1,4-alpha-glucan-branching enzyme OS=Chlamydia pneumoniae GN=glgB PE=3 SV=1	21-22	NIL	NIL	1 strong transmembrane helices, total score : 1430
Contig10543	0.0912443	1.33685	3.41862	4.81234	0.391295	0.377843	0.175658	0.32639	Olfactory receptor 63 OS=Mus musculus GN=Olfr63 PE=2 SV=1	30-31	NIL	NIL	4 strong transmembrane helices, total score : 5485
Contig05312	0.0542607	0.112781	0.453167	0.213597	0.257728	0.927774	1.2807	1.19888	Annexin A10 OS=Homo sapiens GN=ANXA10 PE=2 SV=3	NIL	Family:IPR001464:Annexin	Molecular Function:calcium-dependent phospholipid binding, Molecular Function:calcium ion binding	1 strong transmembrane helices, total score : 794
Contig11576	0.03447	0.200395	1.05259	0.985215	0.286162	0.813103	0.229579	0.211251	Uncharacterized transporter YNR013C OS=Saccharomyces cerevisiae GN=YNR013C PE=1 SV=2	23-24	NIL	NIL	2 strong transmembrane helices, total score : 3067
Down regulated Later in Both Males and Females
Contig06861	1.83089	0.517421	1.72306	0.394972	0.293296	0.461054	0.072231	0.115173	Catechol-O-methyltransferase domain-containing protein 1 OS=Homo sapiens GN=COMTD1 PE=1 SV=1	NIL	Family:IPR002935:O-methyltransferase, family 3	Molecular Function:O-methyltransferase activity	NIL
Contig07262	1.48655	1.02222	1.86828	0.402816	0.299442	0.369308	0.0886127	0.129365	Glutaminase-asparaginase OS=Pseudomonas fluorescens biotype A GN=ansB PE=3 SV=1	NIL	Family:IPR006034:Asparaginase/glutaminase	Biological Process:amino acid metabolic process	1 strong transmembrane helices, total score : 583
Contig00644	1.46907	0.780595	1.49075	0.466242	0.871718	0.661635	0.457038	0.503973	Neighbor of COX4 OS=Mus musculus GN=Cox4nb PE=1 SV=1	21-22	Family:IPR005366:Protein of unknown function UPF0172	NIL	1 strong transmembrane helices, total score : 571
Contig07200	1.43478	1.14213	0.802118	0.296729	1.35569	1.68391	0.176795	1.07344	Protein-associating with the carboxyl-terminal domain of ezrin OS=Mus musculus GN=Scyl3 PE=1 SV=3	NIL	Domain:IPR011009:Protein kinase-like	NIL	NIL
Contig12346	1.42218	0.347412	1.40324	0.173229	1.17418	0.861119	0.446338	0.358251	PDZ domain-containing protein 1 OS=Pongo abelii GN=PDZK1 PE=2 SV=1	NIL	Domain:IPR001478:PDZ/DHR/GLGF	Molecular Function:protein binding	NIL
Contig07113	1.3906	0.490877	1.36592	0.484758	0.727404	0.398837	0.224528	0.228279	Coiled-coil domain-containing protein 86 OS=Homo sapiens GN=CCDC86 PE=1 SV=1	NIL	NIL	NIL	NIL
Contig01908	1.36617	1.7314	0.466013	0.532475	0.411898	1.74185	0.298348	0.277513	Transitional endoplasmic reticulum ATPase OS=Mus musculus GN=Vcp PE=1 SV=4	NIL	Conserved_site:IPR003960:AAA ATPase, conserved site, Domain:IPR003959:AAA ATPase, core	Molecular Function:ATP binding, Molecular Function:ATP binding	1 strong transmembrane helices, total score : 509
Contig02320	1.34924	2.46524	1.81931	0.371702	0.535151	0.830283	0.310506	0.434077	Protein Shroom2 OS=Homo sapiens GN=SHROOM2 PE=1 SV=1	NIL	NIL	NIL	NIL
Contig07373	1.32917	0.646183	1.78077	0.39653	0.672026	0.682322	0.280448	0.406616	Baculoviral IAP repeat-containing protein 5 OS=Felis silvestris catus GN=BIRC5 PE=2 SV=1	NIL	Repeat:IPR001370:Proteinase inhibitor I32, inhibitor of apoptosis	Biological Process:anti-apoptosis, Cellular Component:intracellular	2 strong transmembrane helices, total score : 1899
Contig03389	1.32105	0.570747	1.2757	0.41887	1.41696	0.428008	0.21679	0.11678	DNA-directed RNA polymerase subunit beta'' OS=Plasmodium falciparum GN=rpoC2 PE=3 SV=1	NIL	NIL	NIL	3 strong transmembrane helices, total score : 3716
Contig03201	1.31724	0.701639	1.3444	0.347869	1.0757	0.782327	0.458875	0.383045	Golgin IMH1 OS=Saccharomyces cerevisiae GN=IMH1 PE=1 SV=1	NIL	NIL	NIL	NIL
Contig11277	1.3044	0.89086	1.5031	0.418864	0.719948	0.458343	0.263598	0.269754	40S ribosomal protein S27a OS=Neurospora crassa GN=ubi-3 PE=3 SV=3	55-56	Domain:IPR002906:Ribosomal protein S27a	Biological Process:translation, Cellular Component:ribosome, Cellular Component:intracellular, Molecular Function:structural constituent of ribosome	1 strong transmembrane helices, total score : 1766
Contig07368	1.28916	1.35483	0.998495	0.481607	0.744528	0.910987	0.477204	0.652203	Ran-specific GTPase-activating protein OS=Mus musculus GN=Ranbp1 PE=1 SV=2	NIL	Domain:IPR011993:Pleckstrin homology-type, Domain:IPR000697:EVH1, Domain:IPR000156:Ran Binding Protein 1	Biological Process:intracellular transport	1 strong transmembrane helices, total score : 1357
Contig00973	1.28799	1.1458	1.58625	0.321465	0.74942	0.855773	0.44944	0.332574	Hypoxanthine-guanine phosphoribosyltransferase OS=Gallus gallus GN=HPRT1 PE=2 SV=1	NIL	Family:IPR005904:Hypoxanthine phosphoribosyl transferase, Conserved_site:IPR002375:Purine/pyrimidine phosphoribosyl transferase, conserved site, Domain:IPR000836:Phosphoribosyltransferase	Biological Process:purine ribonucleoside salvage, Cellular Component:cytoplasm, Molecular Function:hypoxanthine phosphoribosyltransferase activity, Molecular Function:transferase activity, Biological Process:nucleoside metabolic process	NIL
Contig09606	1.2769	0.484973	0.405507	0.368581	0.470717	0.478211	0.449693	0.487385	1-deoxy-D-xylulose 5-phosphate reductoisomerase OS=Desulfotomaculum reducens (strain MI-1) GN=dxr PE=3 SV=1	NIL	NIL	NIL	1 strong transmembrane helices, total score : 687
Contig00103	1.27179	1.59457	1.46995	0.483204	0.864992	0.750355	0.478523	0.376085	Calmodulin OS=Strongylocentrotus intermedius PE=2 SV=3	NIL	Domain:IPR011992:EF-Hand type, Domain:IPR002048:Calcium-binding EF-hand	Molecular Function:calcium ion binding, Molecular Function:calcium ion binding	1 strong transmembrane helices, total score : 1614
Contig08022	1.25941	0.749027	1.75879	0.396628	0.838137	0.565024	0.312189	0.354821	Transmembrane protein 35 OS=Mus musculus GN=Tmem35 PE=2 SV=1	NIL	NIL	NIL	2 strong transmembrane helices, total score : 2174
Contig04487	1.25165	0.476212	1.04453	0.346599	0.974235	0.553973	0.346515	0.291427	39S ribosomal protein L14, mitochondrial OS=Rattus norvegicus GN=Mrpl14 PE=1 SV=2	NIL	Family:IPR000218:Ribosomal protein L14b/L23e	Biological Process:translation, Cellular Component:ribosome, Cellular Component:intracellular, Molecular Function:structural constituent of ribosome	NIL
Contig05404	1.24324	0.547392	0.781979	0.233336	0.981584	0.559123	0.244867	0.273598	Exopolysaccharide production protein exoF OS=Rhizobium meliloti GN=exoF PE=4 SV=1	NIL	Family:IPR002661:Ribosome recycling factor	Biological Process:translation	2 strong transmembrane helices, total score : 3090
Contig07890	1.24214	0.511101	2.03999	0.484841	0.934052	0.515289	0.379428	0.471019	UPF0424 protein C1orf128 homolog OS=Xenopus laevis PE=2 SV=1	NIL	Family:IPR010400:Protein of unknown function DUF1000	NIL	2 strong transmembrane helices, total score : 2120
Contig01949	1.23838	0.304078	0.691688	0.282789	0.666811	0.772298	0.380671	0.634486	Nanos homolog 1 OS=Mus musculus GN=Nanos1 PE=2 SV=2	NIL	Family:IPR008705:Zinc finger, Nanos	Molecular Function:zinc ion binding, Molecular Function:RNA binding	1 strong transmembrane helices, total score : 738
Contig03048	1.22887	0.983349	1.43099	0.448341	0.692946	0.426444	0.183312	0.171494	28S ribosomal protein S17, mitochondrial OS=Bos taurus GN=MRPS17 PE=1 SV=3	NIL	Domain:IPR016027:Nucleic acid-binding, OB-fold-like	NIL	2 strong transmembrane helices, total score : 2350
Contig04720	1.22796	0.612996	1.31255	0.438857	0.809416	0.544835	0.314838	0.336704	Prefoldin subunit 6 OS=Homo sapiens GN=PFDN6 PE=1 SV=1	NIL	Domain:IPR009053:Prefoldin, Domain:IPR002777:Prefoldin beta-like	Molecular Function:unfolded protein binding, Cellular Component:prefoldin complex, Biological Process:protein folding	3 strong transmembrane helices, total score : 4275
Contig04696	1.21284	0.675398	1.19676	0.20445	0.4509	0.877332	0.0756646	0.0836708	NIL	NIL	NIL	NIL	NIL
Contig04595	1.20943	1.19409	1.99531	0.478781	0.868779	0.662568	0.459784	0.477936	Regulator of microtubule dynamics protein 1 OS=Mus musculus GN=Fam82b PE=2 SV=2	NIL	NIL	NIL	1 strong transmembrane helices, total score : 535
Contig08036	1.19515	0.519009	1.84253	0.448724	0.773085	0.488983	0.338504	0.167279	Parvalbumin beta OS=Boa constrictor PE=1 SV=1	NIL	Domain:IPR011992:EF-Hand type, Domain:IPR002048:Calcium-binding EF-hand	Molecular Function:calcium ion binding, Molecular Function:calcium ion binding	2 strong transmembrane helices, total score : 3521
Contig04379	1.19095	0.632166	1.48884	0.225899	0.84339	0.649878	0.407183	0.484454	rRNA-processing protein FCF1 homolog OS=Homo sapiens GN=FCF1 PE=2 SV=1	NIL	Family:IPR006984:Protein of unknown function DUF652	NIL	NIL
Contig03958	1.18154	1.42006	1.56358	0.462344	0.711967	1.19298	0.495633	0.468939	UDP-GlcNAc:betaGal beta-1,3-N-acetylglucosaminyltransferase 6 OS=Homo sapiens GN=B3GNT6 PE=1 SV=2	NIL	Family:IPR002659:Glycosyl transferase, family 31	Cellular Component:membrane, Molecular Function:galactosyltransferase activity, Biological Process:protein amino acid glycosylation	1 strong transmembrane helices, total score : 2060
Contig01245	1.1778	0.9782	1.61982	0.466597	0.795186	0.713529	0.429016	0.475656	Prefoldin subunit 5 OS=Homo sapiens GN=PFDN5 PE=1 SV=2	NIL	Domain:IPR009053:Prefoldin, Domain:IPR004127:Prefoldin alpha-like	Molecular Function:unfolded protein binding, Cellular Component:prefoldin complex, Biological Process:protein folding	NIL
Contig03897	1.17665	1.0841	1.06873	0.358516	0.667748	0.537868	0.254807	0.345072	39S ribosomal protein L30, mitochondrial OS=Bos taurus GN=MRPL30 PE=1 SV=1	NIL	Domain:IPR016082:Ribosomal protein L30, C-terminal	Biological Process:translation, Cellular Component:ribosome, Molecular Function:structural constituent of ribosome	NIL
Contig04236	1.17609	1.86185	1.58006	0.340014	0.866669	0.720311	0.389847	0.562106	60S ribosomal protein L11 OS=Caenorhabditis elegans GN=rpl-11.1 PE=2 SV=1	NIL	Family:IPR002132:Ribosomal protein L5	Biological Process:translation, Cellular Component:ribosome, Cellular Component:intracellular, Molecular Function:structural constituent of ribosome	2 strong transmembrane helices, total score : 1624
Contig02670	1.1754	0.91549	1.8043	0.321365	0.868841	0.658056	0.373878	0.448059	Proteasome subunit alpha type-7 OS=Homo sapiens GN=PSMA7 PE=1 SV=1	NIL	Family:IPR001353:20S proteasome, A and B subunits, Conserved_site:IPR000426:Proteasome alpha-subunit, conserved site	Biological Process:ubiquitin-dependent protein catabolic process, Cellular Component:proteasome core complex, Molecular Function:threonine endopeptidase activity, Biological Process:ubiquitin-dependent protein catabolic process, Cellular Component:proteasome core complex, Molecular Function:endopeptidase activity	1 strong transmembrane helices, total score : 526
Contig02100	1.17248	0.420999	1.14017	0.341918	0.776415	0.417769	0.244388	0.236734	TBCC domain-containing protein 1 OS=Xenopus laevis GN=tbccd1 PE=2 SV=1	NIL	NIL	NIL	2 strong transmembrane helices, total score : 3206
Contig02215	1.17158	0.813084	1.28917	0.460997	0.950646	0.652227	0.42602	0.529721	PIH1 domain-containing protein 1 OS=Danio rerio GN=pih1d1 PE=2 SV=2	NIL	Family:IPR012981:Nop17p	NIL	NIL
Contig04474	1.16006	1.5941	1.47905	0.428624	0.647347	0.681396	0.379813	0.464282	Proteasome subunit beta type-5 OS=Rattus norvegicus GN=Psmb5 PE=1 SV=3	NIL	Conserved_site:IPR016050:Proteasome, beta-type subunit, conserved site, Family:IPR001353:20S proteasome, A and B subunits, Family:IPR000243:Peptidase T1A, proteasome beta-subunit	Biological Process:ubiquitin-dependent protein catabolic process, Cellular Component:proteasome core complex, Molecular Function:threonine endopeptidase activity, Biological Process:ubiquitin-dependent protein catabolic process, Cellular Component:proteasome core complex, Molecular Function:endopeptidase activity	NIL
Contig08059	1.16	0.480917	1.04694	0.146475	0.754304	0.940823	0.382125	0.493739	Radixin OS=Gallus gallus GN=RDX PE=2 SV=1	NIL	NIL	NIL	1 strong transmembrane helices, total score : 1011
Contig04589	1.1542	1.15847	1.05591	0.274521	0.645005	0.545602	0.283038	0.400278	Translation initiation factor eIF-2B subunit alpha OS=Macaca fascicularis GN=EIF2B1 PE=2 SV=1	NIL	Family:IPR000649:Initiation factor 2B related	Biological Process:cellular metabolic process	2 strong transmembrane helices, total score : 1772
Contig00638	1.14895	0.157939	0.694854	0.378113	1.21797	0.637143	0.247981	0.390214	UPF0331 protein TTE0752 OS=Thermoanaerobacter tengcongensis GN=TTE0752 PE=3 SV=1	26-27	NIL	NIL	1 strong transmembrane helices, total score : 1215
Contig04603	1.14604	1.58256	1.29846	0.411155	0.789153	0.713243	0.390512	0.516838	Replication factor C subunit 5 OS=Homo sapiens GN=RFC5 PE=1 SV=1	NIL	Domain:IPR013748:Replication factor C, Domain:IPR008921:DNA polymerase III clamp loader subunit, C-terminal, Domain:IPR003959:AAA ATPase, core, Domain:IPR003593:AAA+ ATPase, core	Biological Process:DNA replication, Cellular Component:DNA replication factor C complex, Molecular Function:ATP binding, Molecular Function:DNA clamp loader activity, Biological Process:DNA replication, Cellular Component:nucleus, Molecular Function:DNA binding, Molecular Function:ATP binding, Molecular Function:nucleoside-triphosphatase activity, Molecular Function:nucleotide binding	NIL
Contig05159	1.14428	1.16033	1.43893	0.432744	0.870356	0.570776	0.332278	0.367242	F-box protein At1g80960 OS=Arabidopsis thaliana GN=At1g80960 PE=2 SV=2	NIL	Domain:IPR012336:Thioredoxin-like fold	NIL	NIL
Contig02993	1.14246	0.513623	1.48964	0.369554	0.791588	0.70936	0.28323	0.469842	Homologous-pairing protein 2 homolog OS=Mus musculus GN=Psmc3ip PE=1 SV=1	NIL	Family:IPR010776:Tat binding protein 1-interacting	NIL	NIL
Contig02432	1.13845	0.843683	0.699758	0.379347	0.601023	1.08783	0.442978	0.82036	Glycerophosphodiester phosphodiesterase domain-containing protein 1 OS=Rattus norvegicus GN=Gdpd1 PE=2 SV=1	NIL	Family:IPR004129:Glycerophosphoryl diester phosphodiesterase	Molecular Function:glycerophosphodiester phosphodiesterase activity, Biological Process:glycerol metabolic process	4 strong transmembrane helices, total score : 5165
Contig03457	1.1365	0.607589	0.664833	0.0208132	0.451226	0.543651	0.01	0.01	C-type lectin domain family 4 member K OS=Homo sapiens GN=CD207 PE=1 SV=1	NIL	Domain:IPR016187:C-type lectin fold, Domain:IPR016186:C-type lectin-like, Domain:IPR001304:C-type lectin	Molecular Function:binding, Molecular Function:binding, Molecular Function:binding	1 strong transmembrane helices, total score : 1105
Contig02651	1.13408	1.26381	1.3622	0.467105	0.866153	0.947018	0.477141	0.682066	ATP-dependent RNA helicase DDX25 OS=Rattus norvegicus GN=Ddx25 PE=1 SV=2	NIL	Domain:IPR001650:DNA/RNA helicase, C-terminal	Molecular Function:ATP binding, Molecular Function:helicase activity, Molecular Function:nucleic acid binding	1 strong transmembrane helices, total score : 2262
Contig05417	1.13376	1.14878	1.69231	0.214866	0.769806	0.592662	0.404018	0.506642	Ribosome biogenesis protein NSA2 homolog OS=Mus musculus GN=Tinp1 PE=2 SV=1	NIL	Family:IPR001047:Ribosomal protein S8e	Cellular Component:intracellular	NIL
Contig06336	1.10661	0.956207	0.598238	0.34509	0.753201	0.905125	0.468709	0.500069	Survival of motor neuron protein-interacting protein 1 OS=Homo sapiens GN=SIP1 PE=1 SV=1	NIL	NIL	NIL	1 strong transmembrane helices, total score : 930
Contig03599	1.10005	0.228136	0.776433	0.290028	1.33343	0.60261	0.217009	0.173986	Molybdenum cofactor biosynthesis protein C OS=Pseudomonas putida (strain KT2440) GN=moaC PE=3 SV=1	NIL	Domain:IPR002820:Molybdopterin cofactor biosynthesis MoaC region	Biological Process:Mo-molybdopterin cofactor biosynthetic process	2 strong transmembrane helices, total score : 1363
Contig11411	1.09522	0.743514	1.36207	0.477304	0.733866	0.556966	0.394041	0.441155	Neighbor of COX4 OS=Homo sapiens GN=COX4NB PE=1 SV=1	15-16	Family:IPR005366:Protein of unknown function UPF0172	NIL	NIL
Contig09260	1.09124	1.91547	1.59108	0.329631	0.822404	0.741097	0.457754	0.504445	Carbonyl reductase [NADPH] 1 OS=Rattus norvegicus GN=Cbr1 PE=1 SV=2	NIL	Domain:IPR016040:NAD(P)-binding, Family:IPR002198:Short-chain dehydrogenase/reductase SDR	Biological Process:metabolic process, Molecular Function:binding, Molecular Function:catalytic activity, Molecular Function:oxidoreductase activity, Biological Process:metabolic process	NIL
Contig00388	1.08128	1.37223	1.55634	0.206109	0.433675	0.796813	0.0673434	0.0630699	Putative uncharacterized protein DDB_G0291608 OS=Dictyostelium discoideum GN=DDB_G0291608 PE=4 SV=1	NIL	NIL	NIL	1 strong transmembrane helices, total score : 1364
Contig03440	1.07931	0.427022	1.73409	0.353671	0.688652	0.460009	0.291798	0.331807	Probable ribosome biogenesis protein NEP1 OS=Homo sapiens GN=EMG1 PE=1 SV=4	NIL	Domain:IPR005479:Carbamoyl phosphate synthetase, large subunit, ATP-binding, Family:IPR005304:Suppressor Mra1	Biological Process:metabolic process, Molecular Function:ATP binding, Molecular Function:catalytic activity, Cellular Component:nucleus	NIL
Contig04630	1.07367	0.685117	1.6152	0.373971	1.15944	0.548707	0.430592	0.392032	PDZ and LIM domain protein 5 OS=Mus musculus GN=Pdlim5 PE=1 SV=3	33-34	Domain:IPR001478:PDZ/DHR/GLGF	Molecular Function:protein binding	1 strong transmembrane helices, total score : 1623
Contig07475	1.07097	0.35952	1.24548	0.164427	0.78586	1.76507	0.217998	0.235776	Putative eggshell protein OS=Fasciola hepatica PE=2 SV=1	35-36	Family:IPR012615:Trematode Eggshell Synthesis	NIL	1 strong transmembrane helices, total score : 1590
Contig07318	1.06381	0.89543	1.39836	0.282878	0.761573	0.613328	0.352477	0.478075	Alkylated DNA repair protein alkB homolog 8 OS=Xenopus tropicalis GN=alkbh8 PE=2 SV=2	NIL	Domain:IPR013216:Methyltransferase type 11	Molecular Function:methyltransferase activity, Biological Process:metabolic process	2 strong transmembrane helices, total score : 1453
Contig00872	1.05837	0.580301	1.38474	0.338915	1.12807	0.910498	0.319443	0.431504	Solute carrier family 35 member F1 OS=Homo sapiens GN=SLC35F1 PE=2 SV=2	NIL	Family:IPR009262:Protein of unknown function DUF914, eukaryotic	NIL	3 strong transmembrane helices, total score : 5790
Contig10470	1.05099	1.30313	1.29068	0.388898	0.82499	0.673677	0.453782	0.480042	Carbohydrate kinase domain-containing protein OS=Mus musculus GN=Carkd PE=1 SV=1	NIL	Domain:IPR000631:Carbohydrate kinase	NIL	2 strong transmembrane helices, total score : 2238
Contig05054	1.04713	0.620887	1.27886	0.453534	0.770227	0.402994	0.228168	0.258528	Mediator of RNA polymerase II transcription subunit 8 OS=Mus musculus GN=Med8 PE=2 SV=1	NIL	NIL	NIL	NIL
Contig01817	1.0434	0.46704	1.38725	0.241317	0.843243	0.540868	0.308851	0.346273	Centrin-2 OS=Bos taurus GN=CETN2 PE=2 SV=1	NIL	Domain:IPR011992:EF-Hand type, Domain:IPR002048:Calcium-binding EF-hand, Conserved_site:IPR000629:RNA helicase, ATP-dependent, DEAD-box, conserved site	Molecular Function:calcium ion binding, Molecular Function:calcium ion binding, Molecular Function:ATP-dependent helicase activity, Molecular Function:ATP binding, Molecular Function:nucleic acid binding	NIL
Contig04759	1.04183	1.61819	1.32055	0.264139	0.842659	0.608515	0.33773	0.22216	Tropinone reductase 2 OS=Hyoscyamus niger GN=TR2 PE=2 SV=1	NIL	Domain:IPR016040:NAD(P)-binding, Family:IPR002347:Glucose/ribitol dehydrogenase, Family:IPR002198:Short-chain dehydrogenase/reductase SDR	Biological Process:metabolic process, Molecular Function:binding, Molecular Function:catalytic activity, Molecular Function:oxidoreductase activity, Biological Process:metabolic process, Molecular Function:oxidoreductase activity, Biological Process:metabolic process	2 strong transmembrane helices, total score : 1804
Contig04796	1.03212	0.333176	0.805583	0.166135	0.556017	1.14871	0.0865506	0.090942	Ribosome biogenesis protein NSA2 homolog OS=Rattus norvegicus GN=Tinp1 PE=2 SV=2	23-24	Family:IPR012615:Trematode Eggshell Synthesis	NIL	1 strong transmembrane helices, total score : 2033
Contig06984	1.01779	0.617643	0.778806	0.221067	0.757188	0.748299	0.36802	0.523433	Mitochondrial folate transporter/carrier OS=Homo sapiens GN=SLC25A32 PE=1 SV=2	NIL	Family:IPR001993:Mitochondrial substrate carrier	Cellular Component:membrane, Biological Process:transport, Molecular Function:binding	2 strong transmembrane helices, total score : 2702
Contig07324	1.00173	0.58995	1.23026	0.368499	0.840066	0.643078	0.343681	0.518247	Uncharacterized protein C10orf84 OS=Homo sapiens GN=C10orf84 PE=2 SV=1	NIL	NIL	NIL	NIL
Contig07388	0.97885	0.104038	0.677173	0.406756	1.38773	0.752544	0.472275	0.308111	Dystrobrevin-1 OS=Caenorhabditis elegans GN=dyb-1 PE=1 SV=1	NIL	Domain:IPR000433:Zinc finger, ZZ-type	Molecular Function:zinc ion binding	NIL
Contig03864	0.976918	0.762642	1.39646	0.417223	0.808398	1.00553	0.225243	0.389669	2-oxoglutarate receptor 1 OS=Rattus norvegicus GN=Oxgr1 PE=2 SV=1	NIL	Family:IPR017452:GPCR, rhodopsin-like superfamily, Family:IPR000276:GPCR, rhodopsin-like	Cellular Component:integral to membrane, Biological Process:G-protein coupled receptor protein signaling pathway, Molecular Function:rhodopsin-like receptor activity	5 strong transmembrane helices, total score : 8673
Contig03560	0.965491	0.183642	1.27438	0.31089	1.18417	0.494237	0.399202	0.249894	3-ketoacyl-CoA reductase OS=Neosartorya fischeri (strain ATCC 1020 / DSM 3700 / NRRL 181) GN=NFIA_086780 PE=3 SV=1	41-42	NIL	NIL	3 strong transmembrane helices, total score : 4141
Contig04031	0.952963	0.574563	1.21849	0.286723	0.964718	0.757559	0.435321	0.52581	Pyridoxine-5'-phosphate oxidase OS=Mus musculus GN=Pnpo PE=1 SV=1	NIL	Domain:IPR012349:FMN-binding split barrel, Domain:IPR011576:Pyridoxamine 5'-phosphate oxidase-related, FMN-binding core, Domain:IPR009002:FMN-binding split barrel, related, Family:IPR000659:Pyridoxamine 5'-phosphate oxidase	Molecular Function:FMN binding, Molecular Function:FMN binding, Biological Process:pyridoxine biosynthetic process, Molecular Function:pyridoxamine-phosphate oxidase activity	2 strong transmembrane helices, total score : 1771
Contig03131	0.950309	0.570249	1.49931	0.263873	0.695867	0.523168	0.34205	0.450558	WD repeat-containing protein 91 OS=Mus musculus GN=Wdr91 PE=1 SV=1	NIL	Domain:IPR006594:LisH dimerisation motif	NIL	NIL
Contig01341	0.922863	0.560827	1.33291	0.231321	0.339284	0.475161	0.0568749	0.0554542	Splicing factor, arginine/serine-rich 4 OS=Homo sapiens GN=SFRS4 PE=1 SV=2	38-39	Family:IPR012615:Trematode Eggshell Synthesis	NIL	1 strong transmembrane helices, total score : 1109
Contig04163	0.921469	0.722308	1.55287	0.226974	0.453725	0.864585	0.095599	0.0649953	Putative eggshell protein OS=Fasciola hepatica PE=2 SV=1	35-36	Family:IPR012615:Trematode Eggshell Synthesis	NIL	1 strong transmembrane helices, total score : 2086
Contig07495	0.910376	0.42659	1.01221	0.396125	0.85806	0.83449	0.372512	0.540648	Checkpoint protein HUS1 OS=Mus musculus GN=Hus1 PE=2 SV=1	15-16	Family:IPR016580:Cell cycle checkpoint, HUS1, Family:IPR007150:Hus1-like protein	NIL	1 strong transmembrane helices, total score : 1070
Contig05500	0.902384	0.565494	1.21963	0.471262	0.843863	0.655414	0.375914	0.443244	Probable E3 ubiquitin-protein ligase MGRN1 OS=Mus musculus GN=Mgrn1 PE=1 SV=2	35-36	Domain:IPR001841:Zinc finger, RING-type	Molecular Function:zinc ion binding, Molecular Function:protein binding	2 strong transmembrane helices, total score : 1666
Contig05068	0.886894	0.237022	0.891623	0.283958	0.363421	0.742835	0.0673394	0.0876716	Female-specific protein 800 OS=Schistosoma mansoni PE=2 SV=1	38-39	NIL	NIL	3 strong transmembrane helices, total score : 2153
Contig03064	0.878232	0.432835	2.32248	0.458644	0.656654	0.795232	0.352933	0.426958	DNA mismatch repair protein mutS OS=Bacillus pumilus (strain SAFR-032) GN=mutS PE=3 SV=1	NIL	NIL	NIL	NIL
Contig04847	0.878087	0.16687	0.372589	0.0963288	2.72015	1.68912	0.747023	0.499271	DNA-directed RNA polymerase subunit beta'' OS=Plasmodium falciparum GN=rpoC2 PE=3 SV=1	NIL	NIL	NIL	2 strong transmembrane helices, total score : 2243
Contig09471	0.875917	0.498507	0.408264	0.105751	0.797794	0.881265	0.413535	0.610714	Zinc finger protein 845 OS=Homo sapiens GN=ZNF845 PE=2 SV=2	NIL	Domain:IPR015880:Zinc finger, C2H2-like, Domain:IPR007087:Zinc finger, C2H2-type	Molecular Function:zinc ion binding, Cellular Component:intracellular, Molecular Function:zinc ion binding, Cellular Component:intracellular, Molecular Function:nucleic acid binding	1 strong transmembrane helices, total score : 3457
Contig01039	0.872947	0.51744	1.13779	0.114416	0.913088	0.618913	0.286655	0.340425	SUMO-activating enzyme subunit 1 OS=Xenopus laevis GN=sae1 PE=2 SV=1	NIL	Domain:IPR016040:NAD(P)-binding, Domain:IPR009036:Molybdenum cofactor biosynthesis, Domain:IPR000594:UBA/THIF-type NAD/FAD binding fold, Family:IPR000011:Ubiquitin-activating enzyme, E1	Biological Process:metabolic process, Molecular Function:binding, Molecular Function:catalytic activity, Molecular Function:catalytic activity, Molecular Function:small protein activating enzyme activity, Biological Process:ubiquitin cycle, Biological Process:protein modification process	2 strong transmembrane helices, total score : 1681
Contig02768	0.872619	0.12382	1.3694	0.175222	1.36744	0.637343	0.35343	0.300105	Rho-associated protein kinase 1 (Fragment) OS=Pan troglodytes GN=ROCK1 PE=3 SV=1	NIL	Domain:IPR008978:HSP20-like chaperone	NIL	1 strong transmembrane helices, total score : 999
Contig01125	0.871443	0.407625	1.23122	0.180321	1.02225	0.609507	0.490062	0.545526	A.T hook DNA-binding motif-containing protein 1 OS=Mus musculus GN=Ahdc1 PE=1 SV=1	NIL	NIL	NIL	NIL
Contig03883	0.87069	0.249024	0.89411	0.157263	1.39069	0.87277	0.439979	0.280112	Rac guanine nucleotide exchange factor B OS=Dictyostelium discoideum GN=gxcB PE=2 SV=1	NIL	NIL	NIL	NIL
Contig01380	0.869931	0.184021	0.974915	0.401932	0.866501	0.576843	0.322693	0.445504	UDP-3-O-[3-hydroxymyristoyl] glucosamine N-acyltransferase OS=Neisseria meningitidis serogroup A GN=lpxD PE=3 SV=1	NIL	NIL	NIL	NIL
Contig05775	0.866769	0.765483	1.40177	0.330147	0.850753	0.602239	0.333792	0.452373	Survival of motor neuron-related-splicing factor 30 OS=Mus musculus GN=Smndc1 PE=2 SV=1	NIL	Domain:IPR002999:Tudor	Molecular Function:nucleic acid binding	1 strong transmembrane helices, total score : 695
Contig03289	0.860861	0.406958	1.63233	0.408479	0.889279	0.521735	0.347417	0.454594	28S ribosomal protein S26, mitochondrial OS=Mus musculus GN=Mrps26 PE=2 SV=1	NIL	NIL	NIL	1 strong transmembrane helices, total score : 624
Contig00439	0.857817	0.741093	1.39134	0.307349	0.860062	0.695344	0.49499	0.437468	Triosephosphate isomerase OS=Schistosoma mansoni GN=TPI PE=1 SV=1	21-22	Domain:IPR013785:Aldolase-type TIM barrel, Family:IPR000652:Triosephosphate isomerase	Biological Process:metabolic process, Molecular Function:catalytic activity, Biological Process:metabolic process, Molecular Function:triose-phosphate isomerase activity	1 strong transmembrane helices, total score : 679
Contig00648	0.85761	0.565102	0.747448	0.106628	0.72038	1.28262	0.438169	0.604178	Beta-1,4-galactosyltransferase 2 OS=Homo sapiens GN=B4GALT2 PE=1 SV=1	NIL	PTM:IPR006162:Phosphopantetheine attachment site, Family:IPR003859:Metazoa galactosyltransferase	Molecular Function:phosphopantetheine binding, Biological Process:carbohydrate metabolic process	2 strong transmembrane helices, total score : 2390
Contig04821	0.85483	0.386951	1.65969	0.450616	1.40445	0.995381	0.497227	0.713322	Uracil phosphoribosyltransferase OS=Danio rerio GN=uprt PE=2 SV=1	NIL	Domain:IPR016060:Complement control module	NIL	1 strong transmembrane helices, total score : 655
Contig07753	0.852409	1.09544	1.18729	0.223917	0.829577	0.791668	0.480655	0.614308	Calreticulin OS=Bombyx mori GN=crt PE=1 SV=1	26-27	Domain:IPR013320:Concanavalin A-like lectin/glucanase, subgroup, Family:IPR009169:Calreticulin, Domain:IPR009033:Calreticulin/calnexin, P, Domain:IPR008985:Concanavalin A-like lectin/glucanase, Family:IPR001580:Calreticulin/calnexin	Molecular Function:unfolded protein binding, Biological Process:protein folding, Cellular Component:endoplasmic reticulum, Molecular Function:calcium ion binding, Molecular Function:unfolded protein binding, Biological Process:protein folding, Cellular Component:endoplasmic reticulum, Molecular Function:calcium ion binding, Molecular Function:calcium ion binding	1 strong transmembrane helices, total score : 1878
Contig07238	0.849665	0.729731	4.32057	0.410311	1.02206	1.31706	0.611811	0.236171	Spermatogenesis-associated protein 18 OS=Homo sapiens GN=SPATA18 PE=1 SV=1	NIL	NIL	NIL	1 strong transmembrane helices, total score : 1515
Contig03607	0.84787	0.745395	1.41562	0.197041	0.874009	0.734385	0.490477	0.639936	Myosin-7 OS=Sus scrofa GN=MYH7 PE=2 SV=2	NIL	NIL	NIL	1 strong transmembrane helices, total score : 526
Contig13951	0.84729	1.38982	1.52855	0.366699	0.659338	0.741778	0.462203	0.591205	RING finger and SPRY domain-containing protein 1 OS=Pongo abelii GN=RSPRY1 PE=2 SV=1	19-20	NIL	NIL	1 strong transmembrane helices, total score : 558
Contig07780	0.844673	1.04328	0.375397	0.244732	0.137405	1.22446	0.257472	0.269979	Splicing factor U2AF 65 kDa subunit OS=Mus musculus GN=U2af2 PE=1 SV=3	NIL	NIL	NIL	NIL
Contig07510	0.843818	0.345232	1.25783	0.352739	1.10641	0.713194	0.418169	0.594388	High mobility group protein 20A OS=Xenopus laevis GN=hmg20a PE=2 SV=1	NIL	Domain:IPR009071:High mobility group box, HMG, Domain:IPR000910:High mobility group box, HMG1/HMG2	Molecular Function:DNA binding	NIL
Contig14049	0.834625	0.467994	1.32535	0.240376	0.79341	0.605895	0.366102	0.4409	Maturase K OS=Gleditsia triacanthos GN=matK PE=3 SV=1	NIL	NIL	NIL	NIL
Contig05704	0.834138	0.288871	0.650762	0.403055	1.26677	1.24986	0.427144	0.439115	Cell division control protein 24 OS=Schizosaccharomyces pombe GN=cdc24 PE=1 SV=1	NIL	NIL	NIL	1 strong transmembrane helices, total score : 2146
Contig05141	0.830014	0.325314	0.830098	0.102231	0.938174	0.613851	0.416565	0.474171	U3 small nucleolar ribonucleoprotein protein MPP10 OS=Homo sapiens GN=MPHOSPH10 PE=1 SV=2	NIL	Family:IPR007151:Mpp10 protein	NIL	NIL
Contig13805	0.828895	0.673145	0.57838	0.279911	0.877756	0.689079	0.436495	0.688533	Nucleoside triphosphatase II OS=Vaccinia virus (strain Tian Tan) GN=NPH2 PE=3 SV=1	NIL	NIL	NIL	2 strong transmembrane helices, total score : 1827
Contig04193	0.828579	0.983906	1.99875	0.355527	0.819631	0.816229	0.46341	0.528491	Synaptobrevin homolog YKT6 OS=Mus musculus GN=Ykt6 PE=2 SV=1	NIL	Domain:IPR011012:Longin-like, Domain:IPR010908:Longin, Domain:IPR001388:Synaptobrevin	Biological Process:transport, Biological Process:vesicle-mediated transport, Cellular Component:integral to membrane, Biological Process:vesicle-mediated transport, Cellular Component:integral to membrane	NIL
Contig01441	0.827475	0.814746	0.831986	0.257455	0.954657	0.762475	0.471682	0.450365	Phosphomevalonate kinase OS=Bos taurus GN=PMVK PE=2 SV=3	NIL	Family:IPR005919:Higher eukaryotic phosphomevalonate kinase	Biological Process:cholesterol biosynthetic process, Cellular Component:cytoplasm, Molecular Function:phosphomevalonate kinase activity	2 strong transmembrane helices, total score : 1671
Contig05228	0.825272	0.492553	0.660041	0.0411916	0.647952	1.30707	0.095717	0.0448679	Tyrosinase OS=Homo sapiens GN=TYR PE=1 SV=3	NIL	Conserved_site:IPR013032:EGF-like region, conserved site, Domain:IPR008922:Di-copper centre-containing, Domain:IPR002227:Tyrosinase, Domain:IPR002049:EGF-like, laminin, Domain:IPR001304:C-type lectin	Molecular Function:oxidoreductase activity, Biological Process:metabolic process, Molecular Function:binding	2 strong transmembrane helices, total score : 2370
Contig04423	0.822305	0.273676	0.669264	0.201101	1.01454	0.662847	0.382025	0.461462	Zinc finger protein 84 OS=Homo sapiens GN=ZNF84 PE=2 SV=2	20-21	Domain:IPR015880:Zinc finger, C2H2-like, Domain:IPR007087:Zinc finger, C2H2-type	Molecular Function:zinc ion binding, Cellular Component:intracellular, Molecular Function:zinc ion binding, Cellular Component:intracellular, Molecular Function:nucleic acid binding	1 strong transmembrane helices, total score : 2504
Contig03342	0.81369	0.878968	0.826335	0.145679	0.738922	1.33038	0.402507	0.547438	Ras-related protein Rab-27A OS=Sus scrofa GN=RAB27A PE=2 SV=1	NIL	Family:IPR015597:Rab27, Family:IPR013753:Ras, Domain:IPR005225:Small GTP-binding protein, Family:IPR003579:Ras small GTPase, Rab type, Family:IPR003578:Ras small GTPase, Rho type, Family:IPR003577:Ras small GTPase, Ras type, Family:IPR001806:Ras GTPase	Molecular Function:GTP binding, Biological Process:protein transport, Biological Process:small GTPase mediated signal transduction, Molecular Function:GTP binding, Biological Process:small GTPase mediated signal transduction, Cellular Component:intracellular, Molecular Function:GTP binding, Biological Process:small GTPase mediated signal transduction, Cellular Component:intracellular, Molecular F…	1 strong transmembrane helices, total score : 880
Contig04748	0.806809	0.799561	0.966381	0.203391	1.367	1.35278	0.75776	0.304297	Pre-mRNA-splicing factor SYF2 OS=Homo sapiens GN=SYF2 PE=1 SV=1	NIL	NIL	NIL	2 strong transmembrane helices, total score : 1118
Contig07533	0.805678	0.611518	1.61891	0.198219	0.360064	0.594	0.0934332	0.0933712	Stress protein DDR48 OS=Saccharomyces cerevisiae GN=DDR48 PE=1 SV=4	26-27	Family:IPR012615:Trematode Eggshell Synthesis	NIL	2 strong transmembrane helices, total score : 2128
Contig04326	0.805214	0.729681	1.51901	0.429099	1.15242	0.78529	0.395179	0.279885	NADH-ubiquinone oxidoreductase chain 5 OS=Trypanosoma brucei brucei GN=ND5 PE=3 SV=1	NIL	NIL	NIL	1 strong transmembrane helices, total score : 2101
Contig08382	0.804905	1.85884	1.27032	0.120764	0.944012	1.10946	0.407306	0.555887	UDP-galactose translocator OS=Mus musculus GN=Slc35a2 PE=2 SV=1	NIL	Family:IPR007271:Nucleotide-sugar transporter	Cellular Component:integral to membrane, Biological Process:carbohydrate transport, Molecular Function:sugar:hydrogen symporter activity, Cellular Component:Golgi membrane	2 strong transmembrane helices, total score : 3637
Contig04983	0.804575	0.2925	1.00788	0.124992	0.176738	0.227472	0.0826648	0.0811447	Protein lingerer OS=Aedes aegypti GN=lig PE=3 SV=1	36-37	Family:IPR012615:Trematode Eggshell Synthesis	NIL	1 strong transmembrane helices, total score : 1037
Contig00156	0.788045	0.278453	0.969215	0.420582	1.54727	0.68121	0.55818	0.42924	Four and a half LIM domains protein 2 OS=Rattus norvegicus GN=Fhl2 PE=1 SV=1	NIL	Domain:IPR001781:Zinc finger, LIM-type	Molecular Function:zinc ion binding	2 strong transmembrane helices, total score : 2248
Contig07132	0.785518	0.230614	0.85572	0.266839	1.33747	0.855662	0.479712	0.62814	Serine/threonine-protein kinase atg1 OS=Vanderwaltozyma polyspora (strain ATCC 22028 / DSM 70294) GN=ATG1 PE=3 SV=1	NIL	NIL	NIL	NIL
Contig04926	0.784081	0.356432	0.972805	0.0677824	0.481289	0.998075	0.153227	0.15496	Splicing factor, arginine/serine-rich 4 OS=Homo sapiens GN=SFRS4 PE=1 SV=2	NIL	Family:IPR012615:Trematode Eggshell Synthesis	NIL	1 strong transmembrane helices, total score : 1470
Contig00893	0.783063	0.436162	0.550785	0.143783	0.914466	0.730918	0.417296	0.46814	NIL	NIL	NIL	NIL	NIL
Contig02644	0.781739	0.27682	1.40848	0.342984	1.06616	0.770472	0.458842	0.662695	Synaptotagmin-15 OS=Homo sapiens GN=SYT15 PE=1 SV=2	NIL	NIL	NIL	2 strong transmembrane helices, total score : 1864
Contig08339	0.77823	0.163479	0.714937	0.0881697	1.57348	1.08739	0.483787	0.284224	Polycystic kidney disease 2-like 2 protein OS=Mus musculus GN=Pkd2l2 PE=2 SV=1	NIL	NIL	NIL	3 strong transmembrane helices, total score : 3396
Contig03054	0.774715	0.293754	1.2887	0.168581	0.866089	0.613817	0.369904	0.446212	Protein MAK16 homolog B OS=Xenopus laevis GN=mak16-B PE=2 SV=1	NIL	Family:IPR006958:Mak16 protein	NIL	NIL
Contig08459	0.773274	0.443365	1.27871	0.178288	0.904835	0.752375	0.471293	0.612414	TBC1 domain family member 20 OS=Mus musculus GN=Tbc1d20 PE=2 SV=1	NIL	NIL	NIL	2 strong transmembrane helices, total score : 1870
Contig04894	0.772214	0.282296	0.509144	0.0759347	0.498131	1.7616	0.254993	0.289579	Lysosome-associated membrane glycoprotein 2 OS=Gallus gallus GN=LAMP2 PE=2 SV=1	21-22	NIL	NIL	2 strong transmembrane helices, total score : 1806
Contig13990	0.769899	0.40827	0.817685	0.28339	0.909134	0.540603	0.43502	0.528981	Pentatricopeptide repeat-containing protein At3g46790, chloroplastic OS=Arabidopsis thaliana GN=CRR2 PE=2 SV=1	NIL	NIL	NIL	1 strong transmembrane helices, total score : 1400
Contig03716	0.76657	0.284659	0.633492	0.139172	1.06381	0.670831	0.266987	0.415515	Probable complex I intermediate-associated protein 30, mitochondrial OS=Caenorhabditis elegans GN=C50B8.3 PE=2 SV=1	NIL	Domain:IPR013857:NADH:ubiquinone oxidoreductase complex I intermediate-associated protein 30	NIL	NIL
Contig00832	0.761915	0.165914	0.785435	0.0948655	1.53005	1.05815	0.466257	0.276856	Tumor necrosis factor, alpha-induced protein 8 OS=Xenopus tropicalis GN=tnfaip8 PE=2 SV=1	21-22	Family:IPR008477:Protein of unknown function DUF758	NIL	2 strong transmembrane helices, total score : 1213
Contig05043	0.761106	0.58801	1.49443	0.0610175	0.539242	1.23746	0.0756999	0.0412521	Uncharacterized protein DDB_G0287625 OS=Dictyostelium discoideum GN=DDB_G0287625 PE=4 SV=1	32-33	Family:IPR012615:Trematode Eggshell Synthesis	NIL	1 strong transmembrane helices, total score : 1504
Contig03684	0.754728	0.76156	1.92479	0.326124	0.322801	0.937866	0.237634	0.27751	Probable palmitoyltransferase ZDHHC13 OS=Pongo abelii GN=ZDHHC13 PE=2 SV=1	17-18	NIL	NIL	6 strong transmembrane helices, total score : 11609
Contig00988	0.753642	1.54485	1.70796	0.140756	0.801359	0.606417	0.463592	0.439702	L-lactate dehydrogenase A chain OS=Ambystoma mexicanum GN=LDHA PE=2 SV=1	NIL	Domain:IPR016040:NAD(P)-binding, Domain:IPR015955:Lactate dehydrogenase/glycoside hydrolase, family 4, C-terminal, Family:IPR011304:L-lactate dehydrogenase, Family:IPR001557:L-lactate/malate dehydrogenase, Family:IPR001236:Lactate/malate dehydrogenase	Biological Process:metabolic process, Molecular Function:binding, Molecular Function:catalytic activity, Biological Process:carbohydrate metabolic process, Molecular Function:catalytic activity, Biological Process:anaerobic glycolysis, Cellular Component:cytoplasm, Molecular Function:L-lactate dehydrogenase activity, Biological Process:cellular carbohydrate metabolic process, Biological Process:g…	2 strong transmembrane helices, total score : 1994
Contig05338	0.751099	0.567363	0.532181	0.366791	0.274521	0.544505	0.268793	0.44168	Exportin-2 OS=Pongo abelii GN=CSE1L PE=2 SV=1	NIL	Domain:IPR005043:CAS/CSE, C-terminal	Biological Process:cell proliferation, Molecular Function:importin-alpha export receptor activity, Biological Process:apoptosis, Cellular Component:cytoplasm, Cellular Component:nucleus	1 strong transmembrane helices, total score : 1799
Contig04318	0.750202	0.144352	0.785803	0.21063	1.49693	0.611959	0.551439	0.382787	PDZ and LIM domain protein 2 OS=Mus musculus GN=Pdlim2 PE=1 SV=1	NIL	Domain:IPR001478:PDZ/DHR/GLGF	Molecular Function:protein binding	1 strong transmembrane helices, total score : 1499
Contig04216	0.746397	0.0711302	1.3927	0.368833	1.16501	0.605372	0.4713	0.381443	Pentatricopeptide repeat-containing protein At1g05665, mitochondrial OS=Arabidopsis thaliana GN=At1g05665 PE=2 SV=1	NIL	Domain:IPR014729:Rossmann-like alpha/beta/alpha sandwich fold, Domain:IPR006016:UspA	Biological Process:response to stress	2 strong transmembrane helices, total score : 2652
Contig07905	0.744094	0.176488	0.536178	0.142315	0.53978	0.986021	0.121176	0.16874	Probable serine/threonine-protein kinase clkA OS=Dictyostelium discoideum GN=clkA PE=3 SV=1	NIL	NIL	NIL	NIL
Contig01821	0.743116	0.162888	0.178028	0.0261667	0.82801	1.36088	0.366407	0.490821	tRNA-splicing endonuclease subunit Sen34 OS=Mus musculus GN=Tsen34 PE=2 SV=2	NIL	Domain:IPR011856:Endonuclease TnsA, N-terminal/resolvase Hjc/tRNA endonuclease, C-terminal, Domain:IPR006677:tRNA intron endonuclease, catalytic domain-like	Molecular Function:nuclease activity, Molecular Function:DNA binding, Biological Process:tRNA splicing, Cellular Component:tRNA-intron endonuclease complex, Molecular Function:tRNA-intron endonuclease activity	NIL
Contig04939	0.728315	0.0984585	0.331634	0.0680139	0.951787	1.75155	0.455452	0.313186	Beta-secretase 1 OS=Cavia porcellus GN=BACE1 PE=2 SV=1	NIL	Domain:IPR009007:Peptidase aspartic, catalytic, Family:IPR001461:Peptidase A1	Biological Process:proteolysis, Molecular Function:aspartic-type endopeptidase activity, Biological Process:proteolysis, Molecular Function:pepsin A activity	2 strong transmembrane helices, total score : 2208
Contig07020	0.726444	0.319396	1.19626	0.0338555	0.740277	1.14781	0.181232	0.145102	Protein Wnt-7b OS=Mus musculus GN=Wnt7b PE=1 SV=1	NIL	NIL	NIL	NIL
Contig00041	0.725639	0.436304	1.47602	0.0984634	1.15995	0.870197	0.514641	0.449175	Glycosyltransferase 1 domain-containing protein 1 OS=Mus musculus GN=Glt1d1 PE=2 SV=2	23-24	Domain:IPR001296:Glycosyl transferase, group 1	Biological Process:biosynthetic process	NIL
Contig03380	0.72396	0.233181	0.79513	0.235955	1.07821	0.798626	0.474401	0.556141	Syntaxin-18 OS=Rattus norvegicus GN=Stx18 PE=2 SV=1	NIL	NIL	NIL	2 strong transmembrane helices, total score : 1315
Contig11370	0.718405	0.442249	0.544821	0.0106759	0.682489	1.43631	0.108457	0.0476593	Dynein heavy chain (Fragment) OS=Oncorhynchus mykiss PE=2 SV=1	NIL	NIL	NIL	1 strong transmembrane helices, total score : 730
Contig03480	0.716892	0.226867	0.941215	0.131638	1.05027	0.70346	0.472439	0.57641	Extracellular matrix protein-binding protein emp OS=Staphylococcus aureus (strain Mu50 / ATCC 700699) GN=emp PE=3 SV=1	26-27	NIL	NIL	NIL
Contig04920	0.715914	0.509429	1.96065	0.338226	0.298757	0.598786	0.176838	0.0877429	Cation/acetate symporter actP OS=Shigella sonnei (strain Ss046) GN=actP PE=3 SV=1	NIL	NIL	NIL	5 strong transmembrane helices, total score : 9701
Contig07556	0.715494	0.189894	0.661137	0.13261	0.950468	0.669517	0.408912	0.442002	Cytidylate kinase OS=Methanococcus maripaludis (strain C5 / ATCC BAA-1333) GN=cmk PE=3 SV=1	NIL	NIL	NIL	1 strong transmembrane helices, total score : 1278
Contig05205	0.710248	0.1485	0.440589	0.372041	1.18193	0.854321	0.455031	0.571608	NIL	NIL	NIL	NIL	NIL
Contig02711	0.707284	0.410224	2.11778	0.488535	0.820974	0.827618	0.465705	0.544876	Uncharacterized protein CG3556 OS=Drosophila melanogaster GN=CG3556 PE=2 SV=1	NIL	NIL	NIL	1 strong transmembrane helices, total score : 3297
Contig01451	0.694716	0.175148	0.55288	0.0805454	1.1048	0.768614	0.417283	0.550173	Probable cytochrome P450 525A1 OS=Dictyostelium discoideum GN=cyp525a1 PE=3 SV=1	NIL	NIL	NIL	1 strong transmembrane helices, total score : 843
Contig00839	0.691258	0.259486	0.991323	0.100718	1.43486	1.11076	0.43499	0.311733	Cysteine-rich hydrophobic domain 1 protein OS=Mus musculus GN=Chic1 PE=2 SV=2	NIL	NIL	NIL	3 strong transmembrane helices, total score : 4249
Contig03878	0.684406	0.311543	0.535152	0.0756107	1.83139	1.19894	0.698922	0.499816	2-acylglycerol O-acyltransferase 2-A OS=Xenopus laevis GN=mogat2-A PE=2 SV=1	NIL	Family:IPR007130:Diacylglycerol acyltransferase	NIL	4 strong transmembrane helices, total score : 6683
Contig08153	0.675734	0.229526	0.65923	0.275258	0.445934	1.1541	0.211908	0.329565	Methyl methanesulfonate-sensitivity protein 22 OS=Saccharomyces cerevisiae GN=MMS22 PE=1 SV=1	20-21	NIL	NIL	6 strong transmembrane helices, total score : 6064
Contig03188	0.673599	0.300769	0.758612	0.0959351	1.3431	1.60237	1.19525	0.488319	Protein jagged-1 OS=Mus musculus GN=Jag1 PE=1 SV=1	23-24	Domain:IPR001774:Delta/Serrate/lag-2 (DSL) protein	Cellular Component:membrane, Biological Process:cell communication	2 strong transmembrane helices, total score : 2527
Contig07641	0.670754	0.358053	1.39272	0.097504	1.31048	0.836082	0.574824	0.270301	Glycine amidinotransferase, mitochondrial OS=Mus musculus GN=Gatm PE=1 SV=1	NIL	Family:IPR003198:Amidinotransferase	Cellular Component:cytoplasm	NIL
Contig10282	0.662389	0.174867	0.663742	0.107382	0.848528	0.937153	0.165361	0.265311	Lymphocyte antigen 75 OS=Homo sapiens GN=LY75 PE=1 SV=1	NIL	NIL	NIL	3 strong transmembrane helices, total score : 2896
Contig03463	0.657517	0.16101	0.470567	0.0661853	0.581083	1.03738	0.128787	0.170544	27 kDa virion core protein OS=Swinepox virus (strain 17077-99) GN=SPV078 PE=3 SV=1	NIL	NIL	NIL	NIL
Contig08170	0.655151	1.02042	1.63784	0.270357	0.525663	0.844716	0.474994	0.516897	Cathepsin B-like cysteine proteinase OS=Schistosoma mansoni PE=2 SV=1	NIL	Family:IPR015643:Peptidase C1A, cathepsin B, Family:IPR013128:Peptidase C1A, papain, Domain:IPR000668:Peptidase C1A, papain C-terminal	Molecular Function:cysteine-type peptidase activity, Molecular Function:cysteine-type peptidase activity, Molecular Function:cysteine-type peptidase activity, Biological Process:proteolysis	NIL
Contig07304	0.654795	0.294163	0.763008	0.0470358	1.08043	0.901217	0.475844	0.523445	Eukaryotic translation initiation factor 3 subunit E-interacting protein OS=Homo sapiens GN=EIF3EIP PE=1 SV=1	NIL	Binding_site:IPR000634:Serine/threonine dehydratase, pyridoxal-phosphate-binding site	Molecular Function:pyridoxal phosphate binding, Biological Process:amino acid metabolic process	1 strong transmembrane helices, total score : 643
Contig06620	0.651891	0.348929	0.730718	0.177757	2.0193	1.39061	0.462532	0.288315	Sodium-dependent glucose transporter 1 OS=Xenopus laevis GN=naglt1 PE=2 SV=1	15-16	Domain:IPR016196:MFS general substrate transporter, Family:IPR011701:Major facilitator superfamily MFS-1, Family:IPR007114:Major facilitator superfamily	Cellular Component:integral to membrane, Biological Process:transport, Molecular Function:transporter activity	4 strong transmembrane helices, total score : 5320
Contig06905	0.651737	0.449621	1.30233	0.114081	0.629078	0.814106	0.454275	0.609979	Putative ABC transporter ATP-binding protein ST1136 OS=Sulfolobus tokodaii GN=ST1136 PE=3 SV=1	31-32	NIL	NIL	1 strong transmembrane helices, total score : 1149
Contig06561	0.644566	0.308281	1.48914	0.129517	0.935184	0.724075	0.471934	0.564081	Coiled-coil domain-containing protein 51 OS=Mus musculus GN=Ccdc51 PE=2 SV=1	NIL	NIL	NIL	1 strong transmembrane helices, total score : 1872
Contig03137	0.643557	0.327392	0.485367	0.056263	0.580872	1.57493	0.136694	0.0818871	Coagulation factor XI OS=Homo sapiens GN=F11 PE=1 SV=1	NIL	Domain:IPR009003:Peptidase, trypsin-like serine and cysteine, Domain:IPR001314:Peptidase S1A, chymotrypsin, Domain:IPR001254:Peptidase S1 and S6, chymotrypsin/Hap	Molecular Function:catalytic activity, Biological Process:proteolysis, Molecular Function:serine-type endopeptidase activity, Biological Process:proteolysis, Molecular Function:serine-type endopeptidase activity	1 strong transmembrane helices, total score : 607
Contig07561	0.640702	0.407391	1.66325	0.146399	0.592836	0.529955	0.252145	0.160224	Putative steroid dehydrogenase let-767 OS=Caenorhabditis briggsae GN=let-767 PE=3 SV=1	NIL	NIL	NIL	1 strong transmembrane helices, total score : 1479
Contig07059	0.632774	0.180964	0.693835	0.0308285	0.399339	1.07857	0.247496	0.348431	Solute carrier family 22 member 3 OS=Mus musculus GN=Slc22a3 PE=2 SV=1	NIL	Domain:IPR016196:MFS general substrate transporter	NIL	3 strong transmembrane helices, total score : 4118
Contig04587	0.626931	0.270562	0.395355	0.089263	1.45878	1.02324	0.368006	0.462074	TLC domain-containing protein 2 OS=Mus musculus GN=Tlcd2 PE=2 SV=1	NIL	Domain:IPR006634:TRAM, LAG1 and CLN8 homology	Cellular Component:integral to membrane	5 strong transmembrane helices, total score : 7257
Contig02866	0.624543	0.0953796	0.348363	0.0282945	1.26078	3.58331	0.438466	0.382413	Putative uncharacterized protein DDB_G0280065 OS=Dictyostelium discoideum GN=DDB_G0280065 PE=4 SV=1	NIL	NIL	NIL	NIL
Contig01777	0.598266	0.737244	1.91642	0.19749	0.422948	1.14067	0.315241	0.447908	Probable cation-transporting P-type ATPase OS=Mycoplasma genitalium GN=pacL PE=3 SV=1	27-28	NIL	NIL	6 strong transmembrane helices, total score : 11384
Contig00751	0.595647	0.2775	1.27917	0.227344	1.12917	0.805665	0.464081	0.374123	Antigen Sm21.7 OS=Schistosoma mansoni GN=SM21.7 PE=2 SV=1	NIL	Domain:IPR002048:Calcium-binding EF-hand, Family:IPR001372:Dynein light chain, type 1 and 2	Molecular Function:calcium ion binding, Biological Process:microtubule-based process, Cellular Component:microtubule associated complex, Molecular Function:microtubule motor activity	2 strong transmembrane helices, total score : 1589
Contig03628	0.594065	0.571011	2.07745	0.342745	0.264483	0.891312	0.34647	0.282094	Glutamate [NMDA] receptor-associated protein 1 OS=Mus musculus GN=Grina PE=2 SV=1	NIL	NIL	NIL	6 strong transmembrane helices, total score : 12196
Contig05431	0.571914	0.464747	1.36618	0.204879	0.187007	0.279081	0.0766601	0.0861182	GATA zinc finger domain-containing protein 13 OS=Dictyostelium discoideum GN=gtaM PE=4 SV=1	32-33	Family:IPR012615:Trematode Eggshell Synthesis	NIL	1 strong transmembrane helices, total score : 1398
Contig07303	0.568821	0.601651	2.07934	0.41303	0.308021	0.81021	0.264991	0.23008	Uncharacterized symporter yidK OS=Escherichia coli (strain K12) GN=yidK PE=1 SV=1	NIL	NIL	NIL	5 strong transmembrane helices, total score : 10921
Contig05272	0.563108	0.226335	0.838358	0.0828774	0.169243	0.013404	0.0777048	0.0793246	Splicing factor, arginine/serine-rich 4 OS=Homo sapiens GN=SFRS4 PE=1 SV=2	20-21	Family:IPR012615:Trematode Eggshell Synthesis	NIL	1 strong transmembrane helices, total score : 1207
Contig05216	0.549149	0.262991	0.96872	0.0828962	0.171151	0.01	0.0815152	0.0812127	Splicing factor, arginine/serine-rich 4 OS=Homo sapiens GN=SFRS4 PE=1 SV=2	36-37	Family:IPR012615:Trematode Eggshell Synthesis	NIL	2 strong transmembrane helices, total score : 2115
Contig04169	0.542436	0.302004	0.971639	0.155939	0.699743	0.738663	0.214213	0.573006	Small heat shock protein p36 OS=Taenia saginata PE=1 SV=1	NIL	Domain:IPR008978:HSP20-like chaperone, Domain:IPR002068:Heat shock protein Hsp20, Family:IPR001436:Alpha crystallin/Heat shock protein	NIL	NIL
Contig01377	0.521883	0.14242	0.368589	0.0362011	1.2563	2.8069	0.272051	0.193094	Tyrosinase OS=Mus musculus GN=Tyr PE=1 SV=3	NIL	Conserved_site:IPR013032:EGF-like region, conserved site, Domain:IPR008922:Di-copper centre-containing, Domain:IPR002227:Tyrosinase, Domain:IPR002049:EGF-like, laminin	Molecular Function:oxidoreductase activity, Biological Process:metabolic process	1 strong transmembrane helices, total score : 2248
Contig04224	0.517539	0.221257	0.647142	0.117643	1.09038	1.00684	0.494396	0.534427	Phosphatidylinositol transfer protein PDR17 OS=Saccharomyces cerevisiae GN=PDR17 PE=1 SV=1	19-20	Domain:IPR011074:Phosphatidylinositol transfer protein-like, N-terminal, Domain:IPR008273:Cellular retinaldehyde-binding/triple function, N-terminal, Domain:IPR001251:Cellular retinaldehyde-binding/triple function, C-terminal	NIL	2 strong transmembrane helices, total score : 1459
Contig03785	0.509977	0.425982	1.68425	0.36292	0.27401	0.516686	0.180644	0.0890507	Uncharacterized sodium-dependent transporter MJ1319 OS=Methanocaldococcus jannaschii GN=MJ1319 PE=3 SV=1	NIL	NIL	NIL	6 strong transmembrane helices, total score : 11579
Contig00595	0.502519	0.334882	1.61255	0.164164	0.605875	0.513376	0.308682	0.238013	Calmodulin OS=Neurospora crassa GN=cmd-1 PE=1 SV=2	NIL	Domain:IPR011992:EF-Hand type, Domain:IPR002048:Calcium-binding EF-hand	Molecular Function:calcium ion binding, Molecular Function:calcium ion binding	1 strong transmembrane helices, total score : 1015
Contig04410	0.48337	0.142281	0.386792	0.04537	1.53971	0.535645	0.432254	0.596214	Poly(U)-specific endoribonuclease-B OS=Xenopus laevis GN=endou-B PE=2 SV=1	21-22	NIL	NIL	1 strong transmembrane helices, total score : 1466
Contig04998	0.465163	0.562979	0.947489	0.440757	0.673195	0.63029	0.284378	0.502029	Dynein light chain roadblock-type 2 OS=Bos taurus GN=DYNLRB2 PE=3 SV=1	NIL	Family:IPR004942:Dynein light chain-related	NIL	2 strong transmembrane helices, total score : 2492
Contig05319	0.46223	0.0280385	0.106038	0.01	2.5195	5.48966	0.640263	0.486956	E3 ubiquitin-protein ligase MARCH2 OS=Mus musculus GN=March2 PE=2 SV=1	NIL	Domain:IPR013083:Zinc finger, RING/FYVE/PHD-type, Domain:IPR011016:Zinc finger, variant RING-type, Domain:IPR001841:Zinc finger, RING-type	Molecular Function:zinc ion binding, Molecular Function:zinc ion binding, Molecular Function:protein binding	1 strong transmembrane helices, total score : 638
Contig07742	0.455196	0.100207	0.347317	0.0259723	0.820753	2.12538	0.303753	0.362178	Synaptotagmin-15 OS=Rattus norvegicus GN=Syt15 PE=2 SV=1	NIL	Domain:IPR008973:C2 calcium/lipid-binding region, CaLB, Family:IPR000834:Peptidase M14, carboxypeptidase A	Molecular Function:zinc ion binding, Biological Process:proteolysis, Molecular Function:carboxypeptidase A activity	1 strong transmembrane helices, total score : 3367
Contig13958	0.450036	0.148879	0.948308	0.117604	0.707565	1.13016	0.403921	0.539896	NIL	NIL	NIL	NIL	NIL
Contig03061	0.445493	0.0321432	0.133929	0.0175457	2.8404	5.74361	0.550797	0.46861	Glycerol-3-phosphate dehydrogenase [NAD+] 2 OS=Candida glabrata GN=GPD2 PE=3 SV=1	64-65	NIL	NIL	3 strong transmembrane helices, total score : 5811
Contig03744	0.417783	0.371624	1.66893	0.441134	0.286996	0.798393	0.411392	0.332422	GPI transamidase component gaa1 OS=Schizosaccharomyces pombe GN=gaa1 PE=2 SV=1	NIL	NIL	NIL	5 strong transmembrane helices, total score : 7716
Contig00543	0.40503	0.0299536	0.0948778	0.0324674	1.17223	2.25614	0.311103	0.372838	Uncharacterized protein DDB_G0289917 OS=Dictyostelium discoideum GN=DDB_G0289917 PE=4 SV=1	NIL	NIL	NIL	NIL
Contig06953	0.37323	0.491271	2.35583	0.334763	0.395093	1.018	0.503431	0.369091	Beta-1,3-galactosyl-O-glycosyl-glycoprotein beta-1,6-N-acetylglucosaminyltransferase OS=Homo sapiens GN=GCNT1 PE=2 SV=2	NIL	Family:IPR003406:Glycosyl transferase, family 14	Cellular Component:membrane, Molecular Function:acetylglucosaminyltransferase activity	2 strong transmembrane helices, total score : 1426
Contig07086	0.332655	0.284923	1.16373	0.0304868	0.136234	0.825758	0.421939	0.820522	Lysosomal acid lipase/cholesteryl ester hydrolase OS=Homo sapiens GN=LIPA PE=1 SV=2	NIL	Domain:IPR006693:AB-hydrolase associated lipase region, Domain:IPR000073:Alpha/beta hydrolase fold-1	Biological Process:lipid metabolic process	1 strong transmembrane helices, total score : 648
Down regulated Early and Later in Both Males and Females
Contig06861	1.83089	0.517421	1.72306	0.394972	0.293296	0.461054	0.072231	0.115173	Catechol-O-methyltransferase domain-containing protein 1 OS=Homo sapiens GN=COMTD1 PE=1 SV=1	NIL	Family:IPR002935:O-methyltransferase, family 3	Molecular Function:O-methyltransferase activity	NIL
Contig07113	1.3906	0.490877	1.36592	0.484758	0.727404	0.398837	0.224528	0.228279	Coiled-coil domain-containing protein 86 OS=Homo sapiens GN=CCDC86 PE=1 SV=1	NIL	NIL	NIL	NIL
Contig01908	1.36617	1.7314	0.466013	0.532475	0.411898	1.74185	0.298348	0.277513	Transitional endoplasmic reticulum ATPase OS=Mus musculus GN=Vcp PE=1 SV=4	NIL	Conserved_site:IPR003960:AAA ATPase, conserved site, Domain:IPR003959:AAA ATPase, core	Molecular Function:ATP binding, Molecular Function:ATP binding	1 strong transmembrane helices, total score : 509
Contig03389	1.32105	0.570747	1.2757	0.41887	1.41696	0.428008	0.21679	0.11678	DNA-directed RNA polymerase subunit beta'' OS=Plasmodium falciparum GN=rpoC2 PE=3 SV=1	NIL	NIL	NIL	3 strong transmembrane helices, total score : 3716
Contig11277	1.3044	0.89086	1.5031	0.418864	0.719948	0.458343	0.263598	0.269754	40S ribosomal protein S27a OS=Neurospora crassa GN=ubi-3 PE=3 SV=3	55-56	Domain:IPR002906:Ribosomal protein S27a	Biological Process:translation, Cellular Component:ribosome, Cellular Component:intracellular, Molecular Function:structural constituent of ribosome	1 strong transmembrane helices, total score : 1766
Contig09606	1.2769	0.484973	0.405507	0.368581	0.470717	0.478211	0.449693	0.487385	1-deoxy-D-xylulose 5-phosphate reductoisomerase OS=Desulfotomaculum reducens (strain MI-1) GN=dxr PE=3 SV=1	NIL	NIL	NIL	1 strong transmembrane helices, total score : 687
Contig03048	1.22887	0.983349	1.43099	0.448341	0.692946	0.426444	0.183312	0.171494	28S ribosomal protein S17, mitochondrial OS=Bos taurus GN=MRPS17 PE=1 SV=3	NIL	Domain:IPR016027:Nucleic acid-binding, OB-fold-like	NIL	2 strong transmembrane helices, total score : 2350
Contig04696	1.21284	0.675398	1.19676	0.20445	0.4509	0.877332	0.0756646	0.0836708	NIL	NIL	NIL	NIL	NIL
Contig08036	1.19515	0.519009	1.84253	0.448724	0.773085	0.488983	0.338504	0.167279	Parvalbumin beta OS=Boa constrictor PE=1 SV=1	NIL	Domain:IPR011992:EF-Hand type, Domain:IPR002048:Calcium-binding EF-hand	Molecular Function:calcium ion binding, Molecular Function:calcium ion binding	2 strong transmembrane helices, total score : 3521
Contig02100	1.17248	0.420999	1.14017	0.341918	0.776415	0.417769	0.244388	0.236734	TBCC domain-containing protein 1 OS=Xenopus laevis GN=tbccd1 PE=2 SV=1	NIL	NIL	NIL	2 strong transmembrane helices, total score : 3206
Contig03457	1.1365	0.607589	0.664833	0.0208132	0.451226	0.543651	0.01	0.01	C-type lectin domain family 4 member K OS=Homo sapiens GN=CD207 PE=1 SV=1	NIL	Domain:IPR016187:C-type lectin fold, Domain:IPR016186:C-type lectin-like, Domain:IPR001304:C-type lectin	Molecular Function:binding, Molecular Function:binding, Molecular Function:binding	1 strong transmembrane helices, total score : 1105
Contig00388	1.08128	1.37223	1.55634	0.206109	0.433675	0.796813	0.0673434	0.0630699	Putative uncharacterized protein DDB_G0291608 OS=Dictyostelium discoideum GN=DDB_G0291608 PE=4 SV=1	NIL	NIL	NIL	1 strong transmembrane helices, total score : 1364
Contig03440	1.07931	0.427022	1.73409	0.353671	0.688652	0.460009	0.291798	0.331807	Probable ribosome biogenesis protein NEP1 OS=Homo sapiens GN=EMG1 PE=1 SV=4	NIL	Domain:IPR005479:Carbamoyl phosphate synthetase, large subunit, ATP-binding, Family:IPR005304:Suppressor Mra1	Biological Process:metabolic process, Molecular Function:ATP binding, Molecular Function:catalytic activity, Cellular Component:nucleus	NIL
Contig05054	1.04713	0.620887	1.27886	0.453534	0.770227	0.402994	0.228168	0.258528	Mediator of RNA polymerase II transcription subunit 8 OS=Mus musculus GN=Med8 PE=2 SV=1	NIL	NIL	NIL	NIL
Contig03560	0.965491	0.183642	1.27438	0.31089	1.18417	0.494237	0.399202	0.249894	3-ketoacyl-CoA reductase OS=Neosartorya fischeri (strain ATCC 1020 / DSM 3700 / NRRL 181) GN=NFIA_086780 PE=3 SV=1	41-42	NIL	NIL	3 strong transmembrane helices, total score : 4141
Contig01341	0.922863	0.560827	1.33291	0.231321	0.339284	0.475161	0.0568749	0.0554542	Splicing factor, arginine/serine-rich 4 OS=Homo sapiens GN=SFRS4 PE=1 SV=2	38-39	Family:IPR012615:Trematode Eggshell Synthesis	NIL	1 strong transmembrane helices, total score : 1109
Contig04163	0.921469	0.722308	1.55287	0.226974	0.453725	0.864585	0.095599	0.0649953	Putative eggshell protein OS=Fasciola hepatica PE=2 SV=1	35-36	Family:IPR012615:Trematode Eggshell Synthesis	NIL	1 strong transmembrane helices, total score : 2086
Contig05068	0.886894	0.237022	0.891623	0.283958	0.363421	0.742835	0.0673394	0.0876716	Female-specific protein 800 OS=Schistosoma mansoni PE=2 SV=1	38-39	NIL	NIL	3 strong transmembrane helices, total score : 2153
Contig07780	0.844673	1.04328	0.375397	0.244732	0.137405	1.22446	0.257472	0.269979	Splicing factor U2AF 65 kDa subunit OS=Mus musculus GN=U2af2 PE=1 SV=3	NIL	NIL	NIL	NIL
Contig07533	0.805678	0.611518	1.61891	0.198219	0.360064	0.594	0.0934332	0.0933712	Stress protein DDR48 OS=Saccharomyces cerevisiae GN=DDR48 PE=1 SV=4	26-27	Family:IPR012615:Trematode Eggshell Synthesis	NIL	2 strong transmembrane helices, total score : 2128
Contig04983	0.804575	0.2925	1.00788	0.124992	0.176738	0.227472	0.0826648	0.0811447	Protein lingerer OS=Aedes aegypti GN=lig PE=3 SV=1	36-37	Family:IPR012615:Trematode Eggshell Synthesis	NIL	1 strong transmembrane helices, total score : 1037
Contig04926	0.784081	0.356432	0.972805	0.0677824	0.481289	0.998075	0.153227	0.15496	Splicing factor, arginine/serine-rich 4 OS=Homo sapiens GN=SFRS4 PE=1 SV=2	NIL	Family:IPR012615:Trematode Eggshell Synthesis	NIL	1 strong transmembrane helices, total score : 1470
Contig04894	0.772214	0.282296	0.509144	0.0759347	0.498131	1.7616	0.254993	0.289579	Lysosome-associated membrane glycoprotein 2 OS=Gallus gallus GN=LAMP2 PE=2 SV=1	21-22	NIL	NIL	2 strong transmembrane helices, total score : 1806
Contig03684	0.754728	0.76156	1.92479	0.326124	0.322801	0.937866	0.237634	0.27751	Probable palmitoyltransferase ZDHHC13 OS=Pongo abelii GN=ZDHHC13 PE=2 SV=1	17-18	NIL	NIL	6 strong transmembrane helices, total score : 11609
Contig05338	0.751099	0.567363	0.532181	0.366791	0.274521	0.544505	0.268793	0.44168	Exportin-2 OS=Pongo abelii GN=CSE1L PE=2 SV=1	NIL	Domain:IPR005043:CAS/CSE, C-terminal	Biological Process:cell proliferation, Molecular Function:importin-alpha export receptor activity, Biological Process:apoptosis, Cellular Component:cytoplasm, Cellular Component:nucleus	1 strong transmembrane helices, total score : 1799
Contig04920	0.715914	0.509429	1.96065	0.338226	0.298757	0.598786	0.176838	0.0877429	Cation/acetate symporter actP OS=Shigella sonnei (strain Ss046) GN=actP PE=3 SV=1	NIL	NIL	NIL	5 strong transmembrane helices, total score : 9701
Contig08153	0.675734	0.229526	0.65923	0.275258	0.445934	1.1541	0.211908	0.329565	Methyl methanesulfonate-sensitivity protein 22 OS=Saccharomyces cerevisiae GN=MMS22 PE=1 SV=1	20-21	NIL	NIL	6 strong transmembrane helices, total score : 6064
Contig07059	0.632774	0.180964	0.693835	0.0308285	0.399339	1.07857	0.247496	0.348431	Solute carrier family 22 member 3 OS=Mus musculus GN=Slc22a3 PE=2 SV=1	NIL	Domain:IPR016196:MFS general substrate transporter	NIL	3 strong transmembrane helices, total score : 4118
Contig01777	0.598266	0.737244	1.91642	0.19749	0.422948	1.14067	0.315241	0.447908	Probable cation-transporting P-type ATPase OS=Mycoplasma genitalium GN=pacL PE=3 SV=1	27-28	NIL	NIL	6 strong transmembrane helices, total score : 11384
Contig03628	0.594065	0.571011	2.07745	0.342745	0.264483	0.891312	0.34647	0.282094	Glutamate [NMDA] receptor-associated protein 1 OS=Mus musculus GN=Grina PE=2 SV=1	NIL	NIL	NIL	6 strong transmembrane helices, total score : 12196
Contig05431	0.571914	0.464747	1.36618	0.204879	0.187007	0.279081	0.0766601	0.0861182	GATA zinc finger domain-containing protein 13 OS=Dictyostelium discoideum GN=gtaM PE=4 SV=1	32-33	Family:IPR012615:Trematode Eggshell Synthesis	NIL	1 strong transmembrane helices, total score : 1398
Contig07303	0.568821	0.601651	2.07934	0.41303	0.308021	0.81021	0.264991	0.23008	Uncharacterized symporter yidK OS=Escherichia coli (strain K12) GN=yidK PE=1 SV=1	NIL	NIL	NIL	5 strong transmembrane helices, total score : 10921
Contig05272	0.563108	0.226335	0.838358	0.0828774	0.169243	0.013404	0.0777048	0.0793246	Splicing factor, arginine/serine-rich 4 OS=Homo sapiens GN=SFRS4 PE=1 SV=2	20-21	Family:IPR012615:Trematode Eggshell Synthesis	NIL	1 strong transmembrane helices, total score : 1207
Contig05216	0.549149	0.262991	0.96872	0.0828962	0.171151	0.01	0.0815152	0.0812127	Splicing factor, arginine/serine-rich 4 OS=Homo sapiens GN=SFRS4 PE=1 SV=2	36-37	Family:IPR012615:Trematode Eggshell Synthesis	NIL	2 strong transmembrane helices, total score : 2115
Contig03785	0.509977	0.425982	1.68425	0.36292	0.27401	0.516686	0.180644	0.0890507	Uncharacterized sodium-dependent transporter MJ1319 OS=Methanocaldococcus jannaschii GN=MJ1319 PE=3 SV=1	NIL	NIL	NIL	6 strong transmembrane helices, total score : 11579
Contig03744	0.417783	0.371624	1.66893	0.441134	0.286996	0.798393	0.411392	0.332422	GPI transamidase component gaa1 OS=Schizosaccharomyces pombe GN=gaa1 PE=2 SV=1	NIL	NIL	NIL	5 strong transmembrane helices, total score : 7716
Contig06953	0.37323	0.491271	2.35583	0.334763	0.395093	1.018	0.503431	0.369091	Beta-1,3-galactosyl-O-glycosyl-glycoprotein beta-1,6-N-acetylglucosaminyltransferase OS=Homo sapiens GN=GCNT1 PE=2 SV=2	NIL	Family:IPR003406:Glycosyl transferase, family 14	Cellular Component:membrane, Molecular Function:acetylglucosaminyltransferase activity	2 strong transmembrane helices, total score : 1426
Contig07086	0.332655	0.284923	1.16373	0.0304868	0.136234	0.825758	0.421939	0.820522	Lysosomal acid lipase/cholesteryl ester hydrolase OS=Homo sapiens GN=LIPA PE=1 SV=2	NIL	Domain:IPR006693:AB-hydrolase associated lipase region, Domain:IPR000073:Alpha/beta hydrolase fold-1	Biological Process:lipid metabolic process	1 strong transmembrane helices, total score : 648
