# Supplementary material for: Transcriptional Responses of In Vivo Praziquantel Exposure in Schistosomes Identifies a Functional Role for Calcium Signalling Pathway Member CamKII
Source: PLoS Pathog. 2013 Mar 28;9(3):e1003254. doi: 10.1371/journal.ppat.1003254 (PMC3610926; doi:10.1371/journal.ppat.1003254)
Supplement: Table S4 — Gene expression details for the Calcium Signalling Pathway (presented in Figure 2), after praziquantel exposure, for adult male and female S. japonicum worms. The corresponding KEGG number, common gene name, microarray Contig number and gene expression fold change relative for time point 0 for male (M) and female (F) parasites at time point 0, 0.5, 4, 12 and 24 h are presented. (XLSX) [file ppat.1003254.s006.xlsx]

## Sheet: S2 Kegg Ca2+
Kegg No.	Gene	Contig s	F0	F0.5	F4	F12	F24	M0	M0.5	M4	M12	M24
K00871	PHK	Contig05657	0.991771	0.44135	0.156578	0.291402	0.286377	0.999961	1.8697	2.60708	3.7045	4.74837
		Contig06924	0.992419	0.562176	0.321902	0.3471	0.161314	0.998503	1.88877	3.02378	3.12228	3.48105
		Contig02865	0.987559	0.639998	0.243073	0.356599	0.0475865	0.999405	1.78007	2.63885	2.51604	2.96177
K00907	MYLK	Contig14133	0.993026	1.53902	0.334828	0.394914	0.464322	0.999971	4.081	3.36863	7.46587	10.0826
		Contig07616	0.991963	0.83079	0.226613	0.62353	0.147911	0.999191	1.60706	1.57825	2.25685	2.51161
K01242	CD38_157	Contig05348	0.991696	0.751813	0.168539	1.6783	0.459799	0.9988	1.17322	0.869771	0.55893	0.579953
K02183	CALM	Contig00103	0.990085	1.27179	1.59457	1.46995	0.483204	0.998337	0.864992	0.750355	0.478523	0.376085
		Contig04123	0.98497	0.675358	0.543022	1.71149	0.987243	0.99874	0.759859	0.540321	0.263503	0.391106
		Contig00595	0.990217	0.502519	0.334882	1.61255	0.164164	0.999023	0.605875	0.513376	0.308682	0.238013
K02677	CPKC	Contig02982	0.989451	0.858203	0.495337	0.31066	0.188978	0.999164	1.60714	3.24232	2.98947	3.91263
K04344	CACNA1A	Contig05730	0.990543	1.14899	1.98595	1.61517	3.84268	0.995913	0.96319	1.87466	1.76404	2.11854
K04345	PKA	Contig04539	0.992707	0.682373	0.380627	0.786562	0.044066	0.998732	1.87885	3.16822	2.1308	1.79486
		Contig04539	0.992707	0.682373	0.380627	0.786562	0.044066	0.998732	1.87885	3.16822	2.1308	1.79486
		Contig04539	0.992707	0.682373	0.380627	0.786562	0.044066	0.998732	1.87885	3.16822	2.1308	1.79486
K04348	PPP3C	Contig06593	0.994109	1.18299	2.04354	2.39829	2.23383	0.999318	1.43162	1.21403	0.737218	1.07802
		Contig06593	0.994109	1.18299	2.04354	2.39829	2.23383	0.999318	1.43162	1.21403	0.737218	1.07802
K04361	EGFR	Contig02849	0.984101	0.369848	0.120122	0.192493	0.174153	0.997159	6.36267	7.12476	4.95177	5.02489
		Contig04008	0.99081	0.331181	0.040862	0.108682	0.0326575	0.9998	7.56257	8.81978	5.72656	6.92957
		Contig07868	0.987136	0.70283	0.336979	0.274064	0.652033	0.999014	1.20847	1.89552	2.19665	4.89179
		Contig07459	0.993399	0.696519	0.298426	0.166302	0.184423	0.999466	1.92735	2.79135	5.27381	10.9226
K04515	CAMK2	Contig01285	0.989888	0.830087	1.28438	3.2763	2.84351	0.998001	1.04026	1.67067	2.35935	3.21018
K04632	GNAS	Contig13853	0.985413	0.409604	0.215146	0.497116	0.416294	0.994858	3.01706	3.26983	3.41394	6.32643
K04633	GNAL	Contig13853	0.985413	0.409604	0.215146	0.497116	0.416294	0.994858	3.01706	3.26983	3.41394	6.32643
K04634	GNAQ	Contig07701	0.988416	0.829976	0.610423	0.315624	0.0692763	0.995657	0.852265	1.32154	1.53478	1.33457
K04635	GNA11	Contig07701	0.988416	0.829976	0.610423	0.315624	0.0692763	0.995657	0.852265	1.32154	1.53478	1.33457
K04718	SPHK	Contig13230	0.989123	0.402579	0.072821	0.638541	0.140904	0.997884	1.3852	1.78552	0.917327	0.737858
K04809	CHRNA7	Contig06806	0.992235	0.909308	0.256974	0.224552	0.0653886	0.998984	2.60566	4.45273	5.75866	10.3903
		Contig04902	0.993422	0.460202	0.257931	0.218957	0.49908	0.998201	1.94325	1.47153	1.27711	1.58195
K04849	CACNA1B	Contig05730	0.990543	1.14899	1.98595	1.61517	3.84268	0.995913	0.96319	1.87466	1.76404	2.11854
K04850	CACNA1C	Contig03350	0.986699	0.367124	0.411827	0.334938	0.796858	0.996258	2.36098	3.05582	5.82697	7.02564
		Contig07634	0.993608	0.721882	0.243224	0.252012	0.115513	0.999333	2.07863	2.3873	2.86578	3.30845
		Contig07174	0.994105	0.405868	0.118949	0.129338	0.230158	0.997195	3.43904	3.7589	3.17805	3.34683
K04851	CACNA1D	Contig03350	0.986699	0.367124	0.411827	0.334938	0.796858	0.996258	2.36098	3.05582	5.82697	7.02564
		Contig07634	0.993608	0.721882	0.243224	0.252012	0.115513	0.999333	2.07863	2.3873	2.86578	3.30845
		Contig07174	0.994105	0.405868	0.118949	0.129338	0.230158	0.997195	3.43904	3.7589	3.17805	3.34683
K04852	CACNA1E	Contig05730	0.990543	1.14899	1.98595	1.61517	3.84268	0.995913	0.96319	1.87466	1.76404	2.11854
K04853	CACNA1F	Contig03350	0.986699	0.367124	0.411827	0.334938	0.796858	0.996258	2.36098	3.05582	5.82697	7.02564
K04857	CACNA1S	Contig07174	0.994105	0.405868	0.118949	0.129338	0.230158	0.997195	3.43904	3.7589	3.17805	3.34683
K04958	ITPR1	Contig06329	0.98732	0.462996	0.0689624	0.214432	0.037906	0.994587	2.01571	4.44312	1.29575	1.47341
K04959	ITPR2	Contig06329	0.98732	0.462996	0.0689624	0.214432	0.037906	0.994587	2.01571	4.44312	1.29575	1.47341
K04961	RYR1	Contig06158	0.990113	0.38239	0.0853028	0.182917	0.0801803	0.998639	2.87451	3.64531	4.78521	6.10488
K04962	RYR2	Contig06158	0.990113	0.38239	0.0853028	0.182917	0.0801803	0.998639	2.87451	3.64531	4.78521	6.10488
K04963	RYR3	Contig06158	0.990113	0.38239	0.0853028	0.182917	0.0801803	0.998639	2.87451	3.64531	4.78521	6.10488
K05084	ERBB3	Contig02849	0.984101	0.369848	0.120122	0.192493	0.174153	0.997159	6.36267	7.12476	4.95177	5.02489
K05085	ERBB4	Contig02849	0.984101	0.369848	0.120122	0.192493	0.174153	0.997159	6.36267	7.12476	4.95177	5.02489
		Contig04008	0.99081	0.331181	0.040862	0.108682	0.0326575	0.9998	7.56257	8.81978	5.72656	6.92957
		Contig07459	0.993399	0.696519	0.298426	0.166302	0.184423	0.999466	1.92735	2.79135	5.27381	10.9226
K05215	P2RX1	Contig02920	0.990691	0.593591	0.469617	1.23359	0.285794	0.998386	1.11378	1.10371	1.36236	1.67084
K05218	P2RX4	Contig02920	0.990691	0.593591	0.469617	1.23359	0.285794	0.998386	1.11378	1.10371	1.36236	1.67084
K05219	P2RX5	Contig02920	0.990691	0.593591	0.469617	1.23359	0.285794	0.998386	1.11378	1.10371	1.36236	1.67084
K05850	ATP2B	Contig05801	0.992116	0.551763	0.124057	0.235897	0.0694457	0.998132	2.64458	3.29697	3.71882	3.58993
		Contig02267	0.99306	0.777795	0.403551	0.95828	0.287035	0.999227	1.96882	2.23292	1.70343	2.28688
		Contig06162	0.99349	0.496691	0.192807	0.347272	0.373069	0.999486	3.97821	4.10875	4.22637	4.06076
K05853	ATP2A	Contig05293	0.991969	0.508689	0.0953011	0.290084	0.0711904	0.999749	3.64651	3.43994	3.54092	3.0153
K05862	VDAC1	Contig04707	0.991643	1.26223	1.86933	1.73355	1.11909	0.999301	0.692986	0.653192	0.38576	0.439404
K05863	SLC25A4S	Contig01443	0.992265	1.24684	2.20287	1.33665	1.47453	0.999104	0.573248	0.795519	0.502862	0.565697
K05864	PPID	Contig00214	0.989955	1.41667	0.755809	0.193533	0.604414	0.998793	1.36651	1.30804	3.87387	5.78531
K05865	TNNC1	Contig00595	0.990217	0.502519	0.334882	1.61255	0.164164	0.999023	0.605875	0.513376	0.308682	0.238013
K07190	PHKA_B	Contig05657	0.991771	0.44135	0.156578	0.291402	0.286377	0.999961	1.8697	2.60708	3.7045	4.74837
		Contig06924	0.992419	0.562176	0.321902	0.3471	0.161314	0.998503	1.88877	3.02378	3.12228	3.48105
		Contig02865	0.987559	0.639998	0.243073	0.356599	0.0475865	0.999405	1.78007	2.63885	2.51604	2.96177
K08049	ADCY9	Contig06124	0.989364	0.471651	0.248341	0.242347	0.480524	0.974943	1.61505	3.44181	4.64773	4.1221
