# Supplementary material for: Transcriptional Responses of In Vivo Praziquantel Exposure in Schistosomes Identifies a Functional Role for Calcium Signalling Pathway Member CamKII
Source: PLoS Pathog. 2013 Mar 28;9(3):e1003254. doi: 10.1371/journal.ppat.1003254 (PMC3610926; doi:10.1371/journal.ppat.1003254)
Supplement: Table S6 — Primers used for qPCR validation. (XLSX) [file ppat.1003254.s008.xlsx]

## Sheet: S4 primer list
Gene ID	5’ primer	3’ primer	Product Size (bp)
Contig01379	AGCGGCAGTTTCTCAGTCAT	GTATAATGGGAAGCGGTGGA	191
Contig02748	GCAAGGCTCCCACAAACTAA	ACGGTTTTGGTGTAGCGTCA	211
Contig05840	TGATCGAAACAAAACCACCA	AATTTGAGAATCGCGTCGTC	137
Contig04112	TGCCTTTCATTTTGGACACA	GTGCGCACAAGCAATCTTTA	200
Contig02253	AACGCGGAACAAAACTGTCT	TGTACGCGTTTCCATAGCAG	167
Contig02321	TGATTGCCACAAAGGACAAA	TACGCAACCAAATCCGTGTA	208
Contig13266	TTCACCATTTTCACGGATGA	TTGAATGGAGACTGCGTTTG	168
Contig07230	TGAAACATTTCAAGGAGATGGA	AAACCATTGCGTAAAAGAAAGG	111
Contig10357	GATCTGGATGCAAATGGTACG	GATGGCGTCGACAACAGTAA	268
Contig01285	AACTGGTGGCGAACTTTTTG	CCAGACCAAAATCCGCTAGT	203
